# Supplementary material for: PGK1 contributes to tumorigenesis and sorafenib resistance of renal clear cell carcinoma via activating CXCR4/ERK signaling pathway and accelerating glycolysis
Source: Cell Death Dis. 2022 Feb 4;13(2):118. doi: 10.1038/s41419-022-04576-4 (PMC8816910; doi:10.1038/s41419-022-04576-4)
Supplement: Supplementary file 6 — Dataset 3 [file 41419_2022_4576_MOESM6_ESM.xlsx]

## Sheet: Sheet1
Supplementary Table 3. Experimental results from the gene chip
GeneSymbol	[paratumorA](normalized)	[paratumorB](normalized)	[paratumorC](normalized)	[tumorA](normalized)	[tumorB](normalized)	[tumorC](normalized)
ZZZ3	9.7252	9.98443	9.98627	9.38077	7.95449	7.95048
ZZZ3	9.32745	9.59587	9.59177	9.04854	7.26995	7.31515
ZZEF1	10.7985	11.2299	11.2321	11.2668	11.3246	11.3719
ZYX	11.0742	10.788	10.8117	10.5537	10.3261	10.3422
ZYG11B	9.17685	9.18718	9.17184	8.39443	4.30511	4.32664
ZYG11B	10.2155	9.74369	9.75677	9.89154	8.89416	8.94196
ZYG11A	4.65996	5.06067	5.07266	5.80131	7.20942	7.17814
ZXDC	6.67281	6.39556	6.35527	6.44712	3.08055	3.2018
ZXDC	8.44669	8.84893	8.77655	8.41806	5.94309	6.09627
ZXDB	8.90455	9.09048	9.07224	8.78661	9.55617	9.51617
ZXDA	5.20211	5.12361	5.15446	5.39101	4.85227	4.75945
ZWINT	6.52075	6.24776	6.22201	7.46048	6.63248	6.56081
ZWINT	8.66176	8.12949	8.16825	9.30798	8.64577	8.61265
ZWILCH	7.96067	8.5647	8.57048	8.13045	6.82646	6.83628
ZW10	8.80004	8.96073	8.99368	8.90934	8.70916	8.68393
ZUFSP	4.18899	4.61983	4.4308	4.57585	3.09599	3.25759
ZUFSP	7.99545	8.26559	8.26768	8.63349	9.37643	9.40919
ZSWIM7	8.47348	7.99143	7.98174	8.20648	6.9376	6.96841
ZSWIM6	8.97841	9.70669	9.67221	9.20603	7.53576	7.55001
ZSWIM5	7.78888	8.0095	7.99119	8.26653	8.11739	8.09659
ZSWIM4	10.8715	10.7922	10.7386	10.7509	11.1959	11.2074
ZSWIM3	5.99638	6.92299	6.8796	6.92424	6.4475	6.44164
ZSWIM2	3.18844	3.43882	3.42614	2.85413	5.61211	5.44673
ZSWIM1	3.82749	3.11967	2.95942	2.6096	4.44192	4.01814
ZSCAN5D	4.15762	4.55558	4.36944	5.77125	4.91256	5.1928
ZSCAN5D	5.07045	4.68249	4.77	5.52149	6.26997	6.29424
ZSCAN5B	5.4263	5.38295	5.33643	5.38994	6.76372	6.7199
ZSCAN5A	7.64897	8.18578	8.2227	8.42961	9.7217	9.69681
ZSCAN4	2.9662	4.02726	3.95113	3.53574	4.29075	4.5222
ZSCAN30	4.15525	4.53421	4.39034	4.59977	5.84908	5.98748
ZSCAN30	4.79467	4.05505	4.29	3.59047	3.90973	3.51514
ZSCAN30	7.36848	6.93986	6.96431	7.41221	8.4672	8.45995
ZSCAN29	7.0414	7.41025	7.40787	6.61089	7.23867	7.15172
ZSCAN22	6.46612	6.26328	6.25554	6.26104	7.30886	7.36555
ZSCAN21	6.4766	6.67791	6.67321	6.65301	5.7729	5.7398
ZSCAN20	6.563	6.59985	6.6731	6.25577	7.77178	7.72937
ZSCAN20	4.77086	4.71434	4.86052	3.68888	3.93855	3.9462
ZSCAN2	3.83144	3.74281	3.76113	4.31903	4.2845	4.35695
ZSCAN2	7.28508	7.37858	7.39054	7.78185	9.34147	9.21256
ZSCAN18	13.1684	13.0659	13.0625	12.0845	12.577	12.569
ZSCAN16	6.84772	7.06361	7.03647	6.65979	5.77829	5.97097
ZSCAN12P1	10.9119	10.9983	10.9705	11.355	10.9459	10.9445
ZSCAN12	6.25515	6.4766	6.51651	6.10571	5.91843	6.01431
ZSCAN10	3.46154	3.30277	3.39515	3.63693	4.4752	4.41691
ZSCAN1	6.63737	7.36217	7.40078	4.69021	7.37689	7.40483
ZSCAN1	7.02109	6.88922	6.81208	7.37018	8.59668	8.61519
ZRSR2	8.25096	8.04422	8.05371	8.59783	7.02109	7.01826
ZRSR2	6.94042	6.11808	6.13973	6.40393	6.5271	6.52863
ZRANB3	6.46566	6.49621	6.51951	6.69687	6.88894	6.91775
ZRANB2	13.0715	13.2234	13.2488	12.419	11.9323	11.9301
ZRANB1	7.81496	8.34069	8.35648	7.65921	9.19553	9.22076
ZPLD1	4.09054	4.64739	4.52763	2.32195	2.38994	2.41208
ZPLD1	3.63652	3.38862	3.45028	3.03684	5.36235	5.3738
ZPBP	4.82029	4.62509	4.85841	3.9933	4.2364	4.20184
ZP3	4.11514	3.67285	3.90841	5.03384	4.32564	4.05542
ZP2	3.9257	4.19819	4.15784	4.30923	4.26882	4.3986
ZNRF4	5.72132	5.56341	5.50729	6.27245	7.50724	7.49732
ZNRF3	9.44132	10.2376	10.269	8.70059	6.45608	6.51981
ZNRF3	8.17465	7.19704	7.17302	7.36217	6.57786	6.52385
ZNRF2P1	7.00373	4.70456	4.73906	4.18952	3.41067	3.74168
ZNRF2	6.73297	7.03345	7.05826	6.78483	7.25189	7.1981
ZNRF1	8.54755	8.5777	8.56119	7.40884	8.89865	8.90044
ZNRD1-AS1	5.79899	6.03173	6.05049	5.82653	6.29038	6.38892
ZNRD1-AS1	4.08048	5.01535	5.04307	3.20325	3.96896	4.16701
ZNRD1	10.4926	10.4652	10.4245	10.8639	11.2875	11.2756
ZNHIT6	9.01072	8.81774	8.86671	8.21287	8.15073	8.18051
ZNHIT3	10.7749	10.8533	10.8272	11.0206	11.9378	11.9342
ZNHIT2	7.22525	6.98869	7.1055	7.05782	8.30949	8.33416
ZNHIT1	12.7799	12.7332	12.7166	13.4721	13.3294	13.3144
ZNFX1-AS1	12.8889	13.5029	13.4679	13.9296	13.9569	13.9438
ZNFX1	8.59926	9.10183	9.08351	8.8935	7.35132	7.2326
ZNFX1	7.64476	7.27552	7.23794	8.00523	8.76824	8.75306
ZNFX1	5.61308	5.31567	5.37609	6.14658	5.10123	5.14717
ZNFX1	3.21145	3.61622	3.63318	5.09346	4.50283	4.33631
ZNF99	7.46673	7.09834	7.13673	7.13356	6.90838	6.93001
ZNF93	6.84196	6.81109	6.85958	6.55747	5.98948	6.05963
ZNF92	8.56134	9.09692	9.11249	8.79052	9.49896	9.52483
ZNF91	7.2086	7.49968	7.49188	6.61828	7.48164	7.43825
ZNF890P	5.9658	5.74401	5.65607	6.00578	7.35795	7.32368
ZNF880	6.06685	6.33473	6.28206	5.73208	3.65095	3.82197
ZNF880	7.24575	6.65256	6.67899	6.20484	7.25058	7.27064
ZNF880	6.6119	6.26738	6.28762	6.08766	4.90435	4.97936
ZNF879	7.00659	7.40627	7.43057	6.73922	7.54011	7.45413
ZNF878	4.99935	5.00645	4.98238	3.2835	4.58863	4.51856
ZNF876P	5.74104	6.06934	6.01617	5.12609	7.57785	7.46314
ZNF865	4.89572	6.13314	6.17503	5.97615	7.07614	7.12288
ZNF865	16.6776	16.6157	16.6007	16.6776	16.3581	16.2882
ZNF862	10.1287	10.4784	10.4805	10.0212	9.94743	10.0212
ZNF853	5.7855	5.52879	5.59932	3.25574	2.38994	2.41208
ZNF852	5.35252	6.00277	5.8929	4.19601	2.38994	3.0808
ZNF850	4.49473	5.95245	5.88504	3.44621	4.01368	4.3041
ZNF85	9.42956	9.32128	9.31307	8.98972	7.04786	6.92935
ZNF847P	3.91465	4.48312	4.22179	3.29357	4.45073	4.42168
ZNF846	4.98169	4.41837	4.49862	3.86221	4.39503	4.38699
ZNF845	7.67305	8.05974	8.02817	8.23244	9.48213	9.50811
ZNF844	8.91047	8.60036	8.55447	7.62385	10.1246	10.1406
ZNF843	9.9659	9.8356	9.80277	9.70753	10.2292	10.2712
ZNF841	7.29359	7.59357	7.61478	7.76569	8.18773	8.23447
ZNF84	9.32849	9.67508	9.6609	9.87787	9.8978	9.88592
ZNF839	9.03435	9.14732	9.09524	9.01643	9.39093	9.35689
ZNF837	8.02657	8.40639	8.39053	8.41343	8.72647	8.76581
ZNF836	5.65527	5.94487	5.95534	6.56081	7.33429	7.26995
ZNF836	5.91136	5.93598	5.97518	5.64022	5.69079	5.51687
ZNF835	4.04202	5.56424	5.50609	5.04178	4.44794	4.62113
ZNF833P	6.94322	7.35271	7.33769	6.65083	9.08923	9.06894
ZNF831	4.63878	7.0987	7.08356	7.42536	7.17776	7.0549
ZNF830	10.2831	10.5991	10.594	10.8351	11.0533	11.0464
ZNF83	11.4213	11.7673	11.7294	11.8341	10.6847	10.6553
ZNF827	5.43687	3.46724	3.18381	3.28122	2.38994	2.41208
ZNF823	9.52025	8.92755	8.96073	8.60537	7.22883	7.24229
ZNF821	8.37228	8.20344	8.2179	8.85244	8.72599	8.71009
ZNF818P	3.48903	3.41831	2.84414	4.09597	3.17115	2.41208
ZNF816	7.96091	7.81707	7.82966	8.04563	9.43593	9.4054
ZNF815	7.69611	7.54423	7.54773	7.62317	7.48053	7.56642
ZNF814	6.76587	7.71162	7.69939	6.75961	7.24736	7.22324
ZNF814	6.34801	6.58932	6.58066	6.63236	6.8404	6.84122
ZNF813	3.93591	3.73743	3.57014	5.68169	3.70527	3.62278
ZNF813	8.53921	8.53079	8.53513	8.72405	7.873	7.85624
ZNF813	5.90718	6.11284	6.08313	6.1147	6.15263	6.21646
ZNF812	5.42022	5.74104	5.75963	5.16024	7.30592	7.33949
ZNF81	5.67074	5.21429	5.26779	5.356	5.45201	5.26279
ZNF81	6.89694	6.95101	6.92881	6.7624	7.48731	7.51457
ZNF81	4.28873	4.58474	4.71896	5.9517	5.21924	5.05544
ZNF808	10.063	9.96768	9.97869	10.4885	10.223	10.2258
ZNF808	6.7457	6.26196	6.29972	7.18798	5.76757	5.79006
ZNF806	4.39944	4.51298	4.5899	4.57687	2.38994	2.41208
ZNF805	5.99166	7.07259	7.03927	6.44524	6.756	6.71805
ZNF804A	3.34242	4.13511	4.10357	2.62094	3.07371	2.41208
ZNF800	7.05216	6.83087	6.84835	6.30437	5.50502	5.48919
ZNF80	4.26253	3.93755	4.1473	4.79927	5.06436	4.95499
ZNF8	7.58086	7.73518	7.69054	7.94591	8.86943	8.91122
ZNF799	7.01396	7.25149	7.23956	6.54937	5.17245	4.99481
ZNF799	15.6441	15.7201	15.6993	15.9948	15.254	15.191
ZNF793	8.54255	9.15644	9.14231	7.61442	8.96736	9.00749
ZNF792	6.54092	7.13792	7.18239	7.11578	7.40741	7.4414
ZNF792	6.05783	6.30629	6.24842	6.24697	8.07693	8.18503
ZNF791	6.35682	6.49457	6.56108	6.4503	3.82801	3.43707
ZNF791	8.6091	8.9536	8.97004	9.42639	6.97908	7.11452
ZNF790	6.61134	7.11044	7.12934	5.97353	6.20125	6.12122
ZNF79	6.41422	6.64271	6.6136	6.73646	7.14549	7.21487
ZNF789	8.49276	9.55397	9.53648	9.96267	10.5504	10.4885
ZNF789	8.01613	8.20648	8.22676	7.30497	7.97966	7.98729
ZNF789	8.77276	9.88659	9.9218	10.1425	10.0549	10.0544
ZNF788	7.57406	7.62899	7.60616	7.51159	8.88099	8.89057
ZNF788	6.51505	6.41137	6.39642	6.18205	5.61259	5.54638
ZNF787	8.9026	9.15169	9.15552	9.53299	8.6258	8.64655
ZNF786	7.0599	6.74935	6.7423	6.6193	6.71537	6.68382
ZNF785	3.37395	3.6986	3.78201	3.79731	3.19931	3.60396
ZNF784	7.85586	8.19188	8.26687	8.06069	9.38006	9.4368
ZNF783	7.6394	8.05482	8.09253	8.17873	5.14612	5.34183
ZNF783	4.76771	5.40983	5.46873	3.96787	5.62048	5.66766
ZNF782	5.79911	5.52301	5.56917	5.65978	5.4799	5.43945
ZNF782	7.26053	7.62399	7.66414	7.23561	7.92645	7.84969
ZNF781	5.42704	6.75645	6.71537	6.06525	5.4319	5.51471
ZNF780B	5.93129	4.72674	4.96598	4.72608	3.82883	3.7495
ZNF780B	4.96655	4.8652	4.84759	4.10401	2.38994	2.41208
ZNF780A	4.41129	4.71717	4.64384	5.66191	5.56321	5.52107
ZNF780A	6.36242	6.37782	6.30463	5.37405	5.32698	5.67712
ZNF780A	5.31399	5.45455	5.42943	3.44146	3.9416	3.77421
ZNF778	5.77125	6.07889	6.09463	5.79449	5.86609	5.8416
ZNF778	5.66073	6.14447	6.2316	5.38636	6.41772	6.41422
ZNF777	7.04605	7.13655	7.15227	6.52354	8.33114	8.41743
ZNF777	8.24582	8.39143	8.37028	8.24619	9.50379	9.49428
ZNF776	7.41334	7.77521	7.75672	7.35737	5.89168	5.73332
ZNF776	10.0497	10.6404	10.642	10.0506	9.95678	9.96173
ZNF775	8.9177	8.87668	8.88476	8.81469	10.395	10.411
ZNF774	5.753	5.16748	5.20072	4.95562	4.82493	4.73297
ZNF774	5.40943	4.92703	4.7224	5.84849	5.88657	5.70763
ZNF773	6.04601	6.45352	6.45188	6.72937	6.95406	6.94291
ZNF773	5.31873	5.90842	5.83561	5.86579	6.52016	6.46907
ZNF772	4.94707	5.28267	5.17004	2.78285	4.86637	4.82975
ZNF771	10.4561	10.6799	10.6699	10.4906	11.7294	11.7376
ZNF770	9.88328	10.1497	10.1425	10.5972	11.0883	11.0804
ZNF770	5.63678	4.84256	4.88069	4.80853	5.18861	5.5928
ZNF77	7.85029	8.24107	8.19414	7.60662	8.67551	8.67179
ZNF77	6.18976	6.43584	6.36088	5.59178	6.04023	5.93759
ZNF768	9.95232	9.4483	9.47	10.1401	10.0676	10.0555
ZNF767	8.59545	8.64847	8.686	8.11184	7.19579	7.2077
ZNF766	9.99604	10.3488	10.3552	10.0744	10.1618	10.1637
ZNF765	9.10835	9.54239	9.57762	9.44884	7.68112	7.68232
ZNF764	7.03221	6.92881	6.91429	6.90131	7.70819	7.75412
ZNF763	11.2845	11.2494	11.2271	12.2681	11.6996	11.6876
ZNF761	7.1348	7.59323	7.59754	7.81795	5.41406	5.57978
ZNF76	8.03731	7.54955	7.51702	7.05216	4.1766	4.42244
ZNF75D	8.68675	9.16008	9.16593	9.11629	8.08892	8.07638
ZNF75A	9.44746	10.085	10.0731	10.0431	10.3319	10.3372
ZNF75A	7.76908	7.33486	7.29234	8.14347	7.04397	6.97645
ZNF750	5.85617	6.75742	6.79184	3.45004	5.9625	6.10233
ZNF747	7.12951	7.02715	7.06043	7.07394	6.91429	6.98059
ZNF746	9.99099	10.2308	10.2178	10.3242	10.4158	10.4093
ZNF746	3.97072	4.00946	3.95174	6.52988	4.39701	3.72913
ZNF740	6.45627	6.93365	6.88742	6.42956	6.31809	6.34931
ZNF74	5.9437	5.9332	6.00082	5.56462	6.16939	6.05416
ZNF738	8.7676	9.36762	9.3618	8.03399	7.00471	7.08356
ZNF738	10.5009	10.2449	10.2111	10.2661	8.19168	8.21024
ZNF737	5.58818	5.57539	5.61122	5.33252	4.75136	4.74018
ZNF736	5.09469	5.24458	5.07219	4.69131	3.95876	3.6774
ZNF735	4.45362	4.75104	4.80348	4.09435	4.96611	5.04847
ZNF732	8.32577	8.07419	8.05332	7.90135	6.74029	6.60935
ZNF730	5.00346	5.26003	5.32641	6.048	7.09671	7.2275
ZNF729	9.66148	9.16428	9.12952	8.7598	8.89809	8.8935
ZNF728	5.41071	5.20783	5.32606	4.51617	4.87856	2.99754
ZNF727	13.528	13.1935	13.2032	13.0778	11.1044	11.0855
ZNF721	9.81126	10.0632	10.0571	9.85801	10.4186	10.3552
ZNF720	6.6313	6.59258	6.64097	6.75572	6.70273	6.71425
ZNF720	6.7195	7.95776	8.02657	6.02343	6.9543	7.04088
ZNF720	4.45244	4.83541	4.90687	5.06885	6.31161	6.32907
ZNF718	5.28314	6.05065	5.94518	4.82434	6.73167	6.68476
ZNF717	6.16349	5.45857	5.51836	4.98032	3.93741	3.52459
ZNF717	4.73985	4.59241	4.66095	5.22482	5.38332	5.37949
ZNF714	6.0252	6.26647	6.24316	5.93991	6.63915	6.54787
ZNF714	12.5557	12.249	12.2412	12.0955	10.1315	10.0523
ZNF713	4.24183	3.3315	3.34773	2.77822	2.84214	2.99674
ZNF711	5.20167	5.86667	5.83467	4.83117	3.44954	2.85797
ZNF711	7.5748	8.40273	8.38781	7.43962	5.21983	5.4383
ZNF710	4.50283	4.94707	4.96738	5.20655	4.01774	3.7393
ZNF71	7.62052	8.19218	8.20304	7.74595	8.13005	8.12598
ZNF709	7.34769	7.46483	7.52991	6.01361	6.73646	6.88799
ZNF709	9.07315	8.8473	8.82204	8.61201	6.75816	6.7184
ZNF707	7.5566	7.49507	7.53071	8.09532	8.45995	8.47915
ZNF706	8.27252	8.62085	8.61803	6.90099	5.07765	5.29885
ZNF705G	5.08817	4.74052	4.74018	4.41533	6.04366	6.00501
ZNF705A	2.69271	4.33034	4.09715	6.44215	3.20267	3.35115
ZNF705A	5.20875	5.00744	4.93531	5.57236	6.51164	6.35021
ZNF704	6.62318	6.51525	6.48895	5.82157	6.32375	6.50059
ZNF703	8.33779	7.12046	7.15023	6.1585	7.00519	7.03441
ZNF703	5.59847	4.80752	4.73752	2.81529	5.64837	5.69118
ZNF702P	6.4475	6.2962	6.25691	5.06265	4.82923	4.60932
ZNF701	6.10353	6.15611	6.19485	5.06367	4.93642	4.88565
ZNF701	4.51633	4.15802	4.21339	4.56528	5.31333	5.39832
ZNF701	7.44702	6.77362	6.75199	7.52655	7.28733	7.26548
ZNF700	8.0885	7.99894	7.98386	8.56203	8.07373	8.02297
ZNF70	5.2375	5.07522	5.07487	4.14458	6.01089	5.98209
ZNF7	9.16235	9.20286	9.23443	9.50465	10.0567	10.0506
ZNF7	4.86396	3.74315	3.72913	4.68921	3.987	4.40629
ZNF697	7.24008	7.77326	7.76384	6.74877	6.28652	6.41603
ZNF697	3.74057	4.56461	4.12861	4.84131	4.79619	4.35105
ZNF696	5.99058	5.72806	5.7952	4.57653	4.64806	4.29848
ZNF695	3.75681	3.9998	3.68087	4.06182	5.00284	4.77904
ZNF692	9.83681	9.61473	9.62701	10.5544	10.052	10.0299
ZNF692	6.77959	6.75473	6.68071	6.37762	7.42936	7.29319
ZNF691	6.33531	6.66357	6.6273	6.92661	6.21717	6.18132
ZNF691	8.22853	8.77626	8.79796	8.9425	8.20736	8.22164
ZNF69	5.95763	6.18515	6.13645	5.80249	4.49259	4.69477
ZNF689	8.03399	7.18342	7.17169	7.20079	6.9415	6.94907
ZNF688	12.4218	12.5959	12.577	13.1217	13.4062	13.4268
ZNF687	7.31734	6.90296	6.84919	6.81746	6.08766	6.07192
ZNF684	5.77259	5.6479	5.65067	6.78791	5.17951	5.11023
ZNF684	7.27132	7.36968	7.36242	6.08112	4.08566	4.14458
ZNF683	6.15611	7.5338	7.50906	9.12014	10.0417	10.0617
ZNF682	4.99045	4.77265	4.76498	5.48919	4.531	4.14807
ZNF682	7.19004	7.9068	7.94804	7.35457	7.12806	7.07348
ZNF681	5.95592	6.59838	6.62986	5.17862	6.00605	5.8926
ZNF680	4.98146	4.43604	4.5477	4.75221	6.65506	6.63284
ZNF677	5.13816	6.10267	6.14305	2.32195	5.22591	5.31324
ZNF677	5.26793	6.24932	6.23302	4.33702	4.52763	4.36181
ZNF676	5.93841	5.96902	5.89645	4.94433	4.25965	4.27254
ZNF675	10.2242	10.0395	10.0443	9.93501	7.43752	7.47723
ZNF674	3.94344	3.1743	3.43535	3.99628	4.81063	4.865
ZNF673	9.1663	9.78503	9.78618	9.65292	10.4868	10.4872
ZNF673	3.69234	4.62223	4.69104	3.42358	2.38994	2.41208
ZNF673	8.5754	9.23805	9.21844	9.24871	10.6976	10.7063
ZNF672	9.14903	8.70979	8.72405	8.77638	7.73518	7.65037
ZNF672	9.54857	9.35613	9.37741	10.1404	11.4222	11.451
ZNF671	6.14337	7.49645	7.53756	7.43544	4.29103	4.31866
ZNF671	8.49521	9.74574	9.76017	10.0691	10.6657	10.6695
ZNF670	6.63549	6.46085	6.45673	5.81157	6.02932	6.0805
ZNF669	4.59341	3.57223	4.01827	3.09199	2.38994	2.41208
ZNF668	9.25488	9.59216	9.57824	10.2851	10.5166	10.5059
ZNF667	6.01975	5.27911	5.2933	4.52363	3.03421	3.76191
ZNF667	8.11813	8.14991	8.16328	8.34583	8.63494	8.56869
ZNF665	5.0618	4.6289	4.75859	4.13079	5.77735	5.82739
ZNF664-FAM101A	5.6512	5.20514	5.14482	5.70922	6.3482	6.42838
ZNF664	11.9597	12.3081	12.3287	11.5235	11.1324	11.1409
ZNF662	8.5777	8.92071	8.90477	6.53512	6.23018	6.41983
ZNF660	3.64977	3.85124	3.97056	4.35232	4.42931	4.38962
ZNF658	7.19535	7.43025	7.37792	7.39945	7.90584	7.83374
ZNF658	8.69704	8.91485	8.90887	8.82204	9.94449	9.97413
ZNF658	7.96733	8.15645	8.1512	8.46344	8.67849	8.71923
ZNF655	11.4976	11.7091	11.738	11.2014	11.0634	11.0934
ZNF655	10.041	9.24569	9.27414	9.37766	9.13845	9.18828
ZNF654	8.2431	8.78731	8.82798	8.63532	8.03863	8.04607
ZNF653	6.26945	6.11195	6.05722	6.13172	4.992	4.81816
ZNF652	8.86402	8.01229	8.00194	8.5327	8.92319	8.98085
ZNF649	5.82739	6.28914	6.28117	3.79314	6.60408	6.56852
ZNF646	6.83032	6.69533	6.5915	6.17649	6.75488	6.59883
ZNF646	4.79096	5.25589	5.17951	6.0279	7.0246	7.11517
ZNF646	8.0059	8.55869	8.57375	9.47335	9.87302	9.87049
ZNF644	8.33606	8.75744	8.73839	8.21436	5.03495	4.99935
ZNF644	7.99067	7.15288	7.12528	7.25539	6.55377	6.49988
ZNF643	5.08335	5.47111	5.47398	4.41043	4.62413	4.41837
ZNF642	6.1372	6.97768	6.90899	6.88483	6.74692	6.82099
ZNF641	7.70819	8.17704	8.15332	7.06174	6.13588	6.11093
ZNF641	6.37968	6.08644	6.0085	4.70136	5.26023	5.50319
ZNF639	5.89895	6.39853	6.36454	6.24297	7.36594	7.3372
ZNF638	4.97842	4.56576	4.71955	4.64654	3.75866	3.94554
ZNF638	8.99766	9.41531	9.4203	9.0852	6.91001	6.9549
ZNF630	6.99268	7.68076	7.65315	7.5366	7.47012	7.56469
ZNF630	8.87469	9.19011	9.20927	9.46817	10.5869	10.5728
ZNF629	8.46488	8.39971	8.35405	8.06486	8.64435	8.61675
ZNF628	7.3706	7.26211	7.29705	7.87188	9.66551	9.67672
ZNF627	9.53191	9.4648	9.47479	9.03299	8.09443	8.14347
ZNF626	9.15923	8.75635	8.73522	8.87628	8.61022	8.59385
ZNF625	8.98334	8.15347	8.15898	8.76703	7.91107	7.87582
ZNF625	5.71124	5.53017	5.54692	4.14557	4.2387	4.31293
ZNF624	7.13709	7.39547	7.42761	7.09205	7.63542	7.74642
ZNF623	4.96275	5.58347	5.61259	3.98674	2.38994	2.41208
ZNF623	5.59814	5.43536	5.42178	3.85838	4.83301	4.7879
ZNF622	9.05354	9.13946	9.11457	9.59822	9.13025	9.15131
ZNF621	4.02955	3.78257	3.56205	3.48738	3.36546	2.89593
ZNF621	10.0293	10.1826	10.1741	10.4849	10.5791	10.6284
ZNF620	4.3144	4.30738	4.49562	5.36008	5.27426	5.26145
ZNF619	7.26597	7.10448	7.02926	6.92324	8.24263	8.27458
ZNF618	9.47978	10.0479	10.0271	8.91485	10.838	10.824
ZNF618	3.94958	3.76024	3.61086	4.47506	2.89389	3.24623
ZNF616	7.64839	8.26585	8.29252	8.49934	9.60407	9.59768
ZNF615	9.14798	9.74753	9.74614	9.46593	10.112	10.0888
ZNF615	6.26923	6.55034	6.55902	5.54548	3.13832	3.29739
ZNF614	8.48274	9.2708	9.29248	8.67983	8.6319	8.65563
ZNF614	3.38269	3.64666	3.97937	3.66716	2.38994	2.41208
ZNF613	7.93025	8.1793	8.17577	7.93135	9.15482	9.31126
ZNF610	7.39433	7.76254	7.73897	7.50872	7.80305	7.81126
ZNF609	7.73585	8.15332	8.19455	7.80334	8.53853	8.54165
ZNF608	5.70808	5.96839	5.97714	5.91481	4.17645	4.13422
ZNF608	6.69687	7.1484	7.1415	7.31578	5.19988	5.24943
ZNF607	8.22652	7.97485	7.97895	8.10826	7.58435	7.69587
ZNF606	7.18721	7.67931	7.61842	7.17889	6.01452	5.96772
ZNF605	9.38093	10.0106	9.9798	9.32594	9.18518	9.1999
ZNF600	6.70116	7.14266	7.09919	7.08969	5.43313	5.54616
ZNF600	9.11847	9.40243	9.43225	9.67408	8.72169	8.6796
ZNF599	3.86908	4.61136	4.50645	3.63179	4.76143	4.62656
ZNF599	4.52291	4.99527	4.93025	4.08566	4.16907	4.02163
ZNF599	4.96829	4.93738	4.94143	4.14988	6.14407	6.08313
ZNF598	11.4376	11.6746	11.6604	11.8303	12.0033	12.0241
ZNF598	7.66873	7.54245	7.53285	7.38437	6.04004	6.07567
ZNF597	4.25627	4.34111	4.30127	2.79819	3.40341	2.41208
ZNF596	6.21717	7.20296	7.23826	5.83582	4.23363	4.21614
ZNF596	5.91898	6.43795	6.53889	5.99194	5.73231	5.80798
ZNF595	8.20269	8.85421	8.83441	8.5624	8.31424	8.30852
ZNF594	7.69927	8.24507	8.17783	7.70528	7.68196	7.72489
ZNF594	5.15537	4.8023	4.92685	4.7767	3.72913	3.2483
ZNF593	10.4885	9.68219	9.68781	10.0611	10.9002	10.9029
ZNF592	6.59258	7.32193	7.31349	6.78108	7.67902	7.65756
ZNF589	7.15288	6.94016	6.94412	6.94372	5.32747	5.32199
ZNF587	8.02018	8.59803	8.58462	9.61543	9.73604	9.71054
ZNF587	8.7166	8.81797	8.82041	8.41458	7.33139	7.32787
ZNF586	7.3823	7.47514	7.50058	7.51974	6.21271	6.34049
ZNF585B	7.73063	7.83532	7.79116	7.64648	5.94007	5.95614
ZNF585B	4.47602	4.51465	4.27381	5.44257	4.59534	4.74945
ZNF585A	5.54488	4.66936	4.83679	4.49314	2.38994	2.41208
ZNF585A	6.74753	6.84721	6.76916	7.19331	5.33252	5.4224
ZNF584	7.69411	7.7619	7.77681	7.64068	8.05889	8.09725
ZNF584	5.61259	5.15776	5.18545	5.37609	5.7961	5.67228
ZNF583	6.42163	6.99794	6.97587	6.30484	6.47549	6.4821
ZNF582	5.52799	6.1151	6.13115	5.67439	5.79226	5.8929
ZNF582	4.92294	5.39929	5.3742	4.00003	4.02376	4.07361
ZNF581	8.19344	7.70836	7.73518	8.20114	7.7931	7.79771
ZNF580	12.5118	12.2788	12.2433	11.9101	12.3224	12.3334
ZNF579	11.6172	11.6475	11.6032	11.6537	12.0701	12.0813
ZNF578	6.56886	6.48445	6.48299	6.57183	7.86451	7.88572
ZNF577	7.00816	7.85157	7.82168	6.17068	7.05436	7.12831
ZNF577	9.26422	10.7185	10.735	8.7973	11.3558	11.3477
ZNF576	6.68325	6.51339	6.49457	7.12685	8.09488	8.09488
ZNF575	7.48922	8.03628	8.02546	7.41954	7.98633	7.94273
ZNF574	10.2114	9.94544	9.98406	10.26	10.0027	10.0105
ZNF573	9.62701	9.48526	9.47588	9.80884	10.8274	10.825
ZNF572	6.98663	6.99751	7.05585	6.87928	7.71927	7.76661
ZNF571	6.95587	7.39205	7.38193	6.45697	7.65188	7.67132
ZNF570	6.06724	6.30349	6.34198	6.01602	6.84397	6.97127
ZNF57	8.42879	7.76338	7.75695	6.64342	5.84973	5.74611
ZNF569	4.41186	3.69636	4.06832	2.94355	5.55761	5.51698
ZNF569	8.11859	8.83881	8.87308	8.11973	9.56673	9.59875
ZNF568	7.0732	6.81904	6.77763	6.82979	7.94606	7.89969
ZNF568	6.47772	6.74857	6.75251	6.77741	7.46106	7.46293
ZNF567	7.20495	7.71658	7.70364	7.56707	6.51308	6.49755
ZNF567	8.42392	9.27353	9.30033	8.89865	8.83698	8.85276
ZNF566	5.58945	5.07477	5.09731	5.67727	5.17973	5.19026
ZNF565	7.53093	7.59448	7.60039	7.73897	8.09565	8.10098
ZNF564	8.30338	8.32977	8.34628	7.45173	5.9293	5.91599
ZNF563	5.24476	5.63678	5.5833	5.11359	7.51255	7.47561
ZNF563	6.67591	6.38114	6.44477	6.41303	6.99897	7.0525
ZNF562	7.42487	7.28378	7.20839	7.21413	6.74263	6.67056
ZNF562	7.60082	7.7076	7.67562	7.61049	8.82852	8.7341
ZNF561	8.23329	8.28596	8.28807	7.90646	8.59863	8.56401
ZNF561	9.99296	10.3085	10.3087	9.61473	10.4773	10.4195
ZNF559	7.92072	8.29668	8.3104	7.46149	6.23033	6.18613
ZNF558	9.77249	10.1176	10.1354	10.2583	9.43334	9.40884
ZNF557	8.06561	8.36094	8.41526	8.11087	8.44251	8.41363
ZNF555	8.07756	8.01296	8.07342	7.28347	8.497	8.46152
ZNF555	8.08485	7.90318	7.94694	7.26946	7.85722	7.90584
ZNF554	2.81634	3.31135	3.66716	3.75976	3.17999	3.49664
ZNF552	5.29903	5.42781	5.47723	4.73408	5.54638	5.4306
ZNF551	5.99883	6.37457	6.36402	6.61421	6.34877	6.13588
ZNF551	4.72674	4.81345	4.64686	4.60618	3.66404	4.03264
ZNF550	4.98559	5.05651	5.15478	5.14734	4.74397	4.77125
ZNF549	4.87054	5.90103	5.85557	4.29454	2.38994	2.41208
ZNF548	6.67247	7.23442	7.25985	7.47602	8.54611	8.55869
ZNF547	6.75816	7.42028	7.42885	7.50653	6.36109	6.30463
ZNF547	5.96539	7.02897	7.03528	6.68582	4.47625	4.4371
ZNF546	6.49709	6.8664	6.87614	6.62566	5.93414	5.91232
ZNF546	4.01236	4.78347	4.85147	2.93421	3.26918	2.41208
ZNF544	7.39534	7.86437	7.84828	7.52097	5.23369	5.22012
ZNF544	7.01468	6.7156	6.75961	7.09791	8.20405	8.2595
ZNF543	5.95228	6.25691	6.25066	6.59911	6.95275	6.77763
ZNF542	8.74003	9.56639	9.61764	8.10647	9.55742	9.58621
ZNF542	7.5426	7.75263	7.77521	7.00074	7.72795	7.7064
ZNF541	7.22729	8.11619	8.09907	8.76678	9.25937	9.29719
ZNF540	7.62144	7.99185	7.97844	6.79497	7.24253	7.19729
ZNF534	4.30793	3.0925	3.17068	5.25589	4.53452	4.59913
ZNF532	7.21645	7.00055	6.95999	7.43653	5.80553	5.82419
ZNF532	8.60395	8.23529	8.22362	8.66055	8.64531	8.6566
ZNF532	9.49709	10.1254	10.1535	10.0125	11.1914	11.2129
ZNF530	4.82458	5.86393	5.94405	5.41195	5.68057	5.66679
ZNF529	9.20722	10.0316	10.0516	9.19553	8.51282	8.50252
ZNF528	6.26988	7.27142	7.25372	6.36384	5.87656	6.01636
ZNF527	7.09624	6.79505	6.79815	7.84719	8.87976	8.92009
ZNF527	7.1334	7.12503	7.12163	6.46685	7.72967	7.79532
ZNF526	14.7519	14.8708	14.8908	15.3502	14.6149	14.6194
ZNF525	6.88944	6.34319	6.28877	5.92257	6.79882	6.77209
ZNF525	14.0209	14.3513	14.3477	14.5536	14.284	14.2998
ZNF524	8.39329	8.33114	8.35717	9.04367	9.45933	9.53191
ZNF521	7.78634	9.35967	9.36383	8.68152	9.63533	9.61937
ZNF521	6.12567	6.80323	6.84701	7.30592	7.84302	7.78737
ZNF519	4.73383	4.81673	4.73408	4.46106	4.27277	3.99628
ZNF518B	9.11745	9.68639	9.68381	8.44132	9.54997	9.55755
ZNF518A	7.01657	6.87358	6.85827	5.79645	3.95985	3.56694
ZNF518A	6.66304	7.12856	7.13734	6.25066	6.52737	6.39763
ZNF517	2.69616	3.6406	3.13044	2.66768	4.45291	4.3897
ZNF516	5.83661	6.57338	6.5348	6.59684	6.69621	6.65473
ZNF514	6.46495	6.40927	6.35376	5.67787	4.40629	4.17078
ZNF513	8.4741	8.11184	8.14802	8.01964	6.61565	6.59345
ZNF512B	8.52693	8.78269	8.80674	8.67049	7.20817	7.25985
ZNF512	9.66423	9.82007	9.80073	8.80833	6.33269	6.3345
ZNF511	10.1414	9.89924	9.89898	10.4245	11.0677	11.0753
ZNF511	7.65446	8.13172	8.14029	8.65033	7.27719	7.14656
ZNF507	5.06561	5.79911	5.73477	5.43912	7.95896	7.94397
ZNF506	7.61071	8.29757	8.28547	7.55786	6.45374	6.45415
ZNF503-AS2	5.95513	6.16816	6.17068	4.03448	5.73477	5.63725
ZNF503-AS1	7.34466	7.75935	7.72449	7.96256	9.99604	10.0127
ZNF503	13.2098	12.9221	12.9209	10.7861	11.5305	11.5402
ZNF503	8.8282	7.60554	7.59218	6.65473	7.14873	7.13097
ZNF502	7.77357	7.70226	7.72456	6.40369	6.81702	6.79815
ZNF501	4.33392	4.11927	4.15147	5.66645	3.56049	4.02869
ZNF501	5.99712	6.31995	6.23018	4.70629	4.47602	4.35334
ZNF500	8.68393	8.50508	8.53716	8.8895	7.79804	7.79174
ZNF498	6.85549	7.02557	7.0516	6.24807	4.28547	4.25607
ZNF498	6.97741	6.83836	6.85461	6.65787	6.49202	6.4398
ZNF497	6.1019	5.90364	5.7792	6.95999	6.83558	6.89406
ZNF497	7.89751	7.5864	7.56666	6.21907	8.90887	8.8916
ZNF496	8.18741	7.68551	7.6924	8.20668	9.27109	9.32507
ZNF493	7.80726	7.70566	7.62709	7.76908	7.0925	7.09277
ZNF493	8.01785	7.5842	7.50724	7.62939	6.28585	6.35951
ZNF493	8.67571	8.77356	8.71186	7.91545	7.43403	7.33156
ZNF493	5.77161	6.33531	6.28031	3.19523	2.75231	3.00445
ZNF492	5.48592	5.52409	5.5502	4.32925	4.51499	4.38159
ZNF491	4.84229	5.18445	5.31153	6.14049	5.20263	5.05458
ZNF490	4.74397	4.43129	4.33468	4.29626	4.90205	4.90545
ZNF488	6.16091	6.3017	6.29637	4.54087	5.74644	5.95727
ZNF487P	3.55215	4.01285	4.06474	3.05136	2.38994	3.04833
ZNF486	4.4564	4.75085	4.66762	3.66381	2.38994	2.41208
ZNF485	5.93227	6.35527	6.34509	6.71708	5.95592	5.94966
ZNF484	6.42876	6.80983	6.756	6.04539	5.56714	5.78467
ZNF483	5.4552	4.51646	4.32664	3.97234	3.88057	3.67312
ZNF480	4.17197	3.92403	4.10307	3.00653	2.38994	2.41208
ZNF48	6.41818	6.38629	6.42045	7.1348	6.87092	6.84148
ZNF479	4.03531	4.57824	4.80105	2.81242	2.76053	2.41208
ZNF474	4.42072	5.01865	4.93354	4.62509	5.36653	5.15313
ZNF473	5.621	5.97318	5.93598	5.11161	3.88126	3.38522
ZNF471	8.44094	8.62361	8.60036	8.05789	6.73082	6.82865
ZNF470	7.35008	7.81562	7.88209	7.53603	8.64398	8.67839
ZNF469	5.53314	7.72883	7.708	8.97502	8.47729	8.46853
ZNF468	6.17389	5.81558	5.80284	5.33282	4.63472	4.18795
ZNF468	9.12084	8.22973	8.24292	8.62762	7.49819	7.4937
ZNF467	8.5414	8.14619	8.16177	8.51121	9.50301	9.51502
ZNF467	6.16119	6.02402	6.03376	7.07528	7.34054	7.30121
ZNF462	7.53246	6.41521	6.41225	7.72795	6.94686	7.05782
ZNF461	6.84756	7.42118	7.47133	7.59816	6.67826	6.65229
ZNF461	7.35778	7.87244	7.88438	8.02929	7.82035	7.77501
ZNF461	8.19013	8.06761	8.02996	8.42879	9.68381	9.66581
ZNF460	6.8158	5.7293	5.65796	4.0941	4.88792	4.93642
ZNF454	5.32698	5.44847	5.39858	3.68501	2.38994	2.41208
ZNF451	4.88163	4.52023	4.2364	4.1367	4.2657	4.59341
ZNF451	8.52821	8.58257	8.60537	8.22306	5.74267	5.84253
ZNF45	7.72604	8.06385	8.04974	7.98578	6.96015	6.95332
ZNF45	4.76253	4.76295	4.71266	5.34183	4.33015	4.53334
ZNF449	7.72047	8.27069	8.25347	7.6394	6.7222	6.67353
ZNF446	10.7579	10.6322	10.6849	10.5642	10.8297	10.815
ZNF445	9.82221	10.191	10.1939	10.9318	11.165	11.1686
ZNF444	11.857	11.7163	11.7246	11.6085	12.8644	12.8748
ZNF443	6.85052	7.36303	7.34318	6.44818	4.4682	4.54467
ZNF442	7.09236	6.90458	6.89074	6.09463	5.87437	5.84424
ZNF441	5.71828	5.67802	5.61775	3.95458	2.38994	2.41208
ZNF441	9.62326	9.86681	9.88328	9.31405	10.6722	10.6736
ZNF44	7.3805	6.96403	6.95856	6.47952	2.7936	2.41208
ZNF44	4.81645	3.73602	3.63107	2.41068	2.78987	2.41208
ZNF439	7.98259	8.74043	8.71435	8.17577	8.60627	8.61367
ZNF438	9.03534	9.57652	9.53807	10.3796	10.7943	10.7496
ZNF436	8.69398	9.85023	9.84769	8.67172	9.04367	9.11325
ZNF436	4.61326	4.67517	4.77957	3.87515	2.38994	2.41208
ZNF434	7.11771	7.99959	7.99765	7.2321	6.35085	6.48058
ZNF433	9.18987	8.47239	8.45723	7.87923	8.20344	8.17808
ZNF432	6.81776	7.02367	7.05844	7.09013	6.474	6.43546
ZNF431	4.34572	4.68575	4.61598	2.44562	2.38994	2.41208
ZNF430	5.95301	5.87601	5.88973	6.10091	2.38994	2.41208
ZNF430	5.97443	5.61914	5.69951	5.15302	4.07248	3.65537
ZNF43	4.7052	4.88693	4.98478	5.82681	7.2077	7.24655
ZNF429	11.7103	11.6266	11.5773	11.7426	10.1607	10.1693
ZNF428	11.8454	12.2346	12.196	11.6487	12.2216	12.2385
ZNF428	6.99725	7.11338	7.07947	6.34624	7.57917	7.62014
ZNF426	8.34814	8.86191	8.85085	8.4601	7.6878	7.69641
ZNF425	8.65319	8.56682	8.5607	6.81784	7.88501	7.94606
ZNF423	7.87244	8.62684	8.6468	6.56145	6.96587	6.96639
ZNF420	5.60752	5.88107	5.8322	4.04799	2.38994	2.41208
ZNF420	4.19228	4.12181	3.99049	4.32664	2.38994	3.28784
ZNF420	8.96073	9.51066	9.50698	9.52822	10.79	10.8006
ZNF419	5.98394	6.78976	6.78437	6.52047	6.08531	5.98824
ZNF419	6.31178	6.95332	7.00344	6.56183	4.19207	4.26936
ZNF418	11.0432	11.1019	11.1079	10.7843	11.3357	11.3399
ZNF417	7.91545	8.11784	8.13739	8.01145	7.85029	7.84573
ZNF416	5.69034	6.1135	6.1238	5.51928	4.92857	5.03204
ZNF416	6.88089	7.4261	7.40726	6.85079	7.79487	7.80334
ZNF415	9.60194	9.73418	9.73855	9.23927	10.1636	10.1254
ZNF414	6.21556	5.95206	5.96445	5.26145	5.42443	5.6868
ZNF410	10.9883	10.6997	10.7099	10.2382	9.32964	9.30357
ZNF41	6.39699	6.7956	6.79237	6.96156	5.66073	5.57828
ZNF408	4.23666	3.95174	3.96751	3.64005	3.59594	3.95334
ZNF407	8.28847	8.20924	8.21061	7.15431	6.181	6.3442
ZNF407	4.06071	3.25598	3.00702	4.02231	4.30923	4.39926
ZNF404	7.20524	8.01526	8.04075	7.6679	5.98057	6.09285
ZNF398	9.47707	9.65385	9.65914	9.43575	10.2573	10.2953
ZNF397	5.46809	6.55053	6.57467	6.61918	6.66228	6.58312
ZNF397	6.63323	6.31087	6.30314	7.06333	4.71384	4.76271
ZNF396	6.79252	6.79927	6.74716	6.97587	7.17149	7.21306
ZNF396	5.87969	5.94117	5.9175	4.99749	4.82359	4.89921
ZNF395	11.2304	11.3696	11.3752	14.0258	13.367	13.3472
ZNF394	9.01244	9.23054	9.26261	9.61675	9.45308	9.46691
ZNF394	9.05144	9.22105	9.1688	9.64471	9.58761	9.5744
ZNF391	4.99121	5.64998	5.66208	4.56195	7.72456	7.65446
ZNF385D	6.1737	5.60315	5.57582	6.00812	5.3738	5.3122
ZNF385C	7.08871	7.17439	7.09549	7.47236	7.56755	7.66101
ZNF385B	7.90154	8.64497	8.63096	8.79827	6.25596	6.29301
ZNF385A	11.2826	11.2228	11.2328	12.169	12.0014	11.9903
ZNF384	10.3604	10.5704	10.5907	10.8703	10.1115	10.1136
ZNF383	6.43546	6.97564	6.91976	6.93842	6.11622	6.09533
ZNF382	4.20914	4.17432	3.94125	4.27005	3.83006	4.32597
ZNF382	5.49615	5.93823	5.89691	6.019	4.80348	4.88368
ZNF37BP	6.70525	7.2469	7.2326	7.35952	7.7737	7.74177
ZNF37A	9.20639	10.1339	10.1345	9.75619	11.0045	11.0141
ZNF367	3.28784	3.4216	3.83959	2.32195	2.38994	2.41208
ZNF367	3.44471	3.5589	3.56871	3.64141	2.95623	3.46351
ZNF366	5.1916	5.43023	5.48944	4.73998	3.22473	3.58273
ZNF365	4.24289	4.37118	4.46343	5.96814	5.78723	5.97947
ZNF365	3.56128	4.9178	5.07462	4.29	2.38994	3.17287
ZNF362	11.9769	12.421	12.4396	11.7734	11.2845	11.2889
ZNF358	7.89787	7.49841	7.48685	6.74196	6.97564	6.97532
ZNF354C	2.32193	2.3964	3.10917	2.94472	3.62067	3.98994
ZNF354B	7.72937	8.14347	8.15414	8.31643	8.66159	8.64471
ZNF354A	7.35686	7.95021	7.91431	8.10577	6.98451	7.11972
ZNF350	8.13417	8.80695	8.81588	8.62729	9.6609	9.67221
ZNF35	6.77187	7.26507	7.2939	6.50452	5.56375	5.55895
ZNF347	5.42443	5.47765	5.45976	5.27843	2.95327	2.41208
ZNF347	5.15419	5.20563	5.22617	4.69348	2.91436	2.41208
ZNF346	10.1991	10.3193	10.3058	10.3014	11.4393	11.4142
ZNF346	5.43478	5.13697	5.17377	6.28936	2.38994	2.85915
ZNF345	5.71785	6.01617	5.99538	5.13774	4.46894	4.53987
ZNF345	8.44939	9.52025	9.50994	8.80674	9.09692	9.09812
ZNF343	4.81372	4.1984	4.30631	3.33994	3.7645	4.3248
ZNF343	7.17936	7.52578	7.49434	7.1816	6.04259	5.91012
ZNF341	8.33188	8.74064	8.74189	8.92305	9.85658	9.85184
ZNF34	7.28264	7.18583	7.17687	6.17875	5.66766	5.8127
ZNF33B	11.2739	11.5256	11.5009	11.185	11.9301	11.9366
ZNF33A	8.65195	8.26653	8.29986	8.56501	9.27026	9.233
ZNF33A	7.28241	6.9358	6.96639	7.16455	6.35795	6.37078
ZNF33A	7.82597	7.47961	7.49579	7.90891	8.3755	8.33035
ZNF33A	7.39109	6.91183	6.88261	7.60082	8.48011	8.5089
ZNF337	7.62913	8.27375	8.26737	8.42346	5.63611	5.76438
ZNF337	7.6552	8.3742	8.36859	8.33617	4.62765	4.77933
ZNF335	8.64201	8.76972	8.79315	9.07831	8.38071	8.39349
ZNF334	8.59326	8.55153	8.57137	9.58013	9.41824	9.40243
ZNF333	4.1683	4.09701	4.28585	4.74477	4.5261	4.60083
ZNF333	8.41477	8.7973	8.80096	8.35064	8.81356	8.82972
ZNF331	10.2641	10.3216	10.3247	11.1819	12.0006	12.0106
ZNF331	6.03843	5.20897	5.24315	6.05461	6.15604	6.16065
ZNF330	8.93732	9.01147	9.02175	8.99111	7.5206	7.61049
ZNF32-AS3	5.7765	5.85417	5.73641	6.30463	7.81707	7.78595
ZNF329	7.88555	8.46907	8.46344	7.31758	6.58024	6.73585
ZNF329	6.73491	6.42781	6.51191	6.64629	7.56626	7.53071
ZNF326	4.98652	5.04986	5.19801	5.96539	5.72421	5.75963
ZNF326	10.7819	10.7004	10.6934	9.99699	9.58508	9.55856
ZNF324B	7.64936	7.77178	7.81666	7.72418	9.44406	9.44326
ZNF324	8.779	8.15223	8.15133	8.18456	7.70987	7.70589
ZNF323	6.92024	7.64778	7.64068	7.05614	6.3208	6.27892
ZNF322	9.84731	10.4092	10.4478	10.0214	11.2826	11.2763
ZNF322	6.87379	6.90115	6.91646	6.11013	4.80105	4.94743
ZNF320	7.60821	7.32023	7.28141	7.54727	6.42746	6.48352
ZNF320	7.51402	7.2086	7.13506	7.2285	7.34671	7.47103
ZNF32	8.91485	8.59522	8.58103	8.28358	7.4793	7.52501
ZNF319	6.69968	6.96166	6.90552	6.661	6.23237	6.21617
ZNF318	4.45948	5.18431	5.09423	4.48952	3.78107	3.8618
ZNF318	9.04147	9.52822	9.52898	9.20076	9.13269	9.12675
ZNF317	9.73321	10.3176	10.3107	10.5207	10.6408	10.6435
ZNF311	5.04048	5.54962	5.54926	5.58101	6.56145	6.56534
ZNF304	8.77163	9.43225	9.41201	9.05021	8.52248	8.54784
ZNF302	9.54116	9.95698	9.94208	9.43925	7.83607	7.86875
ZNF302	9.8483	9.70173	9.67846	9.76467	9.57509	9.56639
ZNF300P1	8.11655	10.7205	10.7305	7.69611	9.01352	9.00034
ZNF300	7.11904	7.28165	7.17547	7.11771	4.86556	4.76661
ZNF300	8.64171	8.63174	8.63532	8.53833	6.69275	6.72012
ZNF30	6.99447	7.70935	7.71254	6.70155	5.81792	5.87601
ZNF30	7.24354	7.88952	7.91982	6.68942	6.63445	6.54298
ZNF3	8.0391	7.94053	7.92924	7.76801	5.61122	5.71032
ZNF3	6.18827	5.96539	6.06212	5.5358	5.49267	5.50831
ZNF3	4.77256	4.44101	4.6564	4.77645	4.09926	3.99736
ZNF29P	5.79309	5.50075	5.41985	5.60905	5.90854	5.75783
ZNF296	5.77203	5.67955	5.6876	6.5519	6.08298	6.037
ZNF295-AS1	3.85881	3.37082	3.2317	3.0379	3.70619	3.81903
ZNF295	8.54819	8.4075	8.41458	8.41008	8.57137	8.62085
ZNF295	8.53513	8.5402	8.54309	8.31902	9.19811	9.19678
ZNF295	6.53104	5.39494	5.53675	6.26528	6.51072	6.42716
ZNF292	8.17846	8.64512	8.66023	9.04637	8.50196	8.49262
ZNF292	3.99779	4.12146	3.93546	2.74614	3.18257	2.41208
ZNF287	5.38526	5.79168	5.93573	4.18091	4.19087	4.25274
ZNF286B	9.44406	10.2436	10.2449	9.64401	10.292	10.263
ZNF286A	5.01242	4.78918	4.71142	3.18466	3.68302	3.84597
ZNF285	5.99538	6.29169	6.31861	5.14874	2.95554	2.905
ZNF285	4.9327	5.09846	5.09469	5.22648	4.11561	3.76486
ZNF284	3.59258	4.05646	4.09618	3.62223	3.62341	3.99076
ZNF284	8.29076	8.87805	8.89057	8.62085	10.6735	10.6766
ZNF283	6.21754	7.00506	6.9415	6.85192	6.45147	6.49916
ZNF282	6.23206	5.7765	5.82137	4.48251	2.38994	2.41208
ZNF281	6.95304	5.7558	5.73291	6.9508	6.18914	6.17295
ZNF280D	6.1778	5.93079	5.91951	6.87894	7.85236	7.88655
ZNF280D	9.32026	10.2216	10.2498	9.37478	7.81126	7.86108
ZNF280D	4.60618	3.48043	3.97125	3.78391	2.96649	3.37216
ZNF280C	7.42583	8.09422	8.06914	7.61322	7.16962	7.14266
ZNF280B	5.01727	6.16707	6.16191	5.32008	5.39345	5.62384
ZNF28	7.34015	7.08292	7.04605	6.53627	6.45769	6.44112
ZNF28	6.50059	6.60768	6.64987	5.65431	2.38994	2.41208
ZNF277	9.8216	10.1491	10.1812	10.1104	10.7145	10.7367
ZNF276	7.19619	7.7044	7.70528	8.01757	7.15893	7.19766
ZNF275	6.27404	6.01319	6.0443	5.91136	6.38406	6.31161
ZNF275	9.6472	8.71482	8.70734	8.77195	7.93214	7.93475
ZNF274	8.73912	8.76154	8.77263	9.49428	8.19811	8.12256
ZNF273	5.23208	5.22045	5.16495	5.92889	5.25464	5.28929
ZNF273	4.2379	4.24554	4.29187	4.01958	2.7636	2.91608
ZNF271	9.45634	9.30798	9.31026	9.11053	9.09954	9.10781
ZNF271	7.65701	7.54918	7.57191	6.83604	7.39625	7.40169
ZNF268	10.9813	11.1557	11.1583	11.2504	10.8984	10.8896
ZNF268	4.88114	5.28976	5.29695	4.30059	2.38994	2.41208
ZNF267	7.93617	8.8916	8.877	10.204	8.36887	8.36045
ZNF266	8.67739	9.26495	9.33511	8.69739	6.56183	6.51831
ZNF266	9.5854	10.2415	10.2436	9.31589	8.16565	8.20344
ZNF264	9.33774	10.4234	10.4014	10.4612	11.1053	11.1037
ZNF263	6.85192	6.89784	6.91304	6.81891	5.95996	5.70541
ZNF260	9.65182	10.2017	10.2699	9.6305	9.98291	9.97213
ZNF260	3.98321	3.79937	3.44621	2.8809	2.38994	2.41208
ZNF26	7.88095	8.51447	8.50704	8.64249	7.56825	7.55644
ZNF259P1	4.56858	4.84214	4.81345	5.26809	4.04979	4.03713
ZNF259	7.665	7.63465	7.61383	7.99636	7.54174	7.47684
ZNF257	6.02784	6.4234	6.46157	5.45569	5.73521	5.80284
ZNF257	9.19942	8.63783	8.64305	9.13296	9.01036	8.97614
ZNF256	8.54346	8.9513	8.95009	9.00001	9.75019	9.73267
ZNF254	7.69587	7.05537	7.01371	7.2047	7.22952	7.18688
ZNF254	8.34628	8.40217	8.3819	7.73268	8.50184	8.52077
ZNF254	13.8441	13.4776	13.4664	13.3864	11.1202	11.111
ZNF254	8.49502	8.34756	8.28966	8.3677	7.99985	7.93153
ZNF253	6.23302	6.50732	6.55034	5.90896	2.38994	2.83313
ZNF252	6.12863	5.9442	5.90842	3.56421	5.2405	5.30658
ZNF252	10.0461	10.2294	10.2554	9.73753	10.8711	10.8811
ZNF251	8.05707	8.58422	8.56264	7.83155	7.78142	7.71019
ZNF250	8.14602	8.02752	8.03191	8.02018	7.04547	6.99939
ZNF250	7.97425	8.63462	8.60834	8.09166	7.80434	7.82035
ZNF25	7.17492	7.38778	7.44702	6.0153	3.35612	3.67456
ZNF25	8.6253	9.10868	9.11929	8.22207	8.69538	8.70354
ZNF248	7.27598	7.53199	7.48093	7.60744	9.3279	9.31788
ZNF248	9.51711	9.68901	9.70338	10.6369	11.1191	11.0825
ZNF248	6.63895	7.42981	7.37214	6.90552	5.72693	5.96094
ZNF248	6.26379	6.51951	6.54092	5.74291	5.50955	5.71003
ZNF24	9.83708	9.95602	10.0033	9.95289	9.6474	9.70109
ZNF24	6.99198	6.33659	6.30037	7.0599	6.44892	6.37277
ZNF239	8.70692	8.32612	8.31379	7.71959	8.39641	8.37215
ZNF238	7.0061	7.00532	6.99986	5.90177	2.38994	2.41208
ZNF236	7.88295	8.24446	8.27863	6.97127	5.621	5.61827
ZNF236	4.5261	4.43933	4.57277	4.83266	5.26993	5.25854
ZNF235	6.44412	7.27857	7.29013	6.69744	5.87844	5.86825
ZNF235	5.78959	6.19906	6.18976	6.36915	6.13115	6.13973
ZNF234	7.52418	7.19429	7.22571	7.26629	7.47538	7.57191
ZNF233	5.15313	5.70515	5.63611	6.39281	5.24156	4.33226
ZNF233	5.03552	5.55366	5.63454	6.28387	5.61367	5.34406
ZNF232	7.87486	8.14167	8.12697	8.486	8.07223	8.05707
ZNF230	5.43632	5.98478	6.03759	5.97878	4.37656	4.58417
ZNF23	8.6468	9.29329	9.27856	9.51182	8.81469	8.83368
ZNF23	7.72249	8.28272	8.25987	8.41179	6.1631	6.40415
ZNF227	7.34563	7.83967	7.83475	7.72937	6.41337	6.41835
ZNF226	9.52296	8.98141	8.9756	7.89891	9.43174	9.38556
ZNF226	9.42515	10.1741	10.1591	10.1665	11.4285	11.4196
ZNF225	4.83978	5.3742	5.40543	5.61775	4.06272	4.16618
ZNF224	7.58849	8.17137	8.15268	8.96938	8.84917	8.85579
ZNF223	7.68617	8.41427	8.37631	7.90818	6.49755	6.48571
ZNF222	4.77313	5.59736	5.55684	5.6466	3.2743	3.13871
ZNF22	10.7464	11.2959	11.3321	11.0594	11.3805	11.3233
ZNF219	8.13596	8.41843	8.45678	7.98024	7.41429	7.46462
ZNF217	4.70644	4.25511	2.71125	5.0609	2.38994	2.41208
ZNF217	10.8893	10.4495	10.4461	10.1805	8.27978	8.25431
ZNF215	8.13397	6.54894	6.49669	6.51164	5.6265	5.5901
ZNF215	5.47952	4.31641	4.26936	4.75438	4.7979	4.81645
ZNF214	6.6822	7.10018	7.11338	6.50011	6.12227	6.18313
ZNF213	6.93943	6.92324	6.92865	6.81835	8.05482	8.00486
ZNF212	9.41355	9.45725	9.4824	9.06582	8.86523	8.88672
ZNF211	7.49008	8.3634	8.36563	6.9358	4.5222	4.62239
ZNF208	4.02008	3.70062	3.84367	3.02854	2.38994	2.41208
ZNF207	11.246	11.5537	11.5635	10.7777	8.83368	8.85148
ZNF207	9.63842	9.69298	9.66453	9.83401	9.70609	9.76222
ZNF205	6.88317	6.82945	6.81135	7.41796	7.20868	7.26008
ZNF204P	10.8961	10.6877	10.6537	9.09048	10.5542	10.5091
ZNF202	6.06831	6.51691	6.51505	5.51408	6.40904	6.43329
ZNF200	8.3381	8.74706	8.74561	8.79065	9.53241	9.55934
ZNF20	7.79606	7.43601	7.43333	7.03861	6.87277	6.73544
ZNF20	7.8215	7.50596	7.56241	6.94499	5.59736	5.44753
ZNF2	5.68169	6.05378	6.02402	4.92607	5.42005	5.47363
ZNF197	5.29536	6.14251	6.2068	4.1766	4.60515	4.67464
ZNF197	6.79517	7.73362	7.75365	6.037	5.59658	5.61775
ZNF195	9.90689	10.5095	10.4985	10.5127	10.0516	10.0644
ZNF193	8.82545	9.5566	9.5501	9.57389	8.23384	8.24229
ZNF192P1	6.62432	6.72674	6.74401	7.37844	6.21424	6.20484
ZNF192	5.10568	4.9778	4.90601	4.41476	3.13303	2.41208
ZNF19	8.50057	8.72058	8.72348	8.99368	9.28173	9.30991
ZNF189	9.65153	10.1722	10.1485	10.8834	10.581	10.6077
ZNF187	9.31895	9.83483	9.80218	9.76585	9.97954	10.0216
ZNF185	8.35746	7.95619	7.95409	7.84957	8.68006	8.65102
ZNF184	7.31369	7.50258	7.48325	7.12572	5.5763	5.70657
ZNF182	7.88066	8.51417	8.5725	8.54536	9.06514	9.03384
ZNF181	7.90285	8.22908	8.19344	7.32327	5.45312	5.55085
ZNF180	7.52991	8.01053	8.00323	7.47103	8.26347	8.19717
ZNF18	9.11282	9.36872	9.32507	10.0712	9.33217	9.35928
ZNF177	9.23906	9.62952	9.601	8.62351	8.98452	8.97809
ZNF175	7.17029	7.64149	7.59833	7.72489	7.53285	7.55426
ZNF174	5.04684	5.42365	5.46677	5.52427	4.56814	4.31879
ZNF174	8.06892	7.91163	7.89642	7.70935	9.00287	9.03916
ZNF17	8.08187	8.31977	8.35443	7.92977	8.16288	8.18578
ZNF169	4.48487	5.09064	5.17582	4.33597	5.10445	4.93579
ZNF169	6.25812	5.79843	5.79186	6.82906	5.6512	5.5259
ZNF169	7.74218	8.15617	8.10222	8.50767	8.31747	8.21722
ZNF167	7.79288	8.82952	8.85763	7.41597	6.57952	6.5762
ZNF167	5.75985	6.22352	6.16165	4.44125	5.56528	5.71936
ZNF165	8.58492	8.26519	8.2402	7.59993	10.3681	10.3242
ZNF160	9.36976	9.67621	9.67439	9.87888	9.85562	9.83611
ZNF160	7.39828	7.47843	7.47103	7.84573	5.82596	5.88055
ZNF160	5.1665	4.75235	4.87291	4.92738	5.80092	5.66361
ZNF16	7.45442	7.73435	7.73982	7.43588	7.28664	7.26822
ZNF157	12.3273	12.0091	12.0058	11.365	11.6738	11.6677
ZNF155	6.17007	6.66087	6.65056	6.8796	6.36	6.17621
ZNF154	5.10935	5.73671	5.79955	5.44644	5.71742	5.65402
ZNF154	3.87647	4.21217	4.27072	3.43415	4.16933	3.9046
ZNF148	6.57087	5.1069	4.97821	5.11733	2.38994	2.41208
ZNF148	7.90857	8.62618	8.68499	8.55027	9.45392	9.43079
ZNF146	9.19526	9.37255	9.36248	8.76486	6.54199	6.56226
ZNF143	8.46827	8.87023	8.86592	8.85107	9.0683	8.97576
ZNF142	9.06874	9.1999	9.19526	9.11583	9.80513	9.80572
ZNF141	6.39741	7.08819	7.01826	6.65056	5.08738	4.90272
ZNF14	8.09763	8.36411	8.34865	8.25606	9.40443	9.40325
ZNF138	8.18074	7.46673	7.4565	7.29045	6.22201	6.29445
ZNF137P	8.92219	9.71555	9.69842	9.9099	10.5657	10.5881
ZNF137P	8.33416	8.98452	8.96938	9.08275	7.78282	7.79228
ZNF136	8.13804	8.10334	8.07313	7.90198	7.49775	7.44286
ZNF135	8.43302	8.79413	8.76911	7.14747	8.29327	8.32099
ZNF134	7.19331	7.55595	7.56642	7.24593	7.94972	7.89433
ZNF134	6.07353	6.16618	6.24119	5.37916	2.38994	2.41208
ZNF133	9.26381	9.33538	9.3483	9.63488	9.94026	9.94743
ZNF132	6.70364	6.23921	6.31067	6.08912	4.75739	4.69859
ZNF131	10.7906	11.1628	11.1439	11.0915	11.5968	11.5849
ZNF124	5.33753	5.15348	5.21289	4.74079	4.49862	4.6274
ZNF121	4.59547	3.65672	3.63652	2.32195	2.79488	3.68002
ZNF12	8.73043	7.86148	7.85432	8.43795	7.73399	7.68294
ZNF117	7.95653	8.82399	8.81133	8.16909	7.76338	7.86437
ZNF107	8.4628	8.57804	8.55602	8.83077	7.61442	7.73572
ZNF101	8.88586	8.70629	8.6892	9.83541	10.3832	10.3775
ZNF100	3.95621	3.84141	4.03343	4.42653	4.81407	5.04094
ZNF100	8.73616	9.49945	9.49919	9.42281	9.73364	9.72252
ZNF10	9.70357	9.41426	9.4273	8.19521	8.53357	8.58003
ZNF10	9.02	8.93592	8.91329	8.20722	8.64847	8.63397
ZMYND8	10.8183	10.2292	10.2328	11.4549	10.3608	10.3478
ZMYND8	7.28872	6.42956	6.34133	8.18578	6.36539	6.33022
ZMYND19	6.57147	6.52489	6.51015	6.82839	6.19058	6.20996
ZMYND17	14.3018	14.478	14.4899	14.4828	14.8233	14.8257
ZMYND15	8.15073	8.72945	8.68896	10.9578	10.5453	10.5492
ZMYND12	9.38589	8.36859	8.34468	8.0375	8.22973	8.26285
ZMYND11	6.66944	6.63204	6.62318	6.03094	4.83226	4.86746
ZMYND10	6.36131	6.29715	6.32795	6.77984	6.60199	6.63003
ZMYM6NB	10.1841	9.99897	10.0067	10.37	10.452	10.4494
ZMYM6	6.86786	7.39041	7.44168	7.28318	5.29365	5.18947
ZMYM6	8.09929	8.58462	8.59803	8.50856	8.04287	8.06395
ZMYM6	5.85941	4.9685	5.00579	2.32195	3.06796	3.39724
ZMYM5	7.73229	7.09983	7.10194	6.91072	6.80983	6.80062
ZMYM5	7.61146	6.96802	6.91946	6.88174	6.73122	6.78165
ZMYM4	9.87449	10.4257	10.4383	9.72502	9.35799	9.35903
ZMYM3	6.79362	6.78483	6.7191	7.03061	7.5434	7.48567
ZMYM3	7.97004	7.69529	7.70189	7.41055	6.77549	6.73225
ZMYM2	10.0321	10.4083	10.3936	9.76751	6.7665	6.79744
ZMYM2	7.26351	6.43391	6.39176	6.93786	7.52385	7.63125
ZMYM1	8.49753	8.74786	8.73756	8.21136	7.36555	7.28264
ZMPSTE24	12.7492	12.3768	12.3689	11.9058	11.9781	12.0078
ZMIZ2	10.2803	11.1037	11.0855	11.877	11.4423	11.4194
ZMIZ1	7.13323	6.94711	6.90882	7.23539	7.95807	7.89891
ZMIZ1	12.132	12.8825	12.8633	12.2359	11.825	11.8235
ZMAT5	7.40242	6.9066	6.8773	6.87267	6.46566	6.35795
ZMAT4	4.87291	5.02368	5.0775	9.80389	6.6731	6.77341
ZMAT4	6.2769	6.3521	6.30249	7.41917	7.78615	7.74335
ZMAT3	7.23295	6.97996	6.98006	6.73857	4.83994	4.69412
ZMAT2	11.2795	10.6635	10.7124	10.4304	10.169	10.1634
ZMAT1	8.41109	8.29452	8.30694	8.13781	6.57594	6.60264
ZMAT1	7.85722	8.12181	8.09725	7.23984	3.85594	3.77496
ZKSCAN5	5.8579	6.1684	6.17921	6.19273	5.24233	5.16723
ZKSCAN4	6.19796	6.97818	6.9503	6.71319	5.24855	5.00338
ZKSCAN4	6.48671	7.19004	7.16565	7.25691	5.73355	5.64544
ZKSCAN3	6.61336	7.00028	6.95251	6.45769	5.44229	5.37293
ZKSCAN2	6.31632	6.86911	6.86786	7.18951	8.22767	8.2768
ZKSCAN1	4.45886	3.86508	3.92352	3.82759	2.38994	2.41208
ZIM2	6.30774	5.85129	5.86964	4.96307	7.29738	7.3926
ZIK1	6.88827	7.32491	7.32327	6.98539	7.26507	7.16231
ZIK1	6.78165	6.88772	6.84547	6.64211	7.15431	7.20817
ZIC5	4.44527	4.58709	4.63712	4.10203	5.35008	5.42276
ZIC4	9.14971	9.01783	8.97466	8.3438	9.45152	9.48636
ZIC1	6.47432	6.77341	6.77209	7.91107	7.68633	7.66259
ZHX3	6.6486	6.0825	5.95727	6.05722	6.75005	6.70104
ZHX3	4.36867	3.45449	3.6069	2.32195	3.90824	4.07747
ZHX3	11.1115	10.6526	10.6412	9.81209	9.41055	9.37068
ZHX2	8.61821	8.77988	8.76947	8.98047	9.20032	9.19646
ZHX1-C8ORF76	6.96184	7.30534	7.35713	7.75342	8.00438	8.03079
ZHX1	9.56016	9.56351	9.55593	8.31667	7.05198	7.01301
ZGPAT	11.158	10.885	10.8877	11.7609	11.9252	11.9323
ZGLP1	8.85328	8.94008	8.9425	8.78387	9.14659	9.17706
ZGLP1	7.97182	7.82904	7.87471	7.63302	7.73119	7.80052
ZG16B	4.61443	4.62453	4.64328	6.42926	6.52801	6.5462
ZG16	6.32413	6.534	6.49709	6.14573	6.79362	6.79327
ZFYVE9	5.3491	5.62805	5.70289	5.41116	3.95458	4.08496
ZFYVE28	10.1336	10.0787	10.0417	10.661	10.5095	10.5023
ZFYVE28	5.51645	4.88336	5.00934	3.80417	3.74315	3.49365
ZFYVE27	11.5276	11.6934	11.6765	12.2341	12.8962	12.8992
ZFYVE26	10.0736	10.4301	10.4427	10.6492	10.6952	10.6711
ZFYVE21	12.5078	12.2173	12.2128	11.3715	11.7507	11.7665
ZFYVE20	10.1731	10.5492	10.5669	9.54689	9.72129	9.7402
ZFYVE19	9.10443	9.07512	9.14123	9.98627	10.7455	10.7343
ZFYVE16	8.60194	8.64598	8.63929	7.78359	7.95473	7.8875
ZFYVE1	9.53648	9.70464	9.69511	8.95682	8.34728	8.3985
ZFY	7.53688	8.24679	8.24679	7.57026	5.69883	5.82596
ZFX	5.24697	5.10637	5.29165	5.19956	2.38994	3.11927
ZFR2	4.67085	4.62477	4.60932	3.88919	5.15269	5.09936
ZFR	6.98806	6.68697	6.65495	6.36732	5.71599	5.78404
ZFR	12.126	12.0877	12.1075	11.4946	11.1597	11.1515
ZFPM2	8.18578	8.73256	8.72665	5.95228	7.08328	7.08888
ZFPM1	10.2799	9.96993	9.97924	10.5283	10.3372	10.3703
ZFPL1	6.89482	6.70064	6.65531	6.54481	6.22352	6.31265
ZFP92	6.34172	6.14822	6.20251	6.72877	7.54411	7.50819
ZFP91	6.36794	5.35996	5.21497	5.2886	4.20606	4.01081
ZFP91	10.9152	10.9826	11.0144	10.166	8.77833	8.7864
ZFP90	10.3193	10.9264	10.9299	10.2588	10.6278	10.6537
ZFP82	6.13129	6.70525	6.70064	6.1418	6.24829	6.29315
ZFP82	5.60836	6.2941	6.2746	5.38953	5.63154	5.66921
ZFP64	7.02557	7.50525	7.45798	8.06642	7.2618	7.32895
ZFP64	6.37225	6.3783	6.39452	6.17666	6.75199	6.83057
ZFP64	7.92393	9.00034	8.99287	8.52873	8.10532	8.07044
ZFP64	4.62509	4.37472	4.56797	4.38791	5.61844	5.57907
ZFP62	6.18442	6.23332	6.25515	5.90401	3.77722	3.59097
ZFP62	10.4295	10.7641	10.7568	10.6019	11.2857	11.2942
ZFP57	5.76398	6.40202	6.50691	7.15268	6.6519	6.72053
ZFP42	3.5659	3.17287	2.88838	2.32195	4.03289	3.62812
ZFP41	9.17463	9.31629	9.30516	9.66148	9.80073	9.82727
ZFP37	5.7272	6.30371	6.33312	4.45191	2.38994	2.41208
ZFP36L2	10.7034	9.93975	9.92389	10.1812	8.17665	8.15223
ZFP36L1	10.983	10.3135	10.2839	10.3914	11.2366	11.2145
ZFP36L1	14.6554	13.6218	13.6105	12.9043	10.622	10.6232
ZFP36L1	16.1627	15.9428	15.9478	15.0968	15.3288	15.3572
ZFP36L1	8.60537	7.59184	7.5805	6.74063	6.72595	6.75874
ZFP36	17.0475	16.1527	16.1574	15.6365	16.15	16.15
ZFP30	8.08121	8.63096	8.59863	8.61707	9.57457	9.5597
ZFP3	9.77657	10.3131	10.3025	9.8649	10.5377	10.5349
ZFP28	4.55936	5.17704	5.13047	2.32195	2.38994	2.41208
ZFP2	8.12315	8.43645	8.38674	8.01785	9.00178	8.99111
ZFP161	8.61399	9.00736	8.98753	9.02787	9.68767	9.65478
ZFP14	6.11207	6.55161	6.63091	6.9066	4.33197	4.52803
ZFP112	7.7921	8.4707	8.48253	7.54603	8.06486	8.05752
ZFP106	11.2145	11.5906	11.6149	11.1439	11.3013	11.3301
ZFP1	7.55726	7.77774	7.7703	7.13067	7.23561	7.34339
ZFHX4	6.5596	4.96367	5.08256	4.41067	4.80293	4.76941
ZFHX3	10.6919	10.783	10.7178	9.78141	10.7087	10.7745
ZFHX2	8.53749	8.20606	8.18841	7.28458	8.45478	8.46429
ZFHX2	3.47327	3.68973	3.24386	4.17562	3.53746	3.34648
ZFC3H1	10.2652	10.6067	10.5929	10.1357	6.85679	6.84835
ZFC3H1	6.86312	5.54548	5.6311	6.39642	6.44564	6.37613
ZFAT	8.95555	9.29214	9.28584	10.2518	10.983	10.9736
ZFAT	3.58084	4.17228	4.13207	5.89429	4.676	4.37577
ZFAND6	12.0124	11.8823	11.8832	11.6889	10.7259	10.7327
ZFAND5	13.4173	13.3833	13.3883	12.894	11.8509	11.8421
ZFAND5	8.83839	7.96664	7.92266	8.38329	7.23915	7.15826
ZFAND5	11.8825	10.9755	10.9588	11.5968	10.679	10.6653
ZFAND4	6.02	6.73504	6.72937	5.53088	4.85687	4.78039
ZFAND4	4.66109	4.90946	4.88792	3.96621	2.38994	3.25469
ZFAND3	9.35808	9.43334	9.43978	8.7556	7.74198	7.76058
ZFAND3	6.69632	6.25303	6.26083	6.78165	6.05548	6.07317
ZFAND2B	8.65618	8.16635	8.19982	8.14252	8.4075	8.39022
ZFAND2A	8.79883	8.79315	8.8215	9.09113	9.35996	9.37287
ZFAND1	10.8412	10.3861	10.3955	10.1485	10.7165	10.7084
ZER1	11.6646	11.7466	11.7098	11.4971	12.3115	12.2914
ZEB2	4.92393	4.73338	4.63236	5.60881	4.56317	5.00284
ZEB2	9.8536	10.6924	10.7048	9.71632	6.91923	6.98891
ZEB1-AS1	8.26042	8.17605	8.17107	7.58086	7.63432	7.63777
ZEB1	11.6222	12.3341	12.3273	11.5516	12.8498	12.8666
ZEB1	6.37215	6.18226	6.07709	4.55377	2.7648	2.41208
ZDHHC9	9.84025	8.31264	8.3418	9.17112	9.17762	9.16691
ZDHHC8P1	5.66511	6.34092	6.33324	4.39137	4.38387	4.48694
ZDHHC8	7.87129	8.17377	8.20668	8.33845	8.22676	8.25025
ZDHHC8	4.93922	4.92343	4.87185	4.63007	5.19073	5.23862
ZDHHC8	12.0202	12.1805	12.1832	12.3829	11.4626	11.4592
ZDHHC7	10.5542	10.9162	10.9353	10.5225	7.44301	7.41463
ZDHHC6	8.6892	10.0245	10.0102	9.08045	8.74963	8.74003
ZDHHC5	9.2203	9.38745	9.3761	9.5975	9.12238	9.11017
ZDHHC4	12.005	11.9157	11.9115	12.035	13.4887	13.5198
ZDHHC3	11.4001	10.8679	10.9883	10.269	11.646	11.6468
ZDHHC3	11.9687	10.2874	10.2708	9.13686	9.44149	9.42515
ZDHHC24	8.91555	8.5089	8.53004	9.23993	8.99972	8.98887
ZDHHC23	9.18548	8.72129	8.75004	7.62609	6.50452	6.64783
ZDHHC23	5.27083	5.04619	5.16182	5.63182	5.77017	5.90115
ZDHHC22	3.94011	3.77771	3.73331	3.86508	5.04157	4.69796
ZDHHC22	5.62737	5.82961	5.81589	6.86933	7.47045	7.39486
ZDHHC21	6.8404	6.22101	6.19022	5.28464	4.66572	4.68636
ZDHHC21	6.44112	6.35569	6.31809	6.64126	5.37518	5.56375
ZDHHC20	5.47466	5.56095	5.63328	5.94672	6.6086	6.56458
ZDHHC20	3.59847	3.0365	2.9128	3.50595	4.12735	4.18572
ZDHHC20	4.95224	4.90466	5.00002	4.22021	5.64294	5.6775
ZDHHC2	11.0176	10.4179	10.4518	8.67346	10.2335	10.226
ZDHHC19	5.33891	5.12871	5.17285	5.60752	6.83628	6.90676
ZDHHC18	5.65663	5.61185	5.51147	4.57451	2.88147	2.88525
ZDHHC17	10.8533	11.1376	11.1412	10.6266	10.2663	10.2488
ZDHHC16	9.9099	9.94026	9.92201	10.0812	9.71054	9.73683
ZDHHC15	5.86439	5.48919	5.57306	4.71344	3.73602	3.37899
ZDHHC15	5.23279	5.22617	5.28788	3.74704	3.74608	4.21444
ZDHHC14	10.1614	9.85775	9.85952	8.37072	8.15281	8.17479
ZDHHC14	6.4847	5.98739	5.95592	4.89259	3.85939	3.77512
ZDHHC13	9.05877	9.01352	9.00355	8.98123	8.44564	8.48313
ZDHHC12	7.36889	6.59116	6.65563	6.92444	6.89433	6.89748
ZDHHC12	9.81106	9.49518	9.50203	10.9406	11.0144	10.9899
ZDHHC11	9.19869	9.47613	9.4937	9.16593	10.4532	10.4682
ZDHHC11	8.63842	8.98334	8.99397	8.55526	10.9857	10.9971
ZDHHC11	4.05216	3.70384	3.82697	4.37421	3.39414	3.12165
ZDHHC1	6.95813	6.79744	6.84981	7.41877	7.55813	7.38778
ZDBF2	6.78976	7.45226	7.45413	4.60874	5.11518	5.01152
ZCWPW2	5.82419	5.74085	5.73255	4.26338	4.08939	3.56853
ZCWPW1	9.63533	9.55286	9.57479	9.14466	9.6189	9.64119
ZCWPW1	6.11622	6.91483	7.12458	5.17136	2.93773	3.48846
ZCRB1	9.39647	9.29813	9.28461	8.7566	8.20677	8.14474
ZCRB1	10.4906	10.2799	10.2666	10.3501	11.2628	11.2437
ZCCHC9	9.45798	9.72461	9.73477	9.56775	8.94682	8.9717
ZCCHC8	10.4167	10.9734	10.9843	10.9826	9.98161	9.98992
ZCCHC7	6.6104	6.51382	6.50207	6.46844	7.25621	7.19685
ZCCHC7	7.90198	7.62764	7.60832	7.6816	6.38674	6.4061
ZCCHC6	7.25111	8.13596	8.14065	7.76894	4.08114	4.21052
ZCCHC6	5.1441	3.44843	3.62673	5.58992	4.05089	3.72787
ZCCHC6	5.52526	4.76834	4.79997	5.34112	6.02854	5.99024
ZCCHC5	3.96751	4.60133	4.6798	2.95366	3.45084	3.40073
ZCCHC4	7.92481	8.39696	8.40379	8.16254	8.96654	8.91289
ZCCHC3	9.45973	9.62775	9.6651	9.80775	10.619	10.6108
ZCCHC24	9.62426	10.458	10.449	8.50407	8.84538	8.85835
ZCCHC23	3.87477	4.534	4.63452	4.03486	5.98082	5.90554
ZCCHC2	7.3817	8.2179	8.24436	8.3178	6.44641	6.55796
ZCCHC18	3.73517	4.79888	4.74861	3.38047	2.38994	2.82931
ZCCHC18	4.8027	5.41946	5.1197	4.25084	4.94323	4.97821
ZCCHC17	8.4856	7.93666	7.92028	8.20269	6.65229	6.69275
ZCCHC16	4.54542	4.81898	4.81258	2.32195	2.9012	2.41208
ZCCHC14	10.9397	12.0921	12.1114	11.2058	11.0625	11.0594
ZCCHC14	7.28318	7.79646	7.7887	6.94711	5.02389	4.92036
ZCCHC12	3.43972	4.12643	4.10676	4.58499	3.0808	2.86538
ZCCHC11	8.9717	9.64344	9.62665	9.1648	7.40655	7.46931
ZCCHC11	5.73521	6.53847	6.57206	6.89433	6.70751	6.64746
ZCCHC11	5.13868	5.37518	5.24374	5.0847	3.6375	2.41208
ZCCHC10	8.51947	9.37	9.382	9.16151	9.82957	9.81106
ZC4H2	9.86804	9.56104	9.5948	9.06471	10.2752	10.2922
ZC3HC1	9.45437	9.56608	9.58789	10.5292	10.3759	10.3934
ZC3HAV1L	6.06017	6.07691	6.05363	6.96483	6.97417	6.94428
ZC3HAV1L	4.97821	5.09548	5.07477	5.60343	6.00359	6.02693
ZC3HAV1	6.46783	4.13243	3.96112	4.54787	3.87955	4.24219
ZC3HAV1	9.40325	10.0727	10.0812	9.31629	9.2513	9.2759
ZC3H7B	7.91733	8.35064	8.35162	7.83587	8.04577	8.11418
ZC3H7A	10.325	10.7464	10.7684	10.6635	10.1168	10.0979
ZC3H6	8.70525	9.18263	9.18286	8.40558	7.75545	7.7231
ZC3H4	11.4246	11.3663	11.37	11.7499	11.8816	11.8697
ZC3H3	10.548	10.9958	11.017	11.8081	11.8479	11.8428
ZC3H18	7.17955	6.93815	6.82763	6.71537	3.95365	4.09003
ZC3H18	9.11907	9.46443	9.44653	9.53562	9.21887	9.24848
ZC3H15	12.5051	12.5114	12.5443	11.9461	11.1039	11.113
ZC3H14	7.54805	7.52632	7.49069	7.19956	6.54277	6.46725
ZC3H14	11.7994	11.4304	11.4089	10.8197	11.8235	11.827
ZC3H14	9.97016	10.0175	10.0202	9.91654	10.6201	10.5995
ZC3H13	8.004	8.30338	8.2887	7.61505	5.46047	5.26793
ZC3H12D	2.83478	2.59928	2.81193	4.1902	4.1212	4.44672
ZC3H12D	5.03111	5.5887	5.64614	4.46761	4.77946	4.85609
ZC3H12D	4.41386	4.72509	4.80489	4.76398	5.41977	5.37405
ZC3H12C	6.79161	7.67021	7.68029	6.98408	6.71385	6.68566
ZC3H12B	7.71813	7.9344	7.95241	6.37381	6.93001	6.86786
ZC3H12A	12.5423	10.5315	10.5542	10.4835	10.6156	10.5924
ZC3H11A	4.40866	3.29806	3.45813	4.53686	2.38994	2.41208
ZC3H11A	13.2743	13.7318	13.7123	13.1862	12.9301	12.9382
ZC3H11A	5.80994	5.05423	5.07765	4.14531	3.41973	3.36674
ZC3H11A	8.97294	8.89128	8.89984	8.30282	5.95062	6.06017
ZC3H11A	11.4636	12.1714	12.1735	11.4417	9.33898	9.38133
ZC3H10	7.98802	7.81905	7.86547	8.14619	9.19678	9.19247
ZBTB9	6.46954	6.28117	6.3208	5.52655	4.19622	4.24183
ZBTB8OS	8.24801	8.19858	8.19882	8.69582	9.46244	9.43795
ZBTB8OS	5.0959	4.63007	4.65875	3.85645	5.49572	5.52024
ZBTB8B	3.5029	2.93564	3.16333	3.91483	3.09925	4.04116
ZBTB8A	7.3036	7.06498	7.07992	5.50375	6.09197	6.03879
ZBTB7C	7.28458	6.98891	7.0106	7.30401	7.97895	7.99636
ZBTB7B	7.46089	6.41983	6.47058	7.37672	8.66668	8.67915
ZBTB7A	8.53481	8.55814	8.55727	8.69201	9.3956	9.38038
ZBTB6	6.38066	6.60369	6.68115	6.86312	4.37751	4.01502
ZBTB5	10.2939	10.311	10.3051	10.4464	10.1826	10.1781
ZBTB49	3.98065	4.42201	4.53319	2.72047	4.57291	4.48416
ZBTB48	8.47915	8.65386	8.66074	9.5327	8.58003	8.61295
ZBTB47	9.81754	10.0483	10.0162	8.44635	10.0632	10.0431
ZBTB46	8.07693	9.0985	9.09651	9.02252	10.1946	10.1697
ZBTB46	7.54842	8.53777	8.5898	7.32377	5.84269	6.13791
ZBTB45	8.7341	8.94447	8.98489	9.14913	9.69974	9.74495
ZBTB44	7.49579	6.07646	6.11405	6.09197	6.58189	6.59396
ZBTB43	5.70867	5.20018	5.29621	4.92105	4.37518	4.17361
ZBTB43	7.67189	6.8624	6.84747	8.09877	7.23103	7.21109
ZBTB42	6.85679	6.7532	6.75005	7.76594	9.28299	9.24616
ZBTB41	7.82094	8.08067	8.11334	7.69466	5.75618	5.54584
ZBTB40	10.0022	10.1805	10.1516	10.2273	10.8074	10.7976
ZBTB4	11.8561	11.7216	11.725	10.455	9.02252	9.04218
ZBTB39	6.76307	7.29377	7.36001	6.73225	7.7529	7.78579
ZBTB38	5.87253	6.37411	6.41337	5.79087	6.97158	6.91001
ZBTB34	8.15715	8.9187	8.92395	8.3742	6.94211	7.03614
ZBTB33	7.80035	8.23244	8.22696	7.76818	6.15348	6.13023
ZBTB32	3.95025	5.67228	5.7398	7.10399	7.05031	7.03969
ZBTB32	7.53794	7.25481	7.31907	7.99263	9.64235	9.62873
ZBTB3	8.39108	8.5485	8.56344	8.16709	9.81179	9.89596
ZBTB3	4.69538	4.60404	4.84481	4.98253	6.03759	6.12498
ZBTB26	4.63375	3.88126	4.03081	2.94269	2.38994	2.41208
ZBTB25	7.98578	8.04563	8.01489	8.02194	7.43776	7.46219
ZBTB24	9.43533	9.66148	9.6621	9.31219	9.27238	9.26719
ZBTB22	9.46963	9.3194	9.34231	8.97345	8.99696	9.00339
ZBTB20	10.5687	10.2057	10.2551	10.5627	8.9301	8.91787
ZBTB2	9.74353	8.90838	8.93445	8.32063	7.78347	7.82698
ZBTB17	8.14347	7.95048	7.99223	8.59555	8.76648	8.76154
ZBTB16	6.95954	6.92196	6.95284	7.26597	8.49393	8.50983
ZBTB12	3.10243	3.77148	3.13506	4.18972	3.9032	4.42494
ZBTB11	9.09221	9.80658	9.78412	9.40919	9.15051	9.14903
ZBTB10	5.54344	4.38051	4.54313	6.51327	4.59023	4.11628
ZBTB1	6.70131	8.03191	8.08067	6.9635	7.93961	7.92884
ZBTB1	7.88384	7.97844	8.01418	6.9239	5.03825	5.15457
ZBP1	4.17825	5.37064	5.41172	6.06616	5.43889	5.52665
ZBP1	4.53686	5.31828	5.26631	7.82217	5.51751	5.53826
ZBED5	11.9381	12.4998	12.5051	12.0726	11.6661	11.6717
ZBED4	7.83928	8.45769	8.44419	7.87358	7.13426	7.05367
ZBED4	3.87844	4.67452	4.68093	2.81549	2.38994	2.41208
ZBED3	11.774	10.9508	10.9687	10.6799	11.5067	11.5173
ZBED2	6.40575	5.64837	5.62594	7.12332	5.67324	5.64625
ZBED1	7.48804	7.83848	7.81853	8.01501	5.36502	5.25515
ZBBX	4.81314	4.35105	4.0577	4.68485	4.39182	4.24608
ZAR1L	6.06934	5.67585	5.67377	6.30522	6.9666	6.93099
ZAP70	5.35779	7.0476	7.03345	7.99281	5.80381	6.00715
ZAN	6.23769	5.39955	5.31003	4.99953	8.93344	8.93256
ZAN	10.6901	10.6435	10.6038	10.1796	10.6824	10.654
ZAK	11.828	12.2614	12.2668	10.0392	11.1736	11.2569
ZAK	7.57588	8.11087	8.15017	8.36528	8.41889	8.49276
ZAK	4.7997	5.90622	5.88713	5.01603	6.97741	7.07528
ZADH2	7.63243	7.69841	7.58727	6.60883	6.9826	7.10847
ZADH2	8.84756	8.31859	8.33606	7.26211	5.93678	6.12885
ZACN	4.23454	3.57698	3.35791	3.49774	3.43005	2.41208
ZACN	4.54209	4.78832	4.74945	4.47036	5.89795	5.79256
YY2	7.17347	6.92024	6.88498	7.76846	7.95241	7.9286
YY2	6.43174	6.51358	6.52125	7.33174	7.46219	7.43752
YY1AP1	10.308	10.6108	10.5877	10.4763	10.154	10.1401
YY1AP1	5.78112	5.51048	5.47934	4.41708	5.31301	5.12201
YY1	12.2618	12.0233	12.0324	11.8331	11.6611	11.6575
YWHAZ	14.0183	13.9641	13.9438	14.0068	13.7482	13.7231
YWHAZ	8.73104	7.23759	7.25782	8.0508	4.38572	4.73536
YWHAQ	11.3233	10.7154	10.7185	10.3322	7.677	7.74014
YWHAQ	13.4664	13.1874	13.189	12.5078	11.5619	11.5743
YWHAH	12.6465	12.3795	12.3768	12.1945	10.8278	10.829
YWHAG	12.8834	13.1722	13.1618	13.2193	13.3309	13.3123
YWHAE	5.9008	5.2326	5.13012	5.00475	4.56482	4.48025
YWHAE	6.90779	4.84293	4.94268	4.24328	2.38994	2.41208
YWHAB	13.8198	13.9678	13.9678	13.1121	12.9562	12.9581
YTHDF3	11.5537	11.9355	11.9314	11.6423	12.1784	12.2015
YTHDF2	11.5046	11.8398	11.8189	11.2528	10.397	10.401
YTHDF2	8.75004	8.64305	8.61477	8.87389	8.63288	8.57925
YTHDF1	12.498	12.6294	12.5891	12.4625	13.1445	13.1582
YTHDF1	7.88541	7.0525	7.04821	7.42028	7.53879	7.37006
YTHDF1	6.99897	6.74894	6.76485	5.88107	7.04531	6.97008
YTHDC2	9.97345	10.6852	10.6883	10.279	9.2228	9.24515
YTHDC1	5.82087	6.89433	6.87002	5.45478	7.51015	7.52119
YSK4	5.86964	5.28947	5.4152	5.77577	6.90262	6.87531
YRDC	9.66478	9.46897	9.45511	9.41877	9.55782	9.5293
YPLR6490	4.09701	3.25688	3.88624	4.12811	4.70608	5.09423
YPEL5	13.1649	12.6247	12.633	11.9191	12.1945	12.1935
YPEL5	12.7104	12.0081	12.0208	11.676	10.9894	10.9616
YPEL4	4.44694	4.44192	4.62847	4.47174	5.12904	5.26023
YPEL3	11.1441	11.0662	11.0533	11.2083	10.151	10.1322
YPEL2	10.733	11.0524	11.041	11.1451	10.0191	10.0137
YPEL1	7.82746	8.02848	8.05417	7.70078	8.44439	8.39247
YPEL1	6.13492	6.11434	6.08814	6.31763	6.9439	6.95628
YOD1	9.27259	9.65153	9.65845	9.5544	9.32026	9.26294
YME1L1	10.7641	10.7856	10.785	10.7755	11.1439	11.1638
YME1L1	10.6699	10.7943	10.7972	10.6396	10.4754	10.4625
YLPM1	9.52499	9.73803	9.70698	9.15131	9.94358	9.9356
YLPM1	5.04674	5.01265	5.11327	2.51919	2.38994	2.41208
YKT6	9.14913	8.87576	8.83764	8.47674	6.87894	6.98031
YJEFN3	10.9939	10.9894	10.9887	10.9711	11.5635	11.5451
YJEFN3	3.32884	3.74168	4.10571	5.35228	4.34315	3.92499
YIPF7	4.72482	4.49181	4.56227	4.39836	5.62833	5.7272
YIPF6	9.48862	8.52851	8.54325	8.94716	7.62793	7.62385
YIPF5	9.11111	9.1866	9.17997	9.10266	8.59187	8.61904
YIPF5	7.34815	6.98318	7.03323	7.82822	5.06803	5.04661
YIPF4	9.20358	9.01277	8.98864	8.38645	7.14048	7.22088
YIPF3	7.6358	7.88242	7.83848	7.5712	10.0401	10.0141
YIPF3	12.2606	12.4231	12.4142	12.2961	12.5759	12.5579
YIPF2	10.1012	9.81005	9.80723	10.1218	10.7641	10.7664
YIPF1	11.0572	11.0776	11.0615	11.3709	10.8105	10.8117
YIF1B	5.80432	5.63969	5.6635	6.72053	6.98994	6.89369
YIF1B	8.76824	8.25058	8.24801	8.33358	9.07883	9.04421
YIF1A	10.9916	10.7996	10.8326	11.2382	12.0283	12.0511
YIF1A	8.7889	8.32773	8.35255	8.70022	8.81051	8.76074
YES1	9.60826	10.0971	10.1453	8.87061	7.66304	7.70718
YEATS4	9.66551	9.41925	9.42444	9.34147	9.14201	9.11907
YEATS2	2.55201	3.23083	3.35722	2.6856	3.99434	4.01604
YEATS2	10.5697	11.2285	11.2258	11.7294	12.401	12.4218
YDJC	9.08984	8.77013	8.78324	10.1634	10.5	10.5072
YBX2	9.48124	8.17985	8.14602	10.7276	9.49749	9.49919
YBX1	12.1686	12.1686	12.1638	12.2662	10.5113	10.5302
YBX1	12.3789	12.372	12.3986	12.1186	10.7402	10.7431
YBEY	9.26294	8.8397	8.80957	9.29597	9.56608	9.60227
YBEY	7.38359	7.28872	7.33633	7.54563	8.31379	8.31929
YBEY	5.97434	6.30484	6.32413	6.66486	7.91193	7.84745
YARS2	8.35064	8.50057	8.50157	8.61675	8.28329	8.25263
YARS	6.71629	6.28165	6.17522	7.03276	3.81077	4.26234
YAP1	8.31379	7.84828	7.85659	7.02228	5.8416	5.7952
YAF2	4.89184	4.49876	4.57941	4.35594	4.25627	4.54178
YAF2	7.93961	8.61083	8.64837	8.73093	10.2702	10.2646
XYLT2	10.6071	10.6945	10.6867	10.8814	11.1559	11.1228
XYLT1	7.47684	8.38687	8.40137	6.98914	5.80648	5.64648
XYLB	4.75085	4.83679	4.89259	4.93738	5.43115	5.5099
XXYLT1	7.78763	7.41877	7.40261	8.24926	7.011	6.99671
XXYLT1	9.04321	9.34092	9.40403	9.16092	9.12663	9.10956
XRRA1	4.97936	4.01502	3.94935	4.63567	3.54216	3.60184
XRRA1	6.63041	5.5259	5.58449	6.36177	4.01987	4.16376
XRN2	9.04272	8.96771	8.96771	8.74064	6.75874	6.67153
XRN1	9.77116	10.2727	10.2774	10.1197	9.94799	9.95065
XRCC6BP1	8.17704	7.8773	7.8561	8.19013	7.67132	7.74218
XRCC6	13.9345	14.1647	14.1647	14.0563	14.4418	14.4472
XRCC5	10.4469	10.3958	10.3759	10.653	10.3811	10.3689
XRCC4	7.28984	7.03564	7.03969	7.52792	6.93495	6.96455
XRCC3	7.33232	7.21306	7.21792	7.34848	7.77424	7.80408
XRCC2	5.8199	6.31527	6.27429	7.15188	7.75236	7.75387
XRCC1	10.1997	10.1476	10.1222	10.7932	11.037	11.0316
XPR1	10.37	10.4174	10.4371	10.5836	10.281	10.3075
XPR1	7.84809	8.4215	8.43663	7.79771	8.04422	8.00766
XPOT	9.99259	10.24	10.24	9.95852	8.38817	8.37429
XPO7	12.6026	12.9884	12.9815	12.618	12.4109	12.4418
XPO6	8.15617	7.82094	7.83066	8.18121	6.7708	6.62566
XPO5	5.076	5.12638	5.08193	6.15585	4.72096	4.20565
XPO5	8.5491	8.80197	8.7809	9.41754	8.91465	8.88056
XPO5	8.71482	8.55105	8.56344	8.23505	7.39828	7.51884
XPO4	8.83579	9.07029	9.0604	8.58164	8.66208	8.69221
XPO1	10.7587	10.795	10.8197	10.4735	8.282	8.26519
XPNPEP3	6.92489	8.01489	8.04384	7.69807	9.52144	9.55524
XPNPEP2	6.13877	6.76937	6.80162	6.01452	6.31003	6.25038
XPNPEP1	10.3943	10.5881	10.5852	11.0197	10.0342	10.0487
XPC	8.81719	8.75274	8.77094	9.05354	8.36437	8.36235
XPA	6.03173	6.01236	5.95039	5.49048	5.09209	5.15165
XPA	9.35752	9.25084	9.26381	8.32158	8.63317	8.68499
XKRX	3.36431	2.93117	2.97299	4.45094	3.42535	3.8673
XKR9	6.08631	6.03672	5.93645	5.4361	7.41138	7.42697
XKR8	10.2357	10.3557	10.3712	10.4622	10.4077	10.417
XKR6	3.98592	3.56049	3.75866	3.6253	4.69001	4.51751
XKR4	6.87058	5.11733	5.17757	4.46788	5.38526	5.29958
XK	6.85488	6.70364	6.66972	2.81193	4.25084	4.38491
XIRP2	3.75638	3.28071	3.14772	5.06195	4.88587	4.71248
XIRP1	5.51869	5.38123	5.33929	5.17704	6.89074	6.89316
XIAP	11.4351	11.6091	11.5955	11.3532	10.4822	10.4977
XGPY2	3.04373	3.36025	3.59746	4.14191	4.92738	4.8238
XG	5.45236	3.69499	3.9286	3.48846	4.45052	4.57349
XG	6.37301	3.50884	3.68614	2.32195	3.32092	3.37419
XDH	3.74674	4.36867	4.24742	7.16836	2.89078	2.41208
XCR1	9.87049	9.59892	9.51942	9.24663	10.3051	10.2974
XCL1	6.58066	8.31322	8.32751	9.51384	8.26478	8.24436
XBP1	12.605	12.1232	12.1339	13.1625	11.8783	11.8847
XAGE5	3.35524	3.61935	3.37034	3.62067	4.35144	4.43161
XAGE-4	4.10175	4.05616	3.95419	5.62995	4.34904	4.59137
XAGE3	3.6774	3.63635	3.5815	4.35811	3.9209	3.99709
XAGE2B	4.69853	4.64194	4.43933	6.15029	4.86396	4.83856
XAF1	9.76876	10.9555	10.9437	12.1354	11.0871	11.0839
XAF1	6.12498	6.62754	6.5846	7.59131	6.48632	6.51286
XAB2	7.15092	6.65301	6.64211	6.37411	6.42449	6.42209
WWTR1	9.19309	8.47531	8.42929	10.13	10.1731	10.215
WWTR1	4.4935	4.48542	4.48795	5.2184	6.15858	6.15304
WWP2	9.96355	9.30178	9.33538	8.69842	8.49305	8.50508
WWP2	8.83764	8.40606	8.45053	8.42392	7.19484	7.2271
WWP1	10.6962	10.4583	10.4608	9.86865	8.72665	8.72405
WWOX	5.90103	5.52566	5.55291	5.54169	7.28493	7.29585
WWOX	5.1868	4.58314	4.80509	3.68548	4.41238	3.64312
WWOX	6.31956	5.8929	5.92163	5.40543	5.88288	5.93079
WWC3	11.3165	11.9738	11.9822	12.1515	12.1538	12.1784
WWC2	6.79184	7.02178	7.06681	5.59369	7.0095	6.97706
WWC2	4.62583	4.06149	4.03954	3.74146	5.76174	5.80975
WWC1	11.113	10.2569	10.2803	9.80513	8.65102	8.66537
WTIP	10.459	11.019	10.9979	8.84013	10.5609	10.5654
WTH3DI	4.45291	4.53646	4.56943	2.87339	5.8239	5.6751
WTAP	7.36062	7.22276	7.29585	5.91773	3.6586	3.28467
WTAP	11.1959	10.7564	10.7929	10.009	9.51128	9.54997
WT1-AS	6.25136	8.40401	8.39193	5.76686	5.38636	5.42857
WT1	5.09064	8.48117	8.44847	3.95096	4.13915	4.10537
WSCD2	9.04892	8.819	8.86914	9.11227	9.86403	9.86029
WSCD2	5.48521	5.31626	5.42587	3.1295	2.38994	2.41208
WSCD1	7.45741	7.97158	7.97784	5.93041	4.35793	4.61509
WSB2	11.8433	11.2783	11.284	11.6383	12.1771	12.1638
WSB1	11.7685	9.85952	9.87084	10.5861	6.55264	6.44524
WRNIP1	10.2646	10.1328	10.1035	10.1408	9.88437	9.85522
WRN	8.32158	8.33463	8.3438	8.32751	8.28167	8.27402
WRB	9.6259	9.26381	9.29813	9.32781	7.79288	7.79195
WRAP73	7.53879	7.55335	7.56707	7.79085	7.20341	7.20745
WRAP53	5.91567	5.80648	5.7886	6.91037	7.07782	7.07661
WNT9B	4.13152	3.91536	3.94995	4.57368	4.40828	4.64005
WNT9A	3.64398	3.66556	3.71008	4.6171	4.37421	4.65052
WNT8B	3.10972	4.4548	4.4822	4.65252	3.28694	3.78537
WNT7B	4.63573	4.61326	4.6155	4.63878	4.69674	4.96754
WNT7B	4.3281	4.96407	5.05981	2.80447	5.26889	5.23507
WNT7B	6.10213	4.94992	4.97428	3.47099	4.97204	4.95322
WNT7A	3.8345	3.97509	4.0941	4.52817	3.7963	3.61422
WNT6	7.29087	6.83402	6.83968	7.52364	9.61212	9.59071
WNT5B	5.5763	5.65389	5.6943	5.4842	4.93456	4.98746
WNT5A	9.21493	8.82459	8.79228	6.77473	6.96483	6.91685
WNT4	6.28467	7.31557	7.3465	2.32195	2.81193	2.85537
WNT4	8.15464	7.99863	8.02095	7.90154	9.34792	9.33277
WNT3A	9.31589	9.04596	9.05954	8.88549	9.53997	9.61798
WNT3A	4.42387	5.14351	5.25014	4.02258	5.27671	5.48996
WNT3	2.76864	4.38505	4.41067	4.27677	4.72436	4.67216
WNT2B	5.11959	5.88288	5.84825	6.16065	6.14573	6.03438
WNT2	2.70037	5.61982	5.753	4.48169	3.44362	3.43851
WNT11	6.65301	5.99024	6.06199	4.71896	3.39975	3.27698
WNT10B	7.22466	7.12433	7.13894	7.68729	7.00208	7.02944
WNT10A	7.66123	8.17479	8.17061	7.42277	7.7231	7.69722
WNT1	3.36299	3.65621	3.54773	3.18257	4.41659	4.59515
WNT1	5.63644	6.11071	6.10233	6.41439	7.43564	7.4707
WNK4	9.53428	8.57106	8.53762	9.28166	10.3213	10.3211
WNK4	9.01946	8.10826	8.08595	5.86648	6.87318	6.83836
WNK3	4.36232	4.21189	3.87485	2.86226	4.31495	4.36639
WNK3	4.29313	4.42538	4.72726	4.11098	5.33605	5.31828
WNK2	7.46724	7.43722	7.43259	4.96632	5.60685	5.52149
WNK2	6.38762	6.19031	6.21093	6.49068	6.92444	6.81499
WNK2	4.17674	3.58313	3.91834	2.33785	3.97298	3.85645
WNK1	8.22164	7.83155	7.84028	7.49968	8.45096	8.47402
WNK1	9.80218	10.4456	10.4622	9.16043	8.41724	8.43607
WLS	6.83357	6.35174	6.38256	5.23788	5.54075	5.56766
WLS	10.3633	10.8994	10.885	9.89435	11.3344	11.3238
WLS	9.5797	9.64319	9.60587	7.69939	5.7733	5.78786
WIZ	11.1202	11.1982	11.2223	10.8424	11.3879	11.3752
WISP3	5.04157	7.08159	7.04953	3.81674	6.20409	6.09999
WISP2	9.0791	8.11224	8.13054	7.02367	8.46178	8.48253
WISP1	4.61189	4.90047	4.95499	4.30976	4.27135	4.07793
WIPI2	8.64847	8.94873	8.91974	8.51832	7.32473	7.31421
WIPI2	10.3562	9.60066	9.60066	10.5394	10.0267	10.0165
WIPI1	10.4693	10.8477	10.8359	10.9723	10.4461	10.4555
WIPF3	4.78256	5.37949	5.34583	5.68578	5.71868	5.9658
WIPF3	3.61687	4.22704	4.24219	4.55439	4.73317	4.65221
WIPF3	8.29594	8.43349	8.39384	9.79071	9.46293	9.45672
WIPF2	10.3864	10.366	10.3814	10.3135	11.1338	11.1376
WIPF2	8.21112	8.08793	8.11499	8.25895	8.26236	8.27105
WIPF1	6.70032	7.47777	7.47045	9.05218	8.58164	8.54581
WIPF1	6.88035	7.55829	7.52562	9.72697	10.0685	10.0998
WIPF1	3.91388	2.49403	3.43665	3.61317	4.65939	4.24846
WIF1	4.89775	4.41067	4.39378	2.7721	3.13921	2.92848
WIBG	5.66546	5.90782	5.92224	6.48543	5.98229	5.97921
WHSC2	8.35794	8.27908	8.21243	7.8676	6.74196	6.80162
WHSC1L1	9.09113	8.99455	8.96341	8.47013	8.13944	8.13652
WHSC1L1	7.1165	7.07661	7.08167	7.11803	5.70886	5.95893
WHSC1L1	5.15123	4.94612	4.88734	5.60315	4.39481	4.84319
WHSC1	5.10535	5.13868	5.31021	5.21188	5.83492	5.71172
WHSC1	4.88046	4.62549	4.47992	4.95381	3.54554	3.40033
WHSC1	8.24081	8.76581	8.78691	8.83893	7.40452	7.41968
WHSC1	5.26736	5.22401	5.34095	2.90149	2.38994	2.41208
WHSC1	8.39822	8.09499	8.11655	6.45415	6.37225	6.37301
WHAMMP3	3.89488	3.46351	3.42114	5.34066	2.94193	2.41208
WHAMMP3	4.13315	4.48282	4.51633	3.91351	2.38994	2.41208
WHAMM	9.9197	10.025	10.0137	10.4641	10.8811	10.8891
WHAMM	5.16516	5.10551	4.9863	4.83377	2.38994	2.41208
WHAMM	7.36336	6.97706	6.94428	7.5166	6.4061	6.65899
WFS1	9.87716	9.43533	9.42663	8.16512	9.23328	9.2426
WFIKKN2	5.88515	5.37714	5.32978	5.34267	5.60015	5.66461
WFIKKN2	5.31601	4.83054	4.78399	4.08552	5.21497	5.38417
WFIKKN1	6.95454	6.11093	6.17533	8.09763	6.8448	6.74196
WFDC9	5.78223	6.78568	6.85025	6.66896	7.94651	7.99545
WFDC8	3.8673	3.47212	3.60897	3.76024	5.52107	5.31051
WFDC6	2.33122	3.28869	2.57629	3.01852	4.16356	4.11927
WFDC6	4.20265	4.07432	4.25169	3.5529	5.03912	5.00934
WFDC5	4.74429	4.81558	4.7365	4.52699	4.90871	4.64959
WFDC3	7.92686	7.51208	7.49507	7.83737	8.53611	8.59954
WFDC2	11.2725	12.3629	12.3781	8.92979	10.6939	10.6896
WFDC2	13.6707	14.3918	14.4016	11.3735	12.6844	12.6934
WFDC10B	3.81174	3.93395	4.09889	6.3276	5.35295	5.13774
WFDC1	10.8102	10.0757	10.077	6.62154	8.44317	8.46319
WEE2	4.37687	4.30793	4.22372	3.76191	4.98813	5.28485
WEE1	9.89732	9.80683	9.78041	8.99972	9.53428	9.52111
WDYHV1	7.9746	8.01994	8.04946	7.67715	7.41025	7.34708
WDTC1	10.1052	9.84239	9.84125	8.83428	9.11249	9.09897
WDSUB1	9.52235	8.88504	8.89262	8.74156	7.78763	7.80035
WDR96	8.48089	8.35829	8.36678	8.30269	8.68026	8.66227
WDR96	4.80391	3.68119	3.76677	2.51291	2.38994	2.41208
WDR96	4.79168	4.78298	4.91414	2.87426	4.383	4.61951
WDR93	5.98082	5.89075	5.79378	6.3148	7.59218	7.57892
WDR92	6.38445	6.34674	6.3363	5.52492	5.09366	4.82056
WDR92	7.64149	7.60474	7.65921	7.7956	7.69987	7.77178
WDR91	7.70718	7.47723	7.48425	8.4075	6.54861	6.48368
WDR91	10.4269	11.0828	11.0844	11.8163	11.0159	11.0432
WDR90	11.6584	11.55	11.5959	12.7587	11.7127	11.7507
WDR90	8.33358	7.89144	7.90843	8.26942	9.42617	9.40854
WDR89	7.5363	7.24383	7.22116	7.07614	7.3609	7.36815
WDR89	5.50969	5.67457	5.64625	4.00755	4.03862	3.55959
WDR87	5.24156	5.10745	4.94406	5.72132	6.50984	6.52918
WDR86	8.43506	8.08983	8.08702	7.71997	6.4113	6.37921
WDR85	7.44486	7.91078	7.8882	7.56642	6.67546	6.82191
WDR83	7.30213	6.93347	6.95892	7.7453	7.94873	7.89208
WDR82	8.71524	8.10026	8.11117	8.34069	4.56576	4.70456
WDR81	9.49945	9.52659	9.53111	11.0564	10.8739	10.8721
WDR78	6.71537	6.36659	6.33418	5.55189	6.22152	6.1829
WDR78	5.61028	5.66136	5.77125	5.49199	5.86094	5.92705
WDR77	8.99986	8.99897	8.99795	8.32005	7.21436	7.12847
WDR75	10.4408	10.8309	10.8085	11.1074	11.5142	11.5497
WDR74	6.81229	3.35416	3.42816	3.27698	3.32048	3.5029
WDR74	9.73658	8.59991	8.62684	9.35903	9.52852	9.56526
WDR73	8.51802	8.09057	8.13909	8.37826	8.38949	8.38168
WDR73	10.7381	10.2999	10.2837	10.7591	11.2271	11.2462
WDR72	6.67565	8.02194	8.01474	7.09502	7.84028	7.84762
WDR70	9.45744	10.034	10.0062	9.85902	10.1404	10.1218
WDR7	10.0754	10.6106	10.6083	10.2819	10.2312	10.2408
WDR69	4.71158	4.94397	4.79539	5.35295	4.34343	3.75554
WDR67	4.14531	4.56043	4.55314	4.68327	3.91465	4.04378
WDR67	7.33801	7.83928	7.84549	8.3503	8.0396	8.0378
WDR66	6.7156	6.99584	6.976	3.88537	7.20628	7.1392
WDR66	8.85835	8.21666	8.21024	5.87927	9.12952	9.14833
WDR65	5.09029	4.64678	4.7879	4.66866	3.09804	2.41208
WDR64	4.2628	4.89475	5.03495	5.30947	6.47952	6.41903
WDR63	5.9625	5.7344	5.66964	5.60915	5.57265	5.53192
WDR62	6.15151	6.70415	6.79744	7.88671	8.28409	8.32577
WDR61	9.76359	9.5259	9.52986	9.18718	9.17744	9.15206
WDR60	9.6938	9.42375	9.41726	10.006	9.90397	9.89079
WDR60	4.82229	4.48169	4.55656	4.89965	6.07479	5.84825
WDR6	3.80264	4.13036	4.39612	3.71127	4.52068	4.5317
WDR6	8.80312	8.76105	8.80847	8.46319	6.62068	6.55936
WDR5B	4.31832	4.98253	4.95311	3.94698	4.05431	4.37911
WDR5B	6.59552	6.82497	6.78902	6.16119	5.48761	5.45455
WDR59	10.6313	10.5089	10.4847	11.0695	10.166	10.1552
WDR55	7.83106	7.63887	7.58086	8.23529	8.55373	8.4891
WDR55	9.36248	9.41055	9.33792	10.4069	11.7811	11.7588
WDR54	9.87556	9.20848	9.23121	10.7327	11.4379	11.4379
WDR53	6.94928	7.45413	7.43825	7.39327	6.87341	6.88587
WDR52	5.47934	5.7975	5.64763	5.52476	3.66529	2.41208
WDR52	4.30305	3.45671	3.91351	2.32195	2.38994	2.41208
WDR5	10.4641	10.6645	10.6349	10.5504	10.4975	10.4906
WDR48	11.3261	11.3412	11.3084	10.4666	10.8584	10.8708
WDR47	8.2347	8.27016	8.26155	7.63505	6.30743	6.14622
WDR46	7.47365	7.33174	7.28791	7.25892	5.66461	5.63296
WDR45L	12.4065	12.5633	12.5914	12.1178	11.1628	11.1784
WDR45	5.5923	5.74636	5.8402	4.9657	4.7811	5.07496
WDR45	4.09511	4.5076	4.3856	3.51792	3.04643	2.97086
WDR45	10.208	10.2702	10.2578	10.9459	10.5552	10.5594
WDR44	8.81741	9.07373	9.11276	8.84489	6.34509	6.47952
WDR44	7.01866	6.99856	7.02228	7.02277	4.08403	4.06071
WDR43	7.61211	7.55094	7.58849	7.90242	7.70836	7.70836
WDR41	9.03077	9.12763	9.10202	9.26422	9.93026	9.91889
WDR4	4.81131	4.59088	4.79454	4.89947	5.36475	5.42568
WDR38	6.91052	6.91134	6.89162	7.16313	8.34546	8.42495
WDR37	9.70854	9.99351	10.0328	9.96651	9.76467	9.82041
WDR36	8.10379	8.66737	8.6737	8.23104	7.11106	7.14503
WDR35	9.85236	10.0231	10.0212	9.62174	10.4021	10.3923
WDR34	11.5073	10.7026	10.7243	11.0905	11.5425	11.514
WDR33	4.33631	4.57628	4.39059	6.00462	4.02536	4.50866
WDR33	10.1826	10.0143	10.0214	10.1256	10.0909	10.092
WDR33	6.69275	6.88391	6.86933	5.83062	4.75221	4.60418
WDR33	3.92377	4.16376	4.1984	3.70188	2.38994	2.41208
WDR33	8.16512	9.55841	9.55617	9.1866	9.42177	9.45211
WDR3	7.80632	7.87037	7.8761	7.80305	7.17465	7.15288
WDR27	7.79967	7.5869	7.57425	7.35481	6.79184	6.94668
WDR26	9.15449	9.99843	9.99843	9.60746	8.93613	8.91234
WDR26	10.7156	10.9061	10.9182	10.3025	8.29829	8.29145
WDR25	5.32871	5.4916	5.46315	4.87315	4.22704	4.75438
WDR24	9.12193	8.45096	8.4424	9.00515	9.66242	9.64777
WDR24	8.93052	8.38751	8.37511	8.97294	9.73079	9.71199
WDR20	7.26887	7.26168	7.26086	6.44892	4.87574	4.92979
WDR20	3.42436	4.17052	4.20606	6.97179	4.27969	4.10908
WDR20	7.99765	8.50046	8.49934	7.86838	7.86217	7.76384
WDR19	11.8947	12.0787	12.0755	11.8912	11.377	11.3838
WDR19	7.78458	7.7986	7.84347	7.35188	5.81953	5.79789
WDR18	11.5412	11.1953	11.1613	11.5083	11.1542	11.1597
WDR17	3.22056	3.65255	3.69362	3.26037	3.0256	3.43778
WDR16	3.89947	4.10342	4.10957	4.50998	5.00708	4.94844
WDR13	6.57718	5.97434	6.04403	6.54787	7.28027	7.25312
WDR13	10.8742	10.4364	10.4566	11.4345	10.8143	10.7747
WDR12	9.92464	9.87686	9.86591	10.24	11.1103	11.1089
WDR11	10.4158	10.6248	10.6077	10.2114	8.3075	8.2235
WDR1	12.6411	11.8235	11.8073	11.2074	9.7566	9.74695
WDR1	8.06206	6.00031	5.98892	6.13366	4.03981	4.12499
WDPCP	5.87205	5.73116	5.69281	5.41561	4.87213	4.62332
WDPCP	6.8369	6.60058	6.55911	6.54199	5.27193	5.14734
WDHD1	6.62154	7.11106	7.08454	7.15849	8.03883	8.05417
WDFY4	6.79202	7.66686	7.70046	7.67296	9.01559	9.05074
WDFY4	6.23137	9.07182	9.06683	9.78957	8.34865	8.38554
WDFY4	7.87058	10.4849	10.4962	11.6968	11.3279	11.3482
WDFY3-AS2	5.26758	5.07003	5.07247	5.42816	5.89091	5.86648
WDFY3-AS2	8.20736	7.4393	7.43752	7.75778	7.64365	7.60662
WDFY3	10.5007	10.519	10.5297	10.2147	9.64926	9.72047
WDFY3	7.29705	5.8751	5.80994	5.25871	5.4745	5.41911
WDFY2	7.03096	7.17616	7.16754	6.52918	6.34092	6.41927
WDFY1	9.13946	9.51203	9.50235	8.80367	6.48693	6.50502
WBSCR28	3.04863	3.85083	3.52684	4.03421	3.77212	3.26509
WBSCR27	7.71658	6.74826	6.74985	8.53177	8.99368	8.96907
WBSCR22	10.2193	9.69217	9.71159	9.93157	7.84828	7.88438
WBSCR17	7.18951	6.15348	6.19888	4.66762	6.33253	6.25596
WBSCR16	8.29189	6.76511	6.74795	6.6242	5.60074	5.66136
WBP5	12.2085	11.3673	11.3626	10.7955	10.6322	10.5897
WBP4	9.45041	9.74339	9.68449	9.85838	10.6386	10.64
WBP2NL	3.89182	3.71448	3.78873	2.64541	5.69454	5.80537
WBP2	11.3519	11.3898	11.3334	10.8799	11.105	11.1019
WBP11	11.2412	11.2412	11.2562	10.9152	8.8589	8.88969
WBP11	9.57885	9.77158	9.77326	9.3011	7.26822	7.32985
WBP1	12.3916	12.2711	12.2732	11.9252	11.1032	11.12
WASL	12.5969	12.811	12.8315	12.0688	12.9894	12.9798
WASH5P	6.86736	6.86502	6.86888	7.83315	8.58726	8.58462
WASH3P	6.44299	6.07295	5.98915	5.24697	6.21907	6.23901
WASH1	13.531	13.2116	13.1935	13.6843	12.6837	12.6786
WASH1	9.35996	8.33779	8.33511	8.23645	7.54805	7.49304
WASF3	7.75236	7.88228	7.8462	4.84735	6.88694	6.8771
WASF2	8.36112	8.2953	8.31579	8.51977	7.30813	7.29417
WASF1	9.90552	10.5864	10.663	11.1089	11.0429	11.0243
WASF1	8.2823	8.08187	8.06173	7.97537	9.18814	9.16111
WAS	8.43628	10.123	10.1158	11.3238	10.9318	10.9467
WARS2	8.88373	8.57492	8.59954	8.73373	9.92876	9.91016
WARS	10.5897	10.6446	10.6566	11.4797	10.2385	10.248
WAPAL	10.3887	10.7182	10.712	10.4627	10.322	10.31
WAPAL	7.64698	7.61383	7.65488	7.65106	5.30003	5.3022
WAC	12.2098	12.4534	12.4629	12.4757	12.962	12.9651
WAC	10.9555	10.1601	10.2043	10.4077	8.56264	8.53967
VWF	11.2258	12.3695	12.3668	13.6699	15.5323	15.5323
VWF	5.51312	6.39237	6.35939	8.13322	8.89229	8.92497
VWDE	6.19712	5.8966	5.98453	5.04457	6.20594	5.94007
VWCE	6.25628	6.24246	6.17863	6.79644	7.191	7.22608
VWCE	7.59323	9.51942	9.5392	10.843	10.6113	10.6229
VWA5B2	4.80799	4.64384	4.63079	4.64296	5.81743	5.86241
VWA5B2	6.11115	6.31861	6.24712	6.05548	7.19084	7.26255
VWA5B1	6.76545	6.19105	6.17621	5.47057	8.30012	8.30364
VWA5B1	3.34758	3.47491	3.50251	4.95812	4.33807	4.49934
VWA5B1	5.48093	3.32922	3.24551	2.32195	3.42677	3.46533
VWA5B1	4.41329	3.53718	3.43252	2.94666	4.32645	4.67564
VWA5A	6.85397	6.49068	6.54362	6.10928	5.86548	5.96032
VWA5A	6.88174	6.68566	6.7184	6.49523	4.65654	4.75031
VWA3B	4.03564	3.75739	4.04331	4.15251	4.60989	4.989
VWA3B	3.3568	3.76163	3.88712	4.80959	4.52131	4.42267
VWA3A	4.66278	4.41277	3.9835	4.26808	3.94681	4.35018
VWA3A	6.28762	6.55902	6.53666	5.12586	7.33011	7.39964
VWA2	4.93514	4.50998	4.60069	4.46979	5.70079	5.77829
VWA2	7.19579	7.02332	6.93426	6.60337	8.26186	8.24143
VWA1	5.31748	4.92012	4.905	5.18846	5.19432	5.26192
VWA1	4.91101	4.71599	4.95267	6.17566	5.78258	5.94225
VWA1	13.3411	13.4703	13.4568	14.1672	15.4902	15.5114
VTN	6.16913	6.88089	6.89227	6.20441	7.34941	7.25549
VTI1B	11.166	11.0077	11.0045	10.9763	10.8281	10.7724
VTI1A	6.31861	6.18414	6.19273	6.74681	6.51925	6.49429
VTI1A	8.15175	8.61022	8.64471	7.66562	8.06761	8.03191
VTCN1	4.30923	4.44954	4.48463	3.83361	5.21215	5.09263
VTCN1	10.5394	10.074	10.0867	4.05277	5.36937	5.37741
VTA1	7.50077	7.67487	7.68676	6.73491	5.88809	5.91302
VTA1	8.75504	8.33035	8.34691	8.21632	8.5647	8.5974
VSX1	7.49096	7.25808	7.22414	8.07197	8.57319	8.51602
VSX1	3.7707	4.53855	4.68363	4.71086	5.9513	5.91649
VSX1	5.16395	5.2799	5.25407	4.79096	6.26436	6.33136
VSX1	6.01089	5.73255	5.66511	6.18313	7.04219	7.0879
VSTM4	4.86491	5.41116	5.35273	3.73878	2.81549	3.62007
VSTM2L	5.62961	6.62584	6.64746	4.15645	5.19675	5.1405
VSTM2A	4.9359	5.5439	5.57882	6.81229	8.03543	8.09189
VSTM2A	3.92957	3.60532	3.26918	4.55189	5.10376	4.82568
VSTM2A	4.52803	4.34959	4.26725	3.47613	5.52369	5.31284
VSTM2A	5.46077	5.76642	5.77601	5.38846	7.15763	7.11836
VSTM1	4.09906	5.33561	5.22939	6.1833	6.47495	6.38485
VSNL1	5.37595	6.10318	6.02159	2.32195	2.38994	2.41208
VSIG8	5.06367	7.84396	7.87175	4.30898	6.0702	5.99752
VSIG4	9.17247	11.2089	11.2216	12.7166	13.2929	13.3078
VSIG2	7.35038	7.0106	7.11187	6.77341	7.50872	7.51276
VSIG10L	8.24779	8.81884	8.82545	9.10691	10.0423	10.0437
VSIG10L	5.20514	5.36319	5.43653	5.00526	2.99206	3.0256
VSIG10	8.82364	8.68374	8.67656	8.16218	8.40339	8.32418
VSIG10	6.50023	5.96987	6.00462	6.24033	6.65605	6.64439
VSIG1	7.24133	7.18283	7.19247	7.98463	9.64503	9.61322
VRTN	2.32193	3.0706	3.44192	4.09675	4.39836	4.48671
VRK3	7.28765	6.64997	6.6998	7.35038	6.31789	6.43067
VRK2	7.26281	7.51193	7.49347	7.76338	6.15367	6.048
VRK1	8.22767	8.35162	8.30662	8.10459	7.79669	7.81052
VPS8	8.65233	8.73655	8.72058	8.80502	7.36757	7.28318
VPS72	9.75512	9.89643	9.89079	9.65867	9.59603	9.58116
VPS54	9.60039	9.68737	9.69298	9.77012	9.59071	9.58407
VPS54	7.21371	7.18721	7.11517	6.93063	4.74551	4.72661
VPS53	6.21968	4.95972	4.92857	4.4742	5.53333	5.67286
VPS53	5.98996	5.7763	5.81743	4.72482	2.38994	2.41208
VPS52	3.26353	4.72765	4.46424	4.33953	4.02358	3.84141
VPS52	10.0113	9.68932	9.66803	9.27505	7.62144	7.63887
VPS4B	10.7669	11.0883	11.1027	10.5072	9.98346	9.98161
VPS4A	12.4588	12.1954	12.2058	12.4779	12.7175	12.736
VPS45	10.4234	10.598	10.6422	10.0888	10.0027	9.98091
VPS41	8.6976	7.85112	7.87411	8.04766	7.19786	7.26629
VPS39	7.66677	7.68425	7.67751	7.67256	6.19679	6.32033
VPS37D	11.1816	10.1266	10.1136	9.8802	10.9685	10.9487
VPS37C	10.8694	11.0291	10.9755	10.9029	11.0758	11.0603
VPS37B	10.1725	10.1438	10.1467	9.53152	9.58789	9.56775
VPS37A	9.47415	9.37287	9.3645	9.72964	10.2006	10.2086
VPS37A	5.58771	5.63267	5.62025	6.01494	7.12934	7.13047
VPS36	9.86426	10.6357	10.6452	10.2858	11.1753	11.1386
VPS35	12.8555	12.9713	12.9732	13.2913	13.8252	13.8028
VPS35	10.8536	11.002	10.9899	11.1392	10.3014	10.2907
VPS33B	6.89289	7.15706	7.18613	7.49922	6.22955	6.29038
VPS33A	8.2273	8.22207	8.21322	8.91009	9.01089	9.03062
VPS29	10.7397	11.896	11.9109	10.8747	10.3184	10.3135
VPS28	13.1668	13.3937	13.367	13.4813	13.6105	13.5974
VPS26B	11.5731	11.503	11.5352	11.1583	10.7038	10.7472
VPS26A	10.117	9.9295	9.93068	9.39459	7.85659	7.94121
VPS25	11.1318	10.6914	10.6906	10.3519	10.9165	10.926
VPS18	10.1425	9.63815	9.61241	10.1515	10.1719	10.1932
VPS16	9.82276	9.94417	10.0022	10.3718	9.73683	9.77416
VPS13D	7.39964	7.47103	7.4238	6.71816	7.0602	7.0946
VPS13C	7.09834	6.34749	6.43584	6.42012	6.13348	6.22694
VPS13C	11.3274	11.6009	11.6109	11.0321	9.83074	9.83947
VPS13B	5.10793	3.25157	3.11368	2.50084	2.38994	2.41208
VPS13B	10.4682	10.9487	10.9342	10.3854	11.2681	11.272
VPS13A	7.5366	7.26887	7.2245	7.80206	4.73338	4.41043
VPS13A	10.8491	11.1942	11.1686	11.7223	10.8893	10.8935
VPS11	7.99143	8.20816	8.19521	8.85504	8.4856	8.45723
VPREB3	7.65349	8.90398	8.86311	9.16071	8.29841	8.33343
VPREB3	6.54362	8.3075	8.3366	9.12597	7.39799	7.35686
VPRBP	5.51904	5.92464	5.90929	5.2344	4.6017	4.97339
VPRBP	6.27512	6.02762	6.10403	5.00271	3.56303	3.10423
VOPP1	11.7928	11.8391	11.813	11.7639	10.4575	10.4707
VNN2	6.75251	7.75491	7.76311	8.88757	9.86256	9.86349
VNN1	6.79856	10.3643	10.3571	11.5181	10.4316	10.4392
VN1R5	4.92532	4.67689	4.70048	4.70941	5.7436	5.54449
VN1R1	4.64739	5.35504	5.31873	5.4634	2.38994	2.41208
VMP1	12.1926	12.2433	12.2462	12.1446	11.0969	11.0995
VMO1	7.14083	7.09132	7.08516	9.86828	8.59153	8.61645
VMAC	7.23426	6.83161	6.80349	7.21913	7.42028	7.36183
VMA21	6.90465	7.34671	7.37006	9.21133	9.30583	9.30944
VMA21	11.7194	11.6045	11.604	11.5444	11.8207	11.8215
VLDLR	3.79663	3.72993	3.72711	4.47933	2.99222	3.34799
VLDLR	10.2132	10.103	10.1254	9.56305	9.23443	9.23121
VKORC1L1	9.51982	9.00287	9.02252	9.22057	9.8329	9.83483
VKORC1	12.1114	11.8741	11.8505	12.4534	11.9241	11.9185
VKORC1	3.48865	3.987	3.69335	4.6924	3.81674	3.25854
VIT	8.80537	4.79304	4.88693	3.07574	4.70432	4.80691
VIT	8.17763	6.40041	6.34319	6.47915	7.82822	7.87129
VIT	3.58313	3.06796	3.10305	3.39125	4.71107	4.70221
VIPR2	6.74048	6.74171	6.73491	4.66494	4.73127	4.81558
VIPR2	4.94458	4.4079	4.5231	2.33519	3.00879	2.99926
VIPR1	7.10049	7.59218	7.63432	6.2226	6.20199	6.23469
VIP	5.45678	6.45162	6.39799	5.75905	5.3431	5.51998
VIM	16.1416	16.4237	16.4152	16.4672	16.0201	16.0151
VILL	7.55892	8.26687	8.21136	8.89547	8.98047	8.95156
VIL1	7.12806	7.39727	7.41309	9.48276	10.5154	10.5287
VHLL	3.84061	2.4582	3.0663	2.6221	4.24846	4.09591
VHL	11.0474	10.8663	10.8831	11.8828	11.4908	11.4881
VGLL4	6.68697	5.2151	5.25445	6.0889	5.2003	5.39823
VGLL4	9.41877	9.54857	9.55712	8.64414	8.01539	8.03231
VGLL3	6.84558	6.84803	6.83007	7.38418	8.32158	8.29986
VGLL3	9.46213	9.35996	9.34374	6.97417	6.34535	6.4974
VGLL2	3.14747	2.5723	3.3956	2.5416	4.1125	4.02977
VGLL1	10.2708	6.95275	6.92299	6.00165	5.14544	5.04862
VGF	4.29538	5.21773	5.37714	4.1212	4.52257	4.47572
VEZT	10.5194	10.8979	10.9193	10.3504	10.6086	10.615
VEZT	8.20405	8.33416	8.32158	8.00254	6.09092	6.13115
VEZF1	12.1452	12.5465	12.5552	11.4704	12.7483	12.7372
VEPH1	7.54603	6.35467	6.40575	6.31178	4.01781	3.74632
VENTXP7	4.57585	4.58687	4.57563	3.5815	6.25794	6.24419
VENTX	4.21317	5.47952	5.61151	6.37476	5.92377	6.10665
VEGFC	9.04819	11.6804	11.6694	11.2494	12.249	12.244
VEGFB	14.4315	14.1047	14.1025	14.1647	14.6345	14.6261
VEGFA	7.60554	6.86707	6.8624	10.0917	9.65772	9.66978
VDR	9.65559	8.71729	8.72288	9.29893	9.11645	9.10111
VDAC3	11.696	11.5113	11.5173	11.3903	10.2002	10.1796
VDAC2	13.0818	12.8655	12.8655	12.7321	13.0065	13.0114
VDAC2	12.8389	12.9292	12.9371	12.5939	12.4116	12.4339
VDAC1	8.98955	8.50333	8.49502	9.57047	6.4821	6.45919
VDAC1	12.8042	12.5432	12.5633	13.2834	11.838	11.8447
VCY	10.1662	9.8138	9.78558	8.7111	9.71506	9.68639
VCY	11.1793	11.1672	11.1534	10.322	11.1136	11.0836
VCX2	5.61477	5.41493	5.40318	6.79732	5.57007	5.62685
VCX2	5.58368	5.78833	5.86241	6.96089	6.9066	6.90458
VCPIP1	8.37669	8.96435	8.95931	9.12952	9.80828	9.83424
VCPIP1	7.71545	8.75004	8.80502	8.98816	9.47242	9.50994
VCP	11.9232	12.3934	12.4223	12.667	13.4421	13.4679
VCL	13.3001	13.2666	13.2575	10.7757	10.2418	10.2493
VCAN	10.3148	11.9096	11.8593	10.7546	9.02812	8.98864
VCAM1	9.48147	11.8947	11.8724	13.2827	10.5239	10.4768
VBP1	8.75471	8.33747	8.35064	8.11001	5.7588	6.0252
VAX2	4.6067	5.33474	5.23576	4.93922	6.51358	6.5343
VAX1	4.03486	4.09325	4.20876	4.97013	4.82313	4.92477
VAV3	13.4839	12.7673	12.7758	11.7451	12.2575	12.2412
VAV2	5.86933	5.83398	5.73332	6.83402	7.02367	7.00544
VAV2	9.30065	9.14501	9.19601	9.09897	9.18718	9.18683
VAV1	5.43912	7.3662	7.37388	9.08861	5.86366	5.73477
VAT1L	8.22973	8.45892	8.4695	4.09831	5.9354	5.87684
VAT1	11.2714	11.253	11.2602	12.5726	12.9152	12.9106
VAT1	7.17055	6.79327	6.7665	7.32069	8.14853	8.15133
VASP	8.45803	7.74572	7.74681	7.97757	5.44832	5.38317
VASN	12.9982	12.5826	12.5505	12.0578	12.6422	12.6394
VASH2	6.22714	6.24138	6.26152	6.98906	7.72937	7.7055
VASH2	4.39301	4.04174	4.10597	5.4409	4.95972	4.51551
VASH1	10.9074	12.0208	12.0394	12.4974	12.2689	12.263
VARS2	10.6016	10.3689	10.3923	10.8245	11.4534	11.4676
VARS	11.0225	10.9525	10.9857	11.5451	12.5088	12.5138
VAPB	9.94694	9.27379	9.25084	9.00339	8.89704	8.89588
VAPA	11.0316	10.312	10.2476	10.1168	9.36111	9.33792
VAPA	7.95207	8.8282	8.86802	7.18402	7.86373	7.86217
VANGL2	7.66562	8.77053	8.75134	4.44359	4.60798	4.73672
VANGL1	8.87976	7.95308	7.99257	8.65064	9.54882	9.56364
VAMP8	12.8246	12.3172	12.3074	13.294	13.4654	13.4532
VAMP7	9.82785	9.7534	9.77472	9.02484	8.56812	8.56682
VAMP5	9.02502	9.5137	9.51158	10.1548	10.7573	10.7358
VAMP4	6.78312	6.83744	6.81499	6.35682	5.91773	6.00446
VAMP4	7.04806	7.31515	7.27267	6.74029	7.1457	7.13572
VAMP4	7.36242	7.60039	7.61292	6.56886	4.95199	4.86427
VAMP3	10.244	10.4716	10.445	10.3269	9.09812	9.0469
VAMP3	8.79456	8.23843	8.24779	8.20606	6.80659	6.73209
VAMP2	12.7131	12.7104	12.7532	11.7513	12.8258	12.7995
VAMP2	10.2862	10.0805	10.1191	8.87896	9.33967	9.33967
VAMP2	9.71676	9.29367	9.26621	8.67023	10.179	10.1199
VAMP1	4.97302	4.93238	4.96251	4.26525	4.06126	3.84827
VAC14	7.26255	7.23165	7.30685	7.25501	7.02728	7.04054
VAC14	10.4221	10.541	10.5682	11.5002	11.8369	11.8322
VAC14	4.63712	3.95695	3.87154	5.93874	3.44434	3.93871
VAC14	4.88876	4.88069	4.78058	5.49869	6.71629	6.61073
UXT	6.52419	6.11301	6.1597	7.60554	7.80035	7.8596
UXT	12.1859	12.1256	12.1381	12.4065	13.0826	13.0844
UXS1	12.66	12.2202	12.2148	10.9467	9.48276	9.50111
UVRAG	7.96229	9.18881	9.11769	8.37042	8.5261	8.56899
UTY	5.56635	5.79126	5.73615	4.45146	3.60443	3.74441
UTY	5.46873	5.60453	5.62609	4.88876	4.10537	4.34837
UTY	6.45746	7.5017	7.42536	7.12401	2.38994	2.41208
UTS2R	8.56333	8.15073	8.16254	9.19856	9.12109	9.11559
UTS2D	3.77178	4.64494	4.65181	2.32195	2.38994	2.41208
UTS2	5.92417	7.52655	7.57259	8.50914	9.40788	9.44945
UTS2	6.74171	8.23505	8.23126	9.21564	9.40619	9.42126
UTRN	12.3963	13.0339	13.0125	11.6738	11.5524	11.556
UTRN	5.12653	3.66205	3.44012	4.13036	2.38994	3.1206
UTRN	5.95966	5.12123	5.0524	4.87291	5.05981	4.95624
UTRN	5.16425	4.94406	5.08817	5.29189	5.19492	5.27966
UTRN	6.96988	6.27341	6.15697	6.66332	7.38017	7.29901
UTP6	9.33631	9.61069	9.61988	9.6976	8.12697	8.14425
UTP3	10.7147	11.034	11.0291	11.3029	11.3081	11.3046
UTP23	6.75853	6.50719	6.54787	7.17347	7.42907	7.47514
UTP20	6.24614	5.93557	5.86777	6.38779	6.59716	6.62279
UTP18	9.47242	9.47978	9.45867	9.18217	8.62235	8.59203
UTP15	6.76055	7.01637	7.03802	6.21356	6.78612	6.69669
UTP14C	6.54438	6.35814	6.31995	5.60281	2.38994	2.41208
UTP14C	9.37	9.44132	9.43079	8.61235	7.94441	7.94828
UTP14A	7.39168	7.70163	7.6921	8.04527	7.46523	7.39534
UTP11L	10.0237	10.154	10.158	9.88939	9.52408	9.53582
UTP11L	4.60874	4.11027	4.26759	2.88898	4.43341	4.41301
UTF1	10.7888	10.5046	10.4731	10.3235	11.0141	10.9961
UST	8.47569	7.58461	7.57588	4.53381	2.38994	2.41208
USPL1	8.74561	9.20944	9.20062	9.12763	8.65297	8.66716
USP9Y	10.016	10.8604	10.8137	10.2506	9.59442	9.63533
USP9Y	8.44502	9.07752	9.09609	8.37654	2.38994	2.41208
USP9X	9.13663	9.62068	9.60039	9.20984	9.6013	9.63663
USP8	9.20666	9.17343	9.15787	8.6389	6.24161	6.254
USP7	5.92742	6.2068	6.29351	5.39832	2.92887	4.06402
USP6NL	7.03416	8.10379	8.07419	7.05537	7.30066	7.37018
USP6	7.8356	7.76406	7.81925	8.30949	7.54727	7.45741
USP6	7.35132	7.25621	7.18209	7.71545	6.32867	6.23206
USP6	9.04218	9.57141	9.54964	9.45511	6.88147	6.83235
USP6	5.0935	4.99243	4.998	5.62251	6.44262	6.38461
USP54	11.753	11.5736	11.5887	10.9495	11.6889	11.6903
USP53	10.2464	9.92389	9.93665	7.95619	6.59116	6.4325
USP53	11.4222	11.5719	11.5398	9.68051	9.25419	9.30561
USP51	4.68501	3.76936	3.60637	5.61445	5.10358	5.2168
USP5	8.54868	7.32473	7.29656	6.9121	4.48542	4.54255
USP49	5.02424	4.92177	4.71158	5.23905	6.24175	6.31837
USP49	3.70179	3.91575	3.99754	3.57068	2.38994	2.41208
USP49	3.95305	4.13974	3.76909	3.2959	4.56903	4.49862
USP48	10.9079	11.1518	11.1173	11.8755	12.4998	12.5012
USP48	7.47878	7.5434	7.55705	6.7	5.55189	5.69505
USP47	5.20018	4.64707	4.71054	3.06432	4.23021	4.20156
USP47	8.01364	8.8744	8.86708	7.89347	8.45078	8.46304
USP47	7.90843	7.87523	7.90154	8.16101	6.6651	6.49337
USP46	6.38829	6.49988	6.39981	4.29848	4.62509	4.45362
USP45	5.30301	4.8697	4.99481	4.23454	2.94666	3.37928
USP45	6.76937	6.24449	6.2614	5.40688	5.84849	5.97206
USP45	8.64497	9.11001	9.13025	8.33188	7.91125	7.81015
USP44	6.90262	5.91033	5.86648	4.22704	4.28326	4.54292
USP43	6.54161	5.08054	5.08054	5.09209	3.6737	3.93226
USP42	8.87259	7.9138	7.87783	8.96421	8.09365	8.04228
USP41	5.3875	5.43478	5.39979	5.25729	4.40468	4.51465
USP40	9.06723	8.74276	8.77356	8.87643	9.03227	9.03997
USP4	11.208	10.8126	10.7564	11.0961	10.9406	10.9108
USP39	12.0245	11.9268	11.9693	11.6819	11.7751	11.7688
USP39	11.8369	11.6794	11.6451	11.456	11.7211	11.6934
USP38	9.40273	9.67808	9.69974	9.00178	8.87372	8.86651
USP37	8.0444	8.69657	8.67527	8.52851	7.42118	7.4381
USP37	4.75411	4.68327	4.90946	5.24393	5.28267	5.32309
USP36	9.11086	8.98695	8.92589	9.40884	9.87419	9.83401
USP35	10.1483	10.4269	10.4191	10.5398	11.247	11.2333
USP34	10.7026	11.0115	11.019	10.2573	8.0504	8.09443
USP33	8.14106	7.93096	7.93002	8.39514	8.16857	8.23529
USP32	6.26436	6.34355	6.31686	7.1648	5.35519	5.36069
USP31	7.43588	8.73756	8.74825	7.76717	6.1837	6.2234
USP31	7.27267	7.30964	7.32368	8.47902	9.06955	9.10557
USP30	6.09554	6.10519	6.16461	6.12977	6.42675	6.3659
USP3	10.4403	10.3963	10.385	10.2839	8.13804	8.16605
USP3	9.80025	9.59875	9.59301	9.83483	8.45678	8.52016
USP29	3.08828	4.4958	4.45291	4.13003	4.56504	4.78006
USP28	6.30389	6.59764	6.62864	5.40922	2.38994	2.41208
USP27X	5.55818	5.99308	5.96327	5.66073	6.16349	6.17503
USP25	8.58949	8.59053	8.58029	7.99907	6.20625	6.1372
USP24	11.1345	11.1574	11.1688	10.7573	9.35262	9.36335
USP22	10.8228	10.9792	10.9845	10.2907	10.0858	10.0897
USP21	8.04607	8.27501	8.28167	7.95653	6.77341	6.89762
USP21	9.61543	9.73989	9.74574	9.37643	8.33966	8.34937
USP20	9.84769	9.76467	9.78957	9.55934	9.84225	9.8561
USP2	4.63801	4.14855	4.24064	4.36806	5.28637	5.22675
USP2	5.51698	6.01773	6.14862	2.32195	4.6555	4.1146
USP19	7.67487	7.17055	7.16062	5.70289	4.39163	4.44496
USP19	11.6502	11.8778	11.8629	11.0055	11.205	11.1898
USP18	7.67715	7.63083	7.62494	8.65233	8.18439	8.17008
USP17L2	6.02126	5.99804	6.02722	6.87341	7.63802	7.68852
USP17L2	2.73171	2.98577	3.34508	3.87046	3.54824	3.79698
USP17L2	6.70155	6.81053	6.83287	7.17837	7.90539	7.86587
USP17	5.76009	5.5219	5.59097	5.2407	6.48862	6.44968
USP17	3.6253	4.17674	3.79527	4.52548	5.45174	5.52736
USP17	3.02512	3.39184	2.9882	4.28326	4.83117	4.84759
USP17	3.81054	4.4002	4.33953	4.90601	5.6617	5.68726
USP16	11.712	12.0717	12.0921	11.7008	11.7887	11.774
USP16	6.67546	5.5884	5.54907	5.85715	3.52415	3.58196
USP15	6.42314	6.37888	6.38674	4.48312	5.17733	4.89045
USP15	6.75339	5.87107	5.86825	6.40352	5.46003	5.29287
USP14	8.41458	8.37127	8.37097	7.93495	6.27472	6.21556
USP13	6.21139	5.45569	5.41204	5.40393	5.4848	5.66237
USP12	6.00359	5.13476	5.309	5.84558	3.96562	3.96787
USP11	6.29126	4.64461	4.62715	4.15865	5.39332	5.28464
USP11	12.1589	11.1328	11.1376	10.9997	10.6929	10.6849
USP10	10.639	10.6143	10.627	10.5704	8.85835	8.84055
USP10	5.03708	3.94344	3.61067	5.89168	2.38994	2.41208
USP1	10.4751	10.7428	10.7416	9.98645	9.72407	9.73177
USO1	11.9453	12.0202	12.0304	11.8158	11.0695	11.0718
USMG5	14.9639	14.55	14.5349	14.5514	14.9639	14.9911
USHBP1	5.00608	6.08964	6.07042	5.59349	7.12572	7.09549
USH1G	7.13097	5.86283	5.92705	6.92935	7.35578	7.35381
USH1C	6.22048	7.11296	7.05305	9.48932	8.79827	8.81588
USF2	10.2088	10.936	10.9228	10.8206	9.03828	9.00515
USF2	7.35271	7.46351	7.47983	7.65315	5.47235	5.27568
USF1	4.39515	4.2657	4.18854	4.27539	4.40446	3.98969
USE1	10.4478	10.5669	10.581	11.556	12.7744	12.7958
USE1	8.60946	8.70163	8.73093	9.83196	11.0921	11.0765
UROS	8.35679	7.88671	7.89751	7.78737	6.23526	6.42502
UROS	4.86116	4.53767	4.45436	4.11342	5.749	5.55435
UROS	7.94032	7.37479	7.42981	7.03766	5.1292	5.07389
UROD	11.2662	11.2586	11.272	11.725	12.1339	12.0955
UROC1	2.92138	2.6662	2.46126	3.98878	4.59494	4.08829
URM1	12.8481	12.6896	12.7673	12.6093	12.7238	12.702
URGCP	9.70244	9.31769	9.31829	9.26067	8.80868	8.81417
URB2	6.5929	6.82525	6.8042	6.20828	6.39885	6.33269
URB1	6.75572	6.65388	6.74001	5.85744	5.83331	5.93891
URB1	5.974	6.40884	6.3216	6.38348	5.09629	4.96964
UQCRQ	14.6111	14.2148	14.2457	14.4642	14.5603	14.5061
UQCRH	13.438	13.0103	13.0096	11.5016	11.7271	11.7185
UQCRH	14.4101	14.2224	14.2178	13.0125	12.6456	12.6316
UQCRFS1	13.7077	13.1803	13.1668	12.0646	12.6888	12.6961
UQCRC2	13.2457	13.1394	13.1192	12.5616	13.0439	13.0322
UQCRC1	12.4949	11.948	11.9493	11.1167	12.3287	12.2996
UQCRB	13.8486	13.677	13.6699	13.1004	13.0595	13.0953
UQCRB	9.30292	8.96907	8.96541	7.5988	9.06113	8.94571
UQCR11	14.4828	14.0538	14.0499	14.0765	14.9817	14.9694
UQCR10	9.45477	8.90223	8.91009	8.0185	8.16909	8.14853
UQCR10	11.3805	10.5453	10.5318	11.0064	11.8761	11.8741
UQCR10	14.3408	13.8852	13.8722	14.1557	14.8257	14.8367
UQCC	10.8871	10.7216	10.7315	10.7856	11.0982	11.1027
UQCC	7.83706	7.3823	7.38387	7.04473	6.47241	6.43119
UQCC	7.24593	6.94565	6.85488	7.01435	8.13793	8.18915
UPRT	8.82459	8.75939	8.78364	8.56979	7.27064	7.25782
UPRT	5.36502	4.76498	4.86382	4.97041	4.31349	4.45023
UPP2	7.64592	7.09236	7.11044	4.53931	6.04487	5.95075
UPP1	7.27142	7.46802	7.49645	8.51417	8.08934	8.04686
UPP1	5.8653	6.3482	6.37225	6.44299	5.78685	5.70384
UPK3B	7.50258	7.3303	7.35952	7.73624	8.5414	8.58648
UPK3A	6.17641	6.45061	6.40147	6.08603	7.97004	8.00523
UPK2	3.71904	3.1169	2.90855	3.14584	4.52291	4.52506
UPK1B	2.74711	4.55125	4.56248	2.32195	4.14807	3.61011
UPK1A	4.86681	4.26234	4.52105	4.35215	5.28282	5.34855
UPF3B	9.04947	9.48276	9.51192	8.85421	7.16313	7.0599
UPF3A	10.1671	10.5134	10.4917	9.86624	8.27831	8.29795
UPF2	7.19844	6.98374	7.03254	7.22088	5.10768	5.187
UPF2	7.72272	7.88863	7.86891	7.59334	3.75822	3.56303
UPF2	8.17479	6.83137	6.78568	8.56812	7.76594	7.75629
UPF2	6.74877	6.52669	6.56081	7.03802	2.38994	2.86107
UPF1	11.8792	11.9191	11.922	11.765	12.2128	12.2259
UPB1	5.09548	4.47602	4.38849	6.31632	4.61216	4.49041
UPB1	8.4559	8.1243	8.11694	10.0067	9.97566	9.97696
UOX	3.20014	3.39683	3.76402	2.46293	2.38994	2.41208
UNQ9370	2.89155	3.68409	3.99628	3.95483	4.79636	4.92939
UNQ6494	3.90104	3.95458	3.79905	3.63254	5.14824	5.17285
UNKL	6.55429	6.13386	6.14926	7.12731	5.96055	5.94914
UNKL	3.87336	3.85213	3.85794	4.24742	4.95077	4.73867
UNK	8.77455	9.18286	9.20032	9.26698	9.65007	9.66398
UNG	11.8103	11.3462	11.3637	11.2583	11.355	11.3467
UNCX	8.79796	8.5057	8.5123	8.52693	9.28984	9.278
UNC93B1	6.60625	6.98059	7.0716	7.1226	7.57159	7.5748
UNC93B1	8.04351	8.21243	8.22506	8.34915	8.69037	8.74857
UNC93B1	7.00208	7.51159	7.5507	8.46253	8.65033	8.678
UNC93A	8.09857	7.27011	7.29501	7.39664	9.02391	8.99766
UNC80	5.20684	5.88713	5.93356	5.47952	6.45061	6.2647
UNC80	9.41989	9.67344	9.68502	9.92332	9.25761	9.26944
UNC5D	3.45528	4.41129	4.24289	2.32195	3.0939	3.23149
UNC5CL	4.5105	4.64341	4.82359	5.36966	4.00973	4.36699
UNC5CL	9.49248	10.0354	9.99944	10.5137	10.5775	10.5805
UNC5C	4.04607	4.32841	4.42634	3.78477	5.8385	5.89895
UNC5C	6.11858	5.51952	5.5623	5.20684	6.71453	6.77148
UNC5B	8.36749	9.32358	9.32046	10.3392	11.8189	11.8085
UNC5A	6.99865	6.9475	7.02109	7.1141	7.18861	7.09334
UNC50	10.1423	10.0205	10.035	9.4902	8.82762	8.82643
UNC45B	5.67585	4.87063	4.97139	2.32195	2.38994	2.41208
UNC45A	10.051	9.53846	9.54689	9.99351	10.2761	10.2889
UNC45A	4.98123	5.22349	5.26862	4.11927	5.85863	5.67304
UNC13D	5.07346	5.95374	5.91092	7.25035	5.94303	6.02273
UNC13C	8.03484	5.35961	5.38145	2.75582	2.38994	2.90865
UNC13B	8.49008	8.282	8.29841	7.84113	6.48989	6.57283
UNC13B	6.66248	6.74681	6.70663	6.09899	5.02661	5.21649
UNC119B	11.8045	11.4823	11.4515	11.4913	11.3898	11.3859
UNC119B	8.02442	7.56698	7.56799	7.66259	6.50207	6.39885
UNC119	8.16909	7.42547	7.43076	6.73409	5.13584	5.05186
UMPS	9.44653	9.69949	9.69601	9.66066	10.2896	10.3025
UMODL1	2.70207	4.21828	4.20168	4.3801	3.07006	2.97821
UMODL1	4.47572	4.70968	4.73672	2.78109	4.03658	4.26107
UMODL1	5.43142	4.41821	4.55936	4.48509	4.81673	4.73408
UMODL1	7.33871	7.22764	7.29116	6.39853	8.43146	8.5149
UMODL1	4.83994	4.66123	4.64168	4.47159	6.40548	6.23108
UMOD	16.9089	16.9795	16.9475	7.32592	11.6012	11.5833
ULK4	6.96425	6.80493	6.82998	6.29016	7.50819	7.56297
ULK3	10.0455	10.0154	10.0188	9.80723	8.19414	8.10026
ULK2	9.04854	9.42149	9.37366	8.43022	9.04672	9.04947
ULK2	3.39596	4.95033	4.94544	4.15147	2.38994	3.22224
ULK2	7.4261	7.97351	8.01785	7.91875	8.21829	8.19495
ULK1	11.7849	11.6354	11.6481	11.7838	11.0782	11.0921
ULBP2	4.90871	5.27426	5.28228	5.64089	6.62014	6.6621
ULBP1	4.74931	5.24201	5.2102	5.25082	6.15887	6.08672
UIMC1	11.1539	11.3787	11.3663	11.37	11.2528	11.2385
UHRF2	8.68519	9.15687	9.15449	8.88136	4.84214	4.90601
UHRF2	6.5464	6.08631	6.09899	6.07737	6.59764	6.7195
UHRF1BP1L	9.15587	8.78245	8.77053	8.94403	10.2023	10.2029
UHRF1BP1L	7.97815	7.92207	7.94972	8.10621	6.91183	6.89308
UHRF1BP1	9.10956	9.59199	9.59034	9.64551	9.60673	9.57185
UHRF1	4.85	5.95819	5.96055	7.91791	7.38878	7.39237
UHRF1	4.71482	4.56504	4.48282	5.2671	5.93356	5.87927
UHMK1	3.77824	4.03981	4.31101	3.53763	3.34036	2.41208
UHMK1	6.80011	6.20996	6.13862	6.46647	7.89433	7.96785
UGT8	9.13139	8.46084	8.44939	6.55161	7.39471	7.42051
UGT3A2	5.16495	6.0095	6.05243	4.26725	5.07798	5.16495
UGT3A1	8.66006	7.1876	7.20692	7.06138	6.51475	6.51072
UGT3A1	5.91821	4.03206	3.80862	2.32195	2.38994	2.41208
UGT2B7	10.6141	12.2168	12.1805	11.9342	11.5702	11.5408
UGT2B15	4.84823	5.65684	5.58304	6.50059	7.34216	7.35854
UGT2B11	8.46375	9.47949	9.45893	10.1618	8.82486	8.87731
UGT2B10	11.9268	13.2084	13.205	13.4903	12.8868	12.8791
UGT2A3	4.7591	6.50502	6.48389	7.98836	6.5929	6.58208
UGT1A8	10.1981	10.1341	10.1089	11.0432	9.99155	9.93026
UGT1A6	12.1026	12.0996	12.1159	12.786	13.0935	13.1074
UGT1A6	8.83809	8.61934	8.65064	9.68887	6.71679	6.7608
UGP2	11.646	11.6833	11.6569	11.2156	11.3115	11.3366
UGGT2	5.52951	4.98652	4.99277	3.18619	3.50005	3.59142
UGGT2	9.37092	9.77936	9.8463	9.26754	10.5708	10.5704
UGGT1	4.12329	3.93613	3.83144	2.55173	2.38994	2.41208
UGDH	9.71891	10.1728	10.2017	9.99225	11.2979	11.2847
UGCG	5.18824	4.83117	4.63773	5.15822	3.70451	4.14332
UFSP2	10.2524	10.0043	9.9706	9.93835	10.7124	10.752
UFSP1	7.25338	6.58189	6.51244	7.17936	7.73687	7.66873
UFSP1	6.67415	6.38406	6.42183	6.37654	7.31056	7.20495
UFM1	7.07496	5.72162	5.67712	6.95892	4.55827	4.40468
UFM1	9.03299	8.53513	8.50734	9.72083	9.88617	9.8334
UFL1	10.3126	10.7866	10.839	10.8967	10.783	10.7819
UFD1L	11.5766	11.9758	11.9687	12.3781	12.2668	12.2537
UFD1L	10.8612	10.9775	10.9768	11.4603	12.132	12.1548
UFC1	10.851	10.3075	10.3063	10.6289	10.1208	10.1184
UEVLD	4.33153	4.33416	4.30026	5.40058	3.20634	2.91319
UEVLD	6.55858	6.4113	6.39121	5.22562	2.38994	2.41208
UCP3	8.23617	8.0224	7.9937	8.20234	9.04353	9.06514
UCP2	12.2422	10.2155	10.1697	11.5117	11.1228	11.1151
UCP1	4.13706	3.3605	3.06123	4.10826	4.89116	4.70844
UCN3	5.60568	5.49735	5.56848	7.00974	7.24611	7.18499
UCN2	4.99149	5.58583	5.53639	4.49473	5.20563	5.17665
UCN	6.56852	7.75545	7.72346	8.66501	8.68675	8.7089
UCMA	4.37656	4.71224	4.66804	3.60503	5.92641	5.92976
UCKL1-AS1	5.23479	5.65022	5.60357	5.57265	6.35776	6.38629
UCKL1	7.43844	7.38639	7.30121	7.2795	7.30534	7.30556
UCK2	7.98125	8.20704	8.23617	9.11645	9.27685	9.2717
UCK1	7.719	7.54983	7.58072	7.6306	8.08067	7.98802
UCHL5	9.16111	9.05911	9.06185	9.14024	9.01504	9.02175
UCHL5	7.86631	7.58557	7.51848	7.39041	5.99804	6.02
UCHL3	10.9679	10.2875	10.2887	10.0591	10.9119	10.9365
UCHL1	12.7411	12.7744	12.7638	12.4554	10.3056	10.3443
UCA1	8.31859	6.62831	6.6313	6.26436	7.69927	7.71254
UBXN8	8.65956	8.40339	8.43645	8.63707	9.3618	9.41355
UBXN8	9.6522	9.3652	9.37329	9.25795	10.0249	10.0733
UBXN7	6.33253	6.19888	6.22955	6.68115	2.38994	2.86733
UBXN6	7.92977	7.2245	7.35132	8.15133	7.60308	7.51609
UBXN4	9.65306	9.9659	9.95698	8.96276	4.05505	4.33781
UBXN2B	8.82399	9.05877	9.04979	9.33383	10.1166	10.0609
UBXN2A	6.71603	6.66972	6.65684	5.70463	5.1665	5.15478
UBXN11	6.26836	6.01846	6.0054	6.23705	6.62432	6.61799
UBXN11	8.60426	8.71923	8.721	9.79274	9.44907	9.43442
UBXN10	5.52041	5.90401	5.93129	5.39805	8.16101	8.14252
UBXN10	4.9062	4.77086	4.67063	3.98737	5.67955	5.71763
UBXN1	13.2676	13.4108	13.4036	13.3411	13.8213	13.8213
UBTFL1	4.22901	3.69834	3.39596	4.69008	5.00608	4.61867
UBTFL1	3.42193	2.67477	2.32493	4.12499	3.39252	3.86878
UBTF	8.96907	8.7111	8.73606	7.93638	6.79497	6.88446
UBTD2	8.5624	8.98671	8.99408	8.1078	7.45875	7.4594
UBTD1	11.0986	10.3247	10.3406	9.99642	10.4631	10.4484
UBR7	10.2123	10.1564	10.1749	9.96382	9.83947	9.83365
UBR5	8.68165	8.7689	8.76021	7.91414	5.18782	4.74638
UBR4	12.5397	13.0223	13.0065	13.7615	13.0173	13.0058
UBR4	4.26356	3.13975	3.86552	3.47389	4.53987	4.31495
UBR3	8.53306	8.82364	8.84807	7.68076	6.49726	6.5457
UBR2	9.64777	9.47023	9.51066	10.0461	9.71632	9.72741
UBR1	10.3198	10.4982	10.5163	9.86903	10.0727	10.1099
UBQLNL	6.74001	6.96543	6.94825	7.45196	7.05684	7.14425
UBQLN4	7.37388	6.85288	6.87092	5.93557	2.90149	3.8035
UBQLN3	4.08876	4.61867	4.65468	3.3736	4.27767	4.28648
UBQLN2	11.153	10.6495	10.6593	10.0106	9.34231	9.34307
UBQLN1	10.8521	10.2557	10.2503	10.5154	11.361	11.3641
UBQLN1	6.49252	5.08021	4.9178	4.03954	5.38222	5.46198
UBP1	11.1215	11.5768	11.6202	10.403	9.84025	9.87144
UBOX5	8.20344	8.65931	8.6389	8.58072	9.9854	10.0036
UBN2	8.88757	9.55911	9.5828	9.13067	10.009	9.98478
UBN1	8.88521	8.99986	9.0402	9.12458	8.80282	8.8039
UBLCP1	10.2488	10.8896	10.8951	9.71159	9.1779	9.15765
UBL7	7.62267	7.5068	7.52802	7.75831	7.78185	7.79685
UBL5	13.2777	12.9182	12.8666	12.7873	12.6983	12.6983
UBL4B	6.12356	5.6706	5.73729	5.94606	7.73661	7.70112
UBL4A	5.0395	4.35811	4.38814	5.734	3.93793	4.20735
UBL4A	10.0759	9.73177	9.72407	9.90916	10.4098	10.4261
UBL3	8.19521	7.79804	7.78805	6.82134	5.47621	5.58142
UBIAD1	8.09314	8.37461	8.3727	8.4176	8.85504	8.85205
UBIAD1	6.46448	6.37578	6.3148	6.48368	7.34708	7.36664
UBFD1	8.38554	8.08595	8.09857	8.99213	9.24898	9.26698
UBE4B	10.8126	11.3013	11.3102	10.9521	9.79939	9.78864
UBE4A	11.3091	11.9164	11.9268	11.417	9.94852	9.96404
UBE3C	8.84713	8.83764	8.83726	8.30942	8.23936	8.21266
UBE3B	8.52911	8.05204	8.06965	8.35162	8.56535	8.55105
UBE3B	8.70397	8.6389	8.62402	8.59365	7.03528	7.08911
UBE3B	4.23363	3.61086	3.21026	4.50719	4.30305	4.49502
UBE3A	9.28563	9.4339	9.42969	8.92802	7.51961	7.50749
UBE3A	3.67943	2.69693	3.45319	4.05316	2.38994	2.41208
UBE2Z	12.5505	12.3841	12.4065	12.4841	12.036	12.0411
UBE2Z	5.90798	4.97522	5.01433	5.24819	3.04127	3.27607
UBE2W	6.99045	5.85536	5.86215	5.91672	5.81627	5.77955
UBE2W	10.1002	9.49569	9.50136	9.36383	9.70173	9.70173
UBE2V2	8.01229	7.90988	7.92645	7.69088	6.39176	6.2226
UBE2V1	9.36872	8.83893	8.84043	9.88397	9.44746	9.46756
UBE2V1	12.3768	12.3434	12.3472	12.0045	10.9822	11.0094
UBE2T	7.97103	7.60662	7.61987	8.50157	8.06109	8.05974
UBE2S	8.28939	7.89314	7.9023	8.43819	8.19882	8.25096
UBE2R2	10.0207	10.4532	10.4329	10.64	10.4748	10.4612
UBE2QL1	6.51796	5.64279	5.56399	2.32195	2.38994	3.02678
UBE2Q2P3	6.22658	5.84483	5.80171	6.54972	6.75184	6.759
UBE2Q2P2	5.80053	5.43043	5.47084	4.00851	4.17228	4.43372
UBE2Q2P1	7.24198	7.60239	7.62052	7.61478	5.83429	5.85077
UBE2Q2	11.1027	11.314	11.3194	10.5622	10.2995	10.2995
UBE2Q1	8.1928	8.49232	8.50983	8.08274	7.75263	7.79359
UBE2O	7.99119	8.07264	8.08817	7.89584	5.93276	5.82232
UBE2NL	6.51053	5.46383	5.43375	5.48217	4.8118	5.06867
UBE2N	9.08923	9.05127	9.04218	7.7648	5.6466	5.68797
UBE2MP1	7.47538	6.38738	6.36	6.57057	6.808	6.70676
UBE2M	7.93666	6.24807	6.31983	6.78676	5.20912	5.40091
UBE2L6	9.09509	8.80004	8.7864	10.2595	9.86721	9.8802
UBE2L3	8.62684	8.57276	8.54868	8.90121	8.12118	8.1437
UBE2K	10.8032	10.4744	10.489	10.8739	10.5549	10.5834
UBE2J2	9.20076	9.33011	9.38093	9.81605	9.24792	9.24051
UBE2J2	4.23323	4.27372	4.23266	2.90277	2.38994	2.41208
UBE2J1	9.03009	9.37121	9.37255	9.62952	10.3748	10.3638
UBE2I	5.49461	5.46233	5.55761	6.94169	6.23448	6.19588
UBE2I	11.8265	11.712	11.7309	12.0394	11.1825	11.1801
UBE2H	10.411	9.65668	9.65268	9.32668	9.0562	9.07732
UBE2H	8.92589	8.19013	8.21436	8.72806	9.73505	9.74081
UBE2G2	14.4434	14.485	14.5848	14.0228	13.7785	13.8068
UBE2G1	11.2798	11.0179	11.0556	10.4289	10.9238	10.9228
UBE2F	9.0985	8.91122	8.92723	9.12936	8.81588	8.79659
UBE2E4P	6.13557	5.93945	6.03573	6.08822	6.60745	6.87614
UBE2E3	10.5046	10.1423	10.1416	9.88723	9.30065	9.3194
UBE2E3	10.3923	10.2002	10.2287	9.59034	8.94226	9.00869
UBE2E2	9.15825	9.49097	9.48814	8.81719	6.76511	6.81093
UBE2E1	6.81877	6.73956	6.77814	5.76877	2.38994	2.41208
UBE2DNL	6.30743	5.91773	5.87329	5.89091	7.32377	7.35769
UBE2D4	8.98982	8.80716	8.82911	8.90519	9.16254	9.17278
UBE2D4	9.88124	10.1285	10.1084	10.3058	10.6339	10.6248
UBE2D3	11.0052	10.6096	10.5962	10.9228	9.8649	9.8483
UBE2D3	5.08021	4.09095	4.16543	2.85915	3.33343	2.41208
[truncated: 24,476 more rows]
