# Supplementary material for: PGK1 contributes to tumorigenesis and sorafenib resistance of renal clear cell carcinoma via activating CXCR4/ERK signaling pathway and accelerating glycolysis
Source: Cell Death Dis. 2022 Feb 4;13(2):118. doi: 10.1038/s41419-022-04576-4 (PMC8816910; doi:10.1038/s41419-022-04576-4)
Supplement: Supplementary file 7 — Dataset 4 [file 41419_2022_4576_MOESM7_ESM.xlsx]

## Sheet: Sheet1
Supplementary Table 4. Total protein differences identified by mass spectrometry (786-O-PGK1 versus 786-O-NC)
P-value	-LOG10(P-value)	Fold change, log2	Protein IDs	Majority protein IDs	Protein names	Gene names	Symbol color	Symbol type	Symbol size	Show label	Only identified by site	Reverse	Potential contaminant	Peptides	Razor + unique peptides	Unique peptides	Sequence coverage [%]	Unique + razor sequence coverage [%]	Unique sequence coverage [%]	Mol. weight [kDa]	Q-value	Score	Intensity	MS/MS count	LFQ intensity 786-O-PGK1-1	LFQ intensity 786-O-PGK1-2	LFQ intensity 786-O-PGK1-3	LFQ intensity 786-O-NC-1	LFQ intensity 786-O-NC-2	LFQ intensity 786-O-NC-3
0.00380865	2.41923	-0.56658	P0DPI2;A0A0B4J2D5	P0DPI2;A0A0B4J2D5			Color2 [A=255, R=169, G=169, B=169]	1	4					6	6	6	39.9	39.9	39.9	28.17	0	24.275	369850000	17	25.9492	26.0147	26.1027	26.7533	26.5225	26.4906
0.405558	0.391947	0.173619	A0AVT1	A0AVT1	Ubiquitin-like modifier-activating enzyme 6	UBA6	Color2 [A=255, R=169, G=169, B=169]	1	4					33	33	33	44.1	44.1	44.1	117.97	0	206.62	4547500000	116	30.0014	29.9796	29.866	29.7131	30.1174	29.4958
0.00391797	2.40694	-0.515183	A0FGR8	A0FGR8	Extended synaptotagmin-2	ESYT2	Color2 [A=255, R=169, G=169, B=169]	1	4					11	11	11	17.2	17.2	17.2	102.36	0	52.046	774170000	24	26.9993	27.0292	27.0977	27.5869	27.6803	27.4045
0.0533164	1.27314	-0.841256	A1L0T0	A1L0T0	Acetolactate synthase-like protein	ILVBL	Color2 [A=255, R=169, G=169, B=169]	1	4					9	9	9	26.9	26.9	26.9	67.867	0	30.5	365610000	25	25.9488	25.7838	25.5794	26.5191	26.1608	27.1559
0.12357	0.908088	-0.93856	A4D1E9	A4D1E9	GTP-binding protein 10	GTPBP10	Color2 [A=255, R=169, G=169, B=169]	1	4					6	6	6	15.5	15.5	15.5	42.932	0	9.0078	130800000	5	23.7095	23.6418	24.8367	25.1568	25.4025	24.4444
0.376231	0.424546	0.41174	A5YKK6	A5YKK6	CCR4-NOT transcription complex subunit 1	CNOT1	Color2 [A=255, R=169, G=169, B=169]	1	4					12	12	12	6.1	6.1	6.1	266.94	0	21.867	242780000	13	25.6527	26.1158	25.6488	24.6269	25.8036	25.7516
0.295119	0.530003	-0.586402	A6NDG6	A6NDG6	Phosphoglycolate phosphatase	PGP	Color2 [A=255, R=169, G=169, B=169]	1	4					6	6	6	29.3	29.3	29.3	34.006	0	24.617	195610000	11	24.3184	25.4722	25.3067	26.1775	25.6375	25.0415
0.167769	0.775289	-0.379344	A6NHR9	A6NHR9	Structural maintenance of chromosomes flexible hinge domain-containing protein 1	SMCHD1	Color2 [A=255, R=169, G=169, B=169]	1	4					21	21	21	17.6	17.6	17.6	226.37	0	75.641	514380000	47	26.6232	26.5481	26.5552	26.6376	27.3879	26.8392
4.2792e-06	5.36864	4.35767	A6NMZ7	A6NMZ7	Collagen alpha-6(VI) chain	COL6A6	Color2 [A=255, R=169, G=169, B=169]	1	4					2	2	2	1.1	1.1	1.1	247.17	0.0090178	2.0651	1710000000	3	27.924	27.868	27.8745	23.5393	23.3097	23.7444
0.723493	0.140566	-0.455651	P0CG08;B7ZAQ6	P0CG08;B7ZAQ6	Golgi pH regulator B;Golgi pH regulator A	GPR89B;GPR89A	Color2 [A=255, R=169, G=169, B=169]	1	4					4	4	4	13.8	13.8	13.8	52.916	0	14.362	220370000	6	25.5404	23.7136	24.2052	22.8469	26.3575	25.6216
0.00544133	2.26429	0.415457	Q13765;E9PAV3;Q9BZK3	Q13765;E9PAV3	Nascent polypeptide-associated complex subunit alpha;Nascent polypeptide-associated complex subunit alpha, muscle-specific form	NACA	Color2 [A=255, R=169, G=169, B=169]	1	4					4	4	4	26	26	26	23.384	0	111.3	4431300000	47	30.1419	30.0227	29.9221	29.6964	29.5643	29.5797
0.162817	0.788301	0.290728	E9PRG8	E9PRG8	Uncharacterized protein C11orf98	C11orf98	Color2 [A=255, R=169, G=169, B=169]	1	4					2	2	2	22	22	22	14.234	0	4.7105	222660000	9	25.4518	25.8914	25.4882	25.1667	25.4953	25.2972
0.0842521	1.07442	-0.468477	O00116	O00116	Alkyldihydroxyacetonephosphate synthase, peroxisomal	AGPS	Color2 [A=255, R=169, G=169, B=169]	1	4					22	22	22	46.8	46.8	46.8	72.911	0	111.98	2850400000	92	29.0593	28.8473	28.9299	29.1483	29.7951	29.2985
0.994344	0.00246325	-0.00344467	O00139;Q8N4N8	O00139	Kinesin-like protein KIF2A	KIF2A	Color2 [A=255, R=169, G=169, B=169]	1	4					5	5	5	8.6	8.6	8.6	79.954	0	11.07	97553000	7	24.2917	24.1395	24.7025	24.4085	25.103	23.6325
0.871314	0.0598253	-0.0515963	O00148	O00148	ATP-dependent RNA helicase DDX39A	DDX39A	Color2 [A=255, R=169, G=169, B=169]	1	4					18	7	7	51.3	24.6	24.6	49.129	0	69.472	983720000	30	27.4874	27.5972	27.3464	27.2412	28.1084	27.2362
0.0388245	1.41089	0.436315	O00151	O00151	PDZ and LIM domain protein 1	PDLIM1	Color2 [A=255, R=169, G=169, B=169]	1	4					18	18	18	83.6	83.6	83.6	36.071	0	320.79	5734800000	91	30.544	30.3514	30.2859	29.8283	30.2002	29.8438
0.402416	0.395325	0.336134	O00154	O00154	Cytosolic acyl coenzyme A thioester hydrolase	ACOT7	Color2 [A=255, R=169, G=169, B=169]	1	4					7	7	7	26.6	26.6	26.6	41.796	0	31.737	1011200000	25	28.0468	27.7967	27.7482	28.2188	27.2401	27.1244
0.0352917	1.45233	3.24976	Q9H299	Q9H299	SH3 domain-binding glutamic acid-rich-like protein 3	SH3BGRL3	Color2 [A=255, R=169, G=169, B=169]	1	4					4	4	4	66.7	66.7	66.7	10.438	0	123.53	1063900000	20	28.5022	28.6993	28.3777	24.0848	24.4066	27.3384
0.452711	0.344179	-1.21762	O00165	O00165	HCLS1-associated protein X-1	HAX1	Color2 [A=255, R=169, G=169, B=169]	1	4					6	6	6	34.1	34.1	34.1	31.62	0	19.873	237300000	13	22.489	25.3383	25.2804	23.3935	26.2586	27.1086
0.953537	0.0206626	-0.0152079	O00170	O00170	AH receptor-interacting protein	AIP	Color2 [A=255, R=169, G=169, B=169]	1	4					3	3	3	12.4	12.4	12.4	37.636	0	10.939	271600000	10	25.8406	25.89	25.7211	25.5369	26.308	25.6524
0.952609	0.0210855	0.0357768	O00178	O00178	GTP-binding protein 1	GTPBP1	Color2 [A=255, R=169, G=169, B=169]	1	4					3	3	3	6.6	6.6	6.6	72.453	0	9.2227	23169000	6	22.4191	23.3606	23.7361	23.7433	22.3601	23.3051
0.122611	0.91147	-0.427231	O00186	O00186	Syntaxin-binding protein 3	STXBP3	Color2 [A=255, R=169, G=169, B=169]	1	4					11	11	11	26	26	26	67.764	0	41.392	848830000	36	27.2512	27.1013	27.2572	27.3599	28.0502	27.4812
6.30248e-05	4.20049	3.14443	P54725	P54725	UV excision repair protein RAD23 homolog A	RAD23A	Color2 [A=255, R=169, G=169, B=169]	1	4					6	5	5	21.5	19.3	19.3	39.609	0	24.818	408160000	6	27.0315	27.0445	26.9959	24.1037	23.5248	24.0101
0.574111	0.241005	0.164649	O00203;Q13367	O00203	AP-3 complex subunit beta-1	AP3B1	Color2 [A=255, R=169, G=169, B=169]	1	4					4	4	4	3.6	3.6	3.6	121.32	0	9.582	223640000	9	25.4419	25.7114	25.6169	25.3681	25.8974	25.0107
0.637011	0.195853	-0.298113	O00214	O00214	Galectin-8	LGALS8	Color2 [A=255, R=169, G=169, B=169]	1	4					2	2	2	7.3	7.3	7.3	35.808	0	6.3577	57364000	5	24.0511	23.7634	23.6208	24.6879	24.6736	22.9682
0.989295	0.00467439	-0.0047919	O00217	O00217	NADH dehydrogenase [ubiquinone] iron-sulfur protein 8, mitochondrial	NDUFS8	Color2 [A=255, R=169, G=169, B=169]	1	4					6	6	6	51.9	51.9	51.9	23.705	0	33.194	354020000	25	26.3781	25.9828	26.5606	26.5601	25.7355	26.6403
0.50056	0.300544	0.236066	O00231	O00231	26S proteasome non-ATPase regulatory subunit 11	PSMD11	Color2 [A=255, R=169, G=169, B=169]	1	4					18	18	18	56.4	56.4	56.4	47.463	0	149.01	3681200000	78	29.4101	29.7783	29.7695	29.9382	28.9162	29.3953
0.080291	1.09533	0.15562	O00232	O00232	26S proteasome non-ATPase regulatory subunit 12	PSMD12	Color2 [A=255, R=169, G=169, B=169]	1	4					16	16	16	49.3	49.3	49.3	52.904	0	115.41	2363100000	65	29.1338	28.9867	28.9799	28.7927	28.9402	28.9005
0.180303	0.743998	0.538062	O00233	O00233	26S proteasome non-ATPase regulatory subunit 9	PSMD9	Color2 [A=255, R=169, G=169, B=169]	1	4					2	2	2	12.6	12.6	12.6	24.682	0	7.9154	67354000	3	24.6357	23.7878	23.8157	23.5845	23.8318	23.2087
0.338738	0.470136	-0.212744	O00264	O00264	Membrane-associated progesterone receptor component 1	PGRMC1	Color2 [A=255, R=169, G=169, B=169]	1	4					9	8	8	57.4	52.8	52.8	21.671	0	114.14	3004200000	63	29.2936	29.0089	29.2601	29.1267	29.7238	29.3503
0.992686	0.00318804	0.004577	O00267	O00267	Transcription elongation factor SPT5	SUPT5H	Color2 [A=255, R=169, G=169, B=169]	1	4					8	8	8	14.8	14.8	14.8	121	0	33.516	356580000	18	26.1628	26.1369	26.0057	26.7848	26.3004	25.2065
0.0024569	2.60961	0.556342	O00299	O00299	Chloride intracellular channel protein 1	CLIC1	Color2 [A=255, R=169, G=169, B=169]	1	4					15	15	15	78.8	78.8	78.8	26.922	0	227.99	11301000000	161	31.4549	31.4008	31.4977	31.0467	30.7969	30.8408
0.0557136	1.25404	0.558477	O00303	O00303	Eukaryotic translation initiation factor 3 subunit F	EIF3F	Color2 [A=255, R=169, G=169, B=169]	1	4					11	11	11	47.3	47.3	47.3	37.563	0	127.4	3045800000	54	29.7022	29.3289	29.3764	28.6497	29.238	28.8445
0.0901583	1.04499	-0.79876	O00330	O00330	Pyruvate dehydrogenase protein X component, mitochondrial	PDHX	Color2 [A=255, R=169, G=169, B=169]	1	4					6	6	6	13.2	13.2	13.2	54.122	0	12.574	305140000	7	25.4298	25.3942	25.6134	26.3226	26.865	25.6461
0.000948325	3.02304	0.630042	O00410;O60518	O00410	Importin-5	IPO5	Color2 [A=255, R=169, G=169, B=169]	1	4					36	36	36	53.4	53.4	53.4	123.63	0	225.12	3254200000	124	29.7209	29.5794	29.6684	29.1426	28.9867	28.9494
0.284848	0.545386	-0.46438	O00411	O00411	DNA-directed RNA polymerase, mitochondrial	POLRMT	Color2 [A=255, R=169, G=169, B=169]	1	4					6	6	6	7	7	7	138.62	0	26.225	288430000	17	25.6765	25.4644	25.7976	26.0909	25.4909	26.75
0.965257	0.0153571	-0.0188859	O00422	O00422	Histone deacetylase complex subunit SAP18	SAP18	Color2 [A=255, R=169, G=169, B=169]	1	4					8	8	8	55.6	55.6	55.6	17.561	0	31.539	533930000	25	26.8044	26.8182	27.1615	27.3454	26.1662	27.3293
0.165253	0.78185	-0.204734	O00425	O00425	Insulin-like growth factor 2 mRNA-binding protein 3	IGF2BP3	Color2 [A=255, R=169, G=169, B=169]	1	4					9	8	8	20.9	18.7	18.7	63.704	0	38.819	541480000	33	26.7121	26.4768	26.5309	26.5868	26.9072	26.84
0.564821	0.248089	0.310703	O00429	O00429	Dynamin-1-like protein	DNM1L	Color2 [A=255, R=169, G=169, B=169]	1	4					19	19	19	40.9	40.9	40.9	81.876	0	143.45	1139800000	49	28.4559	27.4873	27.7798	27.5149	26.9412	28.3347
0.459447	0.337765	0.611163	O00442	O00442	RNA 3-terminal phosphate cyclase	RTCA	Color2 [A=255, R=169, G=169, B=169]	1	4					6	6	6	24.3	24.3	24.3	39.336	0	26.523	338650000	21	26.3786	26.0252	26.2268	24.1212	26.4183	26.2577
0.00761444	2.11836	3.13355	O00193	O00193	Small acidic protein	SMAP	Color2 [A=255, R=169, G=169, B=169]	1	4					2	2	2	21.3	21.3	21.3	20.332	0	61.741	254520000	15	26.0138	25.9722	25.9987	24.0444	21.8967	22.6431
0.156571	0.805288	-0.314892	O00461	O00461	Golgi integral membrane protein 4	GOLIM4	Color2 [A=255, R=169, G=169, B=169]	1	4					3	3	3	5.5	5.5	5.5	81.879	0	9.9697	200290000	8	25.2391	25.0799	25.1891	25.236	25.8211	25.3956
0.483471	0.315629	0.450088	O00468	O00468	Agrin;Agrin N-terminal 110 kDa subunit;Agrin C-terminal 110 kDa subunit;Agrin C-terminal 90 kDa fragment;Agrin C-terminal 22 kDa fragment	AGRN	Color2 [A=255, R=169, G=169, B=169]	1	4					3	3	3	1.8	1.8	1.8	217.32	0	8.0174	86765000	5	24.7419	23.506	24.579	24.6405	23.1495	23.6866
0.0269779	1.56899	-0.60931	O00469	O00469	Procollagen-lysine,2-oxoglutarate 5-dioxygenase 2	PLOD2	Color2 [A=255, R=169, G=169, B=169]	1	4					29	29	29	49	49	49	84.685	0	323.31	13147000000	205	31.1189	31.1987	31.126	31.5662	32.1103	31.5951
0.534708	0.271883	0.112499	O00487	O00487	26S proteasome non-ATPase regulatory subunit 14	PSMD14	Color2 [A=255, R=169, G=169, B=169]	1	4					8	8	8	43.5	43.5	43.5	34.577	0	64.465	874170000	40	27.4807	27.5315	27.7313	27.4792	27.718	27.2087
0.988997	0.00480522	-0.00999006	O00499	O00499	Myc box-dependent-interacting protein 1	BIN1	Color2 [A=255, R=169, G=169, B=169]	1	4					2	2	2	7.6	7.6	7.6	64.699	0	11.927	53996000	5	24.4247	24.1114	23.211	25.0745	23.4147	23.2879
0.0910536	1.0407	0.534402	O00505	O00505	Importin subunit alpha-4	KPNA3	Color2 [A=255, R=169, G=169, B=169]	1	4					6	4	4	22.5	16.7	16.7	57.81	0	24.778	174990000	12	25.2974	25.6723	25.5788	24.8675	25.3948	24.683
0.536577	0.270368	-0.181817	O00541	O00541	Pescadillo homolog	PES1	Color2 [A=255, R=169, G=169, B=169]	1	4					8	8	8	16.8	16.8	16.8	68.002	0	28.86	560240000	28	26.7212	26.6331	26.7025	26.7419	27.3814	26.479
0.064092	1.1932	0.47406	O00560	O00560	Syntenin-1	SDCBP	Color2 [A=255, R=169, G=169, B=169]	1	4					9	9	9	55	55	55	32.444	0	77.453	711590000	44	27.6655	27.2136	27.4961	27.1338	26.7205	27.0988
0.450561	0.346247	-0.221411	O00567	O00567	Nucleolar protein 56	NOP56	Color2 [A=255, R=169, G=169, B=169]	1	4					20	20	20	48	48	48	66.049	0	62.637	1821100000	65	28.5359	28.3674	28.2839	28.312	29.1226	28.4168
0.019246	1.71566	0.392108	O00571;Q9NQI0	O00571	ATP-dependent RNA helicase DDX3X	DDX3X	Color2 [A=255, R=169, G=169, B=169]	1	4					23	22	6	43.7	42	11.9	73.243	0	149.57	4532600000	105	30.112	30.1079	30.0536	29.8213	29.7787	29.4972
0.000387939	3.41124	3.09887	Q9NTZ6	Q9NTZ6	RNA-binding protein 12	RBM12	Color2 [A=255, R=169, G=169, B=169]	1	4					7	7	7	11.9	11.9	11.9	97.394	0	23.424	306130000	16	26.3603	26.1836	26.4543	23.1077	22.8418	23.7521
0.764522	0.11661	0.0891253	O00629	O00629	Importin subunit alpha-3	KPNA4	Color2 [A=255, R=169, G=169, B=169]	1	4					10	10	8	36.5	36.5	30.7	57.886	0	64.248	1136100000	40	27.7341	27.9638	28.0227	27.7009	28.3215	27.4309
0.155108	0.809367	1.38817	O00743	O00743	Serine/threonine-protein phosphatase 6 catalytic subunit;Serine/threonine-protein phosphatase 6 catalytic subunit, N-terminally processed	PPP6C	Color2 [A=255, R=169, G=169, B=169]	1	4					6	6	6	34.4	34.4	34.4	35.144	0	74.897	619300000	24	27.5378	27.4655	27.245	24.4771	26.5551	27.0516
0.0326581	1.48601	-0.599497	O00754	O00754	Lysosomal alpha-mannosidase;Lysosomal alpha-mannosidase A peptide;Lysosomal alpha-mannosidase B peptide;Lysosomal alpha-mannosidase C peptide;Lysosomal alpha-mannosidase D peptide;Lysosomal alpha-mannosidase E peptide	MAN2B1	Color2 [A=255, R=169, G=169, B=169]	1	4					9	9	9	15.4	15.4	15.4	113.74	0	48.255	402970000	25	26.4331	26.0118	25.854	26.8198	26.5736	26.7038
0.211979	0.673708	0.27018	O00764	O00764	Pyridoxal kinase	PDXK	Color2 [A=255, R=169, G=169, B=169]	1	4					9	9	9	49.4	49.4	49.4	35.102	0	84.165	967120000	28	28.008	27.8513	27.795	27.5208	27.3774	27.9455
0.398752	0.399297	-0.402253	O14497	O14497	AT-rich interactive domain-containing protein 1A	ARID1A	Color2 [A=255, R=169, G=169, B=169]	1	4					7	7	7	4.4	4.4	4.4	242.04	0	19.325	169690000	9	24.4035	25.3126	24.8628	25.2793	25.8347	24.6716
0.181967	0.740007	-1.39317	O14548	O14548	Cytochrome c oxidase subunit 7A-related protein, mitochondrial	COX7A2L	Color2 [A=255, R=169, G=169, B=169]	1	4					2	2	2	40.4	40.4	40.4	12.615	0	6.2608	161440000	6	22.4666	25.2274	23.6892	24.6258	25.1743	25.7626
0.0581317	1.23559	-0.602454	O14561	O14561	Acyl carrier protein, mitochondrial	NDUFAB1	Color2 [A=255, R=169, G=169, B=169]	1	4					4	4	4	21.2	21.2	21.2	17.417	0	18.895	935470000	22	27.2499	27.229	27.2624	27.5871	28.3054	27.6562
0.390024	0.408909	0.120136	O14579	O14579	Coatomer subunit epsilon	COPE	Color2 [A=255, R=169, G=169, B=169]	1	4					12	12	12	65.3	65.3	65.3	34.482	0	189.74	1825300000	54	28.6791	28.6361	28.5505	28.7059	28.5052	28.2942
0.487889	0.311679	0.134597	O14602	O14602	Eukaryotic translation initiation factor 1A, Y-chromosomal	EIF1AY	Color2 [A=255, R=169, G=169, B=169]	1	4					5	5	1	43.1	43.1	6.9	16.442	0	47.372	492190000	18	26.6269	26.7401	26.6869	26.3706	26.8966	26.3829
0.903215	0.0442089	0.0139694	O14617	O14617	AP-3 complex subunit delta-1	AP3D1	Color2 [A=255, R=169, G=169, B=169]	1	4					5	5	5	4.4	4.4	4.4	130.16	0	9.6515	117310000	8	24.736	24.7741	24.6933	24.6737	24.9217	24.5661
0.346462	0.460344	0.448519	O14653	O14653	Golgi SNAP receptor complex member 2	GOSR2	Color2 [A=255, R=169, G=169, B=169]	1	4					3	3	3	17.5	17.5	17.5	24.775	0	11.509	188650000	13	26.0996	24.7224	25.3638	25.0928	24.6734	25.0741
0.496381	0.304185	-0.404783	O14656	O14656	Torsin-1A	TOR1A	Color2 [A=255, R=169, G=169, B=169]	1	4					5	5	5	22.3	22.3	22.3	37.808	0	13.361	526010000	11	26.9037	26.5926	25.9166	27.1804	25.9779	27.4689
0.259615	0.58567	-1.29513	O14657	O14657	Torsin-1B	TOR1B	Color2 [A=255, R=169, G=169, B=169]	1	4					3	3	3	10.4	10.4	10.4	37.978	0	14.33	178690000	11	23.4641	25.9119	24.6656	26.2091	24.6832	27.0347
0.293428	0.532499	-0.340364	O14672	O14672	Disintegrin and metalloproteinase domain-containing protein 10	ADAM10	Color2 [A=255, R=169, G=169, B=169]	1	4					7	7	7	14.3	14.3	14.3	84.141	0	72.468	343520000	17	26.2332	25.7743	25.963	26.1576	26.8199	26.014
0.0845615	1.07283	0.496567	O14737	O14737	Programmed cell death protein 5	PDCD5	Color2 [A=255, R=169, G=169, B=169]	1	4					10	10	10	75.2	75.2	75.2	14.285	0	54.487	1106800000	23	27.938	27.9965	27.9811	27.1872	27.9001	27.3387
0.376957	0.423708	0.461978	O14744	O14744	Protein arginine N-methyltransferase 5;Protein arginine N-methyltransferase 5, N-terminally processed	PRMT5	Color2 [A=255, R=169, G=169, B=169]	1	4					12	12	12	37.2	37.2	37.2	72.683	0	104.56	1070500000	49	28.0635	27.9469	27.9879	28.1217	26.6209	27.8698
0.498793	0.30208	0.265185	O14745	O14745	Na(+)/H(+) exchange regulatory cofactor NHE-RF1	SLC9A3R1	Color2 [A=255, R=169, G=169, B=169]	1	4					5	5	5	21.2	21.2	21.2	38.868	0	28.256	451310000	14	26.637	26.4517	26.3242	26.0239	26.8735	25.7199
0.583857	0.233693	-0.357211	O14773	O14773	Tripeptidyl-peptidase 1	TPP1	Color2 [A=255, R=169, G=169, B=169]	1	4					7	7	7	25.2	25.2	25.2	61.247	0	23.51	225160000	13	25.4392	25.0808	25.7046	26.1412	24.6409	26.5142
0.242021	0.616148	-0.452323	O14776	O14776	Transcription elongation regulator 1	TCERG1	Color2 [A=255, R=169, G=169, B=169]	1	4					14	14	14	14.5	14.5	14.5	123.9	0	33.981	721420000	26	26.8744	27.045	26.9912	27.2384	28.056	26.9732
0.510544	0.291966	-0.564028	O14786	O14786	Neuropilin-1	NRP1	Color2 [A=255, R=169, G=169, B=169]	1	4					4	4	4	6.2	6.2	6.2	103.13	0	13.141	105660000	5	24.5602	22.2562	24.5914	24.5429	24.1498	24.4072
0.140985	0.850826	-0.46244	O14787	O14787	Transportin-2	TNPO2	Color2 [A=255, R=169, G=169, B=169]	1	4					8	6	6	16.4	14.5	14.5	101.39	0	24.112	156300000	15	24.4406	24.7748	25.2761	25.2978	25.1705	25.4105
0.804745	0.0943418	-0.0575409	O14818;Q8TAA3	O14818	Proteasome subunit alpha type-7	PSMA7	Color2 [A=255, R=169, G=169, B=169]	1	4					13	13	13	53.2	53.2	53.2	27.887	0	171.73	5192600000	79	30.1035	29.928	30.0085	29.8765	30.4942	29.842
0.274746	0.561069	-0.365148	O14828	O14828	Secretory carrier-associated membrane protein 3	SCAMP3	Color2 [A=255, R=169, G=169, B=169]	1	4					6	6	6	31.7	31.7	31.7	38.287	0	54.264	425900000	28	26.1785	26.3357	25.9979	26.2364	27.0785	26.2925
0.232084	0.634355	0.844547	O14907	O14907	Tax1-binding protein 3	TAX1BP3	Color2 [A=255, R=169, G=169, B=169]	1	4					3	3	3	31.5	31.5	31.5	13.735	0	8.0437	329100000	4	26.4957	26.0759	26.3592	24.3065	25.8818	26.2089
0.411615	0.385508	0.596949	O14908;Q8TF64	O14908	PDZ domain-containing protein GIPC1	GIPC1	Color2 [A=255, R=169, G=169, B=169]	1	4					5	5	5	20.4	20.4	20.4	36.049	0	19.457	314060000	10	26.0311	26.0651	26.1649	24.1959	26.2545	26.0199
0.119304	0.923347	-1.02103	O14925;Q5SRD1	O14925;Q5SRD1	Mitochondrial import inner membrane translocase subunit Tim23;Putative mitochondrial import inner membrane translocase subunit Tim23B	TIMM23;TIMM23B	Color2 [A=255, R=169, G=169, B=169]	1	4					3	3	3	38.3	38.3	38.3	21.943	0	22.187	340920000	10	26.0049	24.5754	25.9695	26.1354	26.6178	26.8597
0.0123839	1.90714	0.717531	O14929	O14929	Histone acetyltransferase type B catalytic subunit	HAT1	Color2 [A=255, R=169, G=169, B=169]	1	4					10	10	10	41.1	41.1	41.1	49.512	0	55.779	1157800000	30	28.3474	28.0185	28.1981	27.5429	27.2074	27.6611
0.131852	0.879912	-0.416251	O14936	O14936	Peripheral plasma membrane protein CASK	CASK	Color2 [A=255, R=169, G=169, B=169]	1	4					14	14	14	20.6	20.6	20.6	105.12	0	48.025	1157500000	32	27.5908	27.5271	27.3596	27.7782	28.3184	27.6297
0.069511	1.15795	-0.495369	O14949	O14949	Cytochrome b-c1 complex subunit 8	UQCRQ	Color2 [A=255, R=169, G=169, B=169]	1	4					4	4	4	42.7	42.7	42.7	9.9062	0	7.5917	449430000	12	26.1396	26.3197	26.2239	26.5111	27.1112	26.547
0.32541	0.487569	0.23325	O14950;P19105	O14950;P19105	Myosin regulatory light chain 12B;Myosin regulatory light chain 12A	MYL12B;MYL12A	Color2 [A=255, R=169, G=169, B=169]	1	4					9	9	4	79.7	79.7	41.3	19.779	0	323.31	20275000000	131	32.1047	32.116	32.0517	31.7476	32.2587	31.5663
0.346248	0.460613	0.355274	O14964	O14964	Hepatocyte growth factor-regulated tyrosine kinase substrate	HGS	Color2 [A=255, R=169, G=169, B=169]	1	4					9	9	9	13	13	13	86.191	0	62.374	633490000	31	27.2331	27.0715	26.9854	26.6299	27.3519	26.2424
0.10473	0.97993	-0.506739	O14974	O14974	Protein phosphatase 1 regulatory subunit 12A	PPP1R12A	Color2 [A=255, R=169, G=169, B=169]	1	4					15	15	15	20.7	20.7	20.7	115.28	0	56.563	1173800000	42	27.3525	27.9955	28.0892	28.3626	28.4157	28.1792
0.227541	0.642941	-0.264163	O14976	O14976	Cyclin-G-associated kinase	GAK	Color2 [A=255, R=169, G=169, B=169]	1	4					3	3	3	2.7	2.7	2.7	143.19	0	5.7864	62728000	4	24.1964	23.7452	23.9162	24.4777	24.0693	24.1034
0.127029	0.896098	-0.35425	O14979	O14979	Heterogeneous nuclear ribonucleoprotein D-like	HNRNPDL	Color2 [A=255, R=169, G=169, B=169]	1	4					10	9	9	19	17.1	17.1	46.437	0	174.9	6161800000	81	30.162	30.1784	30.0231	30.3483	30.8263	30.2517
0.130917	0.883003	0.287033	O14980	O14980	Exportin-1	XPO1	Color2 [A=255, R=169, G=169, B=169]	1	4					32	32	32	41.8	41.8	41.8	123.38	0	244.34	4548200000	123	30.1651	29.8813	29.918	29.9244	29.6765	29.5024
0.0186359	1.72965	-0.669864	O15031	O15031	Plexin-B2	PLXNB2	Color2 [A=255, R=169, G=169, B=169]	1	4					24	24	24	23.6	23.6	23.6	205.12	0	75.792	981150000	55	27.3211	27.45	27.206	27.8529	28.3152	27.8186
0.0506997	1.295	-0.78224	O15042	O15042	U2 snRNP-associated SURP motif-containing protein	U2SURP	Color2 [A=255, R=169, G=169, B=169]	1	4					9	9	9	12.3	12.3	12.3	118.29	0	55.506	396100000	22	25.9772	26.0481	26.0074	26.2663	27.2327	26.8804
0.000862191	3.0644	2.64745	P78346	P78346	Ribonuclease P protein subunit p30	RPP30	Color2 [A=255, R=169, G=169, B=169]	1	4					4	4	4	24.6	24.6	24.6	29.321	0	14.396	163640000	10	25.7632	25.2612	26.0235	22.6623	23.3116	23.1316
0.000146492	3.83419	2.63994	Q96B97	Q96B97	SH3 domain-containing kinase-binding protein 1	SH3KBP1	Color2 [A=255, R=169, G=169, B=169]	1	4					4	4	4	10.2	10.2	10.2	73.125	0	27.1	225860000	11	26.5352	26.149	26.0565	23.7566	23.6863	23.378
0.953774	0.0205547	0.0134646	O15091	O15091	Mitochondrial ribonuclease P protein 3	KIAA0391	Color2 [A=255, R=169, G=169, B=169]	1	4					4	4	4	9.9	9.9	9.9	67.315	0	9.3467	77361000	9	24.4059	24.3022	23.9611	24.5522	24.0105	24.0661
0.0116742	1.93277	2.56097	O95456	O95456	Proteasome assembly chaperone 1	PSMG1	Color2 [A=255, R=169, G=169, B=169]	1	4					4	4	4	17.7	17.7	17.7	32.854	0	14.073	363250000	13	27.1843	27.2121	26.2521	24.0856	23.6184	25.2616
0.209611	0.678585	0.497362	O15121	O15121	Sphingolipid delta(4)-desaturase DES1	DEGS1	Color2 [A=255, R=169, G=169, B=169]	1	4					2	2	2	9.6	9.6	9.6	37.866	0	23.26	230670000	10	25.9514	25.7361	25.485	24.7211	25.1857	25.7736
0.187528	0.726934	-0.506224	O15127	O15127	Secretory carrier-associated membrane protein 2	SCAMP2	Color2 [A=255, R=169, G=169, B=169]	1	4					3	3	3	13.7	13.7	13.7	36.648	0	31.483	168560000	11	24.9326	24.7435	24.7655	25.0269	25.9461	24.9874
0.65704	0.182408	-0.135205	O15143	O15143	Actin-related protein 2/3 complex subunit 1B	ARPC1B	Color2 [A=255, R=169, G=169, B=169]	1	4					11	11	10	43.8	43.8	37.6	40.949	0	175.7	2358900000	70	28.7294	28.8489	28.7503	28.6602	29.4703	28.6037
0.545056	0.263559	-0.143555	O15144	O15144	Actin-related protein 2/3 complex subunit 2	ARPC2	Color2 [A=255, R=169, G=169, B=169]	1	4					18	18	18	70.3	70.3	70.3	34.333	0	191.15	5982300000	126	30.1469	30.1553	30.1115	30.0606	30.7153	30.0684
0.258419	0.587676	-0.316166	O15145	O15145	Actin-related protein 2/3 complex subunit 3	ARPC3	Color2 [A=255, R=169, G=169, B=169]	1	4					6	6	6	39.9	39.9	39.9	20.546	0	41.04	1327500000	48	28.141	27.9298	27.8545	28.1614	28.7282	27.9842
0.0542371	1.2657	-0.564037	O15155	O15155	BET1 homolog	BET1	Color2 [A=255, R=169, G=169, B=169]	1	4					2	2	2	24.6	24.6	24.6	13.289	0	49.463	553790000	10	26.5236	26.4301	26.439	26.8345	27.4419	26.8083
0.127425	0.894745	-0.275149	O15160	O15160	DNA-directed RNA polymerases I and III subunit RPAC1	POLR1C	Color2 [A=255, R=169, G=169, B=169]	1	4					6	6	6	27.2	27.2	27.2	39.249	0	33.102	987350000	24	27.0845	27.2065	27.2601	27.3002	27.7244	27.3519
0.858724	0.0661464	-0.0818367	O15162	O15162	Phospholipid scramblase 1	PLSCR1	Color2 [A=255, R=169, G=169, B=169]	1	4					4	4	4	17.9	17.9	17.9	35.049	0	33.837	225040000	7	25.4901	25.4081	25.2634	24.7681	26.2393	25.3998
0.0552507	1.25766	-0.527588	O15173	O15173	Membrane-associated progesterone receptor component 2	PGRMC2	Color2 [A=255, R=169, G=169, B=169]	1	4					9	9	8	39	39	39	23.818	0	70.534	2353400000	50	28.6237	28.6484	28.6035	28.9765	29.545	28.9368
0.333307	0.477155	0.282261	O15212	O15212	Prefoldin subunit 6	PFDN6	Color2 [A=255, R=169, G=169, B=169]	1	4					3	3	3	26.4	26.4	26.4	14.582	0	37.68	429380000	12	26.7329	26.467	26.3642	26.038	26.7019	25.9774
0.505669	0.296134	-0.411728	O15228	O15228	Dihydroxyacetone phosphate acyltransferase	GNPAT	Color2 [A=255, R=169, G=169, B=169]	1	4					5	5	5	9.6	9.6	9.6	77.187	0	20.254	243400000	13	24.6321	25.9719	25.9543	26.3514	25.241	26.2012
0.911819	0.0400912	0.136974	O15254	O15254	Peroxisomal acyl-coenzyme A oxidase 3	ACOX3	Color2 [A=255, R=169, G=169, B=169]	1	4					6	6	6	15.6	15.6	15.6	77.628	0	40.503	224160000	16	25.3864	25.5336	25.3057	26.3957	22.9525	26.4665
0.188946	0.723661	-0.5734	O15258	O15258	Protein RER1	RER1	Color2 [A=255, R=169, G=169, B=169]	1	4					5	5	5	28.6	28.6	28.6	22.958	0	46.159	915780000	28	27.0797	26.9669	27.2051	27.507	28.3351	27.1297
0.854172	0.0684545	0.202648	O15260	O15260	Surfeit locus protein 4	SURF4	Color2 [A=255, R=169, G=169, B=169]	1	4					6	6	6	27.5	27.5	27.5	30.394	0	142.39	3354400000	52	29.6031	29.0865	29.588	30.0632	27.1934	30.4132
0.617558	0.209322	-0.20035	O15269	O15269	Serine palmitoyltransferase 1	SPTLC1	Color2 [A=255, R=169, G=169, B=169]	1	4					10	10	10	32.6	32.6	32.6	52.743	0	70.56	1079100000	27	27.4833	27.5826	27.8272	28.1253	27.1222	28.2467
0.312613	0.504993	-0.151423	O15270	O15270	Serine palmitoyltransferase 2	SPTLC2	Color2 [A=255, R=169, G=169, B=169]	1	4					11	11	11	31	31	31	62.924	0	51.661	857270000	38	27.3439	27.5824	27.6344	27.8564	27.6244	27.5342
0.536068	0.27078	-0.0470568	O15294	O15294	UDP-N-acetylglucosamine--peptide N-acetylglucosaminyltransferase 110 kDa subunit	OGT	Color2 [A=255, R=169, G=169, B=169]	1	4					8	8	8	11.3	11.3	11.3	116.92	0	37.816	237460000	17	25.6485	25.6013	25.6425	25.5725	25.805	25.6558
0.410063	0.387149	0.887741	O15305	O15305	Phosphomannomutase 2	PMM2	Color2 [A=255, R=169, G=169, B=169]	1	4					4	4	4	17.9	17.9	17.9	28.082	0	8.489	316370000	7	24.4944	26.3681	26.3173	25.5225	23.3529	25.6412
0.316959	0.498997	-0.686065	O15321	O15321	Transmembrane 9 superfamily member 1	TM9SF1	Color2 [A=255, R=169, G=169, B=169]	1	4					3	3	3	5.9	5.9	5.9	68.86	0.00056577	3.9994	62365000	8	22.1878	23.8022	23.7055	23.862	24.4553	23.4364
0.587924	0.230679	0.52424	O15347	O15347	High mobility group protein B3	HMGB3	Color2 [A=255, R=169, G=169, B=169]	1	4					6	6	6	30.5	30.5	30.5	22.98	0	19.184	555530000	15	26.7329	26.6865	26.7348	24.5114	27.5434	26.5265
0.644933	0.190486	0.0900091	O15355	O15355	Protein phosphatase 1G	PPM1G	Color2 [A=255, R=169, G=169, B=169]	1	4					11	11	11	32.1	32.1	32.1	59.271	0	35.653	664840000	28	27.352	27.1123	27.0267	26.8748	27.3733	26.9729
0.0507318	1.29472	0.463117	O15371	O15371	Eukaryotic translation initiation factor 3 subunit D	EIF3D	Color2 [A=255, R=169, G=169, B=169]	1	4					19	19	19	58	58	58	63.972	0	234.85	4688600000	98	30.0873	30.2277	30.0318	29.5387	29.9632	29.4556
0.0689008	1.16178	0.90362	O15372	O15372	Eukaryotic translation initiation factor 3 subunit H	EIF3H	Color2 [A=255, R=169, G=169, B=169]	1	4					14	14	14	58	58	58	39.93	0	131	1768000000	44	29.196	28.8254	28.8556	28.4211	27.3639	28.381
0.942806	0.0255776	-0.0538095	O15382	O15382	Branched-chain-amino-acid aminotransferase, mitochondrial	BCAT2	Color2 [A=255, R=169, G=169, B=169]	1	4					7	7	7	20.7	20.7	20.7	44.287	0	49.209	392520000	20	26.5032	26.2233	26.0353	27.1092	24.9308	26.8832
0.137168	0.862746	-0.530404	O15391;P25490;Q96MM3	O15391;P25490;Q96MM3	Transcription factor YY2;Transcriptional repressor protein YY1;Zinc finger protein 42 homolog	YY2;YY1;ZFP42	Color2 [A=255, R=169, G=169, B=169]	1	4					2	2	2	4.6	4.6	4.6	41.347	0.00083565	3.7586	118610000	3	24.497	24.7407	24.4603	24.8349	25.6404	24.814
0.132906	0.876456	-0.359984	O15400	O15400	Syntaxin-7	STX7	Color2 [A=255, R=169, G=169, B=169]	1	4					7	7	7	47.1	47.1	47.1	29.815	0	71.753	560480000	28	26.6075	26.752	26.5509	26.8076	27.3599	26.8229
0.215666	0.666219	-0.543133	O15427	O15427	Monocarboxylate transporter 4	SLC16A3	Color2 [A=255, R=169, G=169, B=169]	1	4					7	7	7	16.1	16.1	16.1	49.469	0	29.504	2130000000	52	28.4726	28.4907	28.3681	28.6626	29.7206	28.5776
0.0902604	1.0445	-0.374474	O15460	O15460	Prolyl 4-hydroxylase subunit alpha-2	P4HA2	Color2 [A=255, R=169, G=169, B=169]	1	4					20	20	20	52.7	52.7	52.7	60.901	0	242.3	6487600000	125	30.2092	30.2871	30.2141	30.5162	30.9352	30.3824
0.283462	0.547506	0.4304	O15498	O15498	Synaptobrevin homolog YKT6	YKT6	Color2 [A=255, R=169, G=169, B=169]	1	4					3	3	3	14.6	14.6	14.6	22.417	0	14.635	338150000	14	25.8023	26.3319	26.3222	25.5724	26.3006	25.2923
0.937403	0.0280737	-0.0251083	O15511	O15511	Actin-related protein 2/3 complex subunit 5	ARPC5	Color2 [A=255, R=169, G=169, B=169]	1	4					5	5	5	57	57	57	16.32	0	28.888	1063900000	22	27.4649	28.0722	27.6742	27.6284	28.2317	27.4265
0.512327	0.290452	0.292034	O15514	O15514	DNA-directed RNA polymerase II subunit RPB4	POLR2D	Color2 [A=255, R=169, G=169, B=169]	1	4					2	2	2	23.9	23.9	23.9	16.311	0	23.9	135350000	7	25.3681	24.8012	24.7258	23.9838	24.8895	25.1458
0.106552	0.972439	-0.432711	O15533	O15533	Tapasin	TAPBP	Color2 [A=255, R=169, G=169, B=169]	1	4					9	9	9	39.7	39.7	39.7	47.625	0	60.149	1819700000	71	28.3369	28.25	28.2582	28.4573	29.1231	28.5628
0.339979	0.468548	-0.276677	O43143	O43143	Pre-mRNA-splicing factor ATP-dependent RNA helicase DHX15	DHX15	Color2 [A=255, R=169, G=169, B=169]	1	4					26	26	25	41.8	41.8	40.6	90.932	0	98.744	4412100000	106	29.7278	29.5572	29.6592	29.8372	30.3962	29.5409
0.645546	0.190073	-0.414158	O43148	O43148	mRNA cap guanine-N7 methyltransferase	RNMT	Color2 [A=255, R=169, G=169, B=169]	1	4					2	2	2	5.7	5.7	5.7	54.843	0	5.0564	107050000	5	24.3735	22.4861	24.6922	25.1208	23.4969	24.1765
0.0906451	1.04266	-0.521088	O43169	O43169	Cytochrome b5 type B	CYB5B	Color2 [A=255, R=169, G=169, B=169]	1	4					5	5	5	59.3	59.3	59.3	16.694	0	81.846	1533700000	44	28.0237	28.1381	28.0466	28.3714	29.0546	28.3456
0.650457	0.186781	0.427359	O43172	O43172	U4/U6 small nuclear ribonucleoprotein Prp4	PRPF4	Color2 [A=255, R=169, G=169, B=169]	1	4					6	6	6	18.4	18.4	18.4	58.449	0	19.695	332230000	19	26.0243	25.8922	25.9979	23.8398	26.7252	26.0673
0.515257	0.287976	-0.845766	O43181	O43181	NADH dehydrogenase [ubiquinone] iron-sulfur protein 4, mitochondrial	NDUFS4	Color2 [A=255, R=169, G=169, B=169]	1	4					2	2	2	19.4	19.4	19.4	20.108	0	6.0184	150370000	6	21.793	25.2036	25.2277	24.5423	24.652	25.5674
0.625323	0.203895	-0.161013	O43237	O43237	Cytoplasmic dynein 1 light intermediate chain 2	DYNC1LI2	Color2 [A=255, R=169, G=169, B=169]	1	4					13	13	12	37.6	37.6	35	54.099	0	63.288	1115600000	35	27.928	27.589	27.5322	27.8085	28.3436	27.3801
0.388019	0.411147	0.157639	O43242	O43242	26S proteasome non-ATPase regulatory subunit 3	PSMD3	Color2 [A=255, R=169, G=169, B=169]	1	4					24	24	24	48.5	48.5	48.5	60.977	0	135.47	3681700000	93	29.6359	29.6206	29.6234	29.2974	29.7945	29.3151
0.527328	0.277919	-0.21682	O43251;Q9NWB1;A6NFN3	O43251;Q9NWB1	RNA binding protein fox-1 homolog 2;RNA binding protein fox-1 homolog 1	RBFOX2;RBFOX1	Color2 [A=255, R=169, G=169, B=169]	1	4					5	5	5	10.8	10.8	10.8	41.373	0	22.145	358970000	9	26.1648	26.1014	25.9836	26.1314	26.8994	25.8695
0.227819	0.642409	1.07429	O43252	O43252	Bifunctional 3-phosphoadenosine 5-phosphosulfate synthase 1;Sulfate adenylyltransferase;Adenylyl-sulfate kinase	PAPSS1	Color2 [A=255, R=169, G=169, B=169]	1	4					5	5	5	15.9	15.9	15.9	70.832	0	20.887	121700000	9	25.8819	24.6094	25.2526	25.3578	23.0782	24.085
0.407217	0.390174	0.668375	O43264	O43264	Centromere/kinetochore protein zw10 homolog	ZW10	Color2 [A=255, R=169, G=169, B=169]	1	4					5	5	5	9.8	9.8	9.8	88.828	0	39.092	143590000	12	25.9659	25.2071	24.9516	25.35	23.3965	25.373
0.0636771	1.19602	-0.488675	O43290	O43290	U4/U6.U5 tri-snRNP-associated protein 1	SART1	Color2 [A=255, R=169, G=169, B=169]	1	4					10	10	10	17.8	17.8	17.8	90.254	0	84.482	1684400000	33	28.3241	28.1939	28.0465	28.6276	29.0007	28.4023
0.615258	0.210943	-0.383385	O43292	O43292	Glycosylphosphatidylinositol anchor attachment 1 protein	GPAA1	Color2 [A=255, R=169, G=169, B=169]	1	4					4	4	4	10	10	10	67.622	0	10.101	144320000	6	24.0716	24.3235	25.163	24.3551	26.145	24.2081
0.97872	0.00934139	-0.0173664	O43294	O43294	Transforming growth factor beta-1-induced transcript 1 protein	TGFB1I1	Color2 [A=255, R=169, G=169, B=169]	1	4					4	4	4	15.8	15.8	15.8	49.814	0	61.034	175610000	12	24.6963	25.9062	25.4277	24.5968	25.1819	26.3036
0.152087	0.817907	-0.305192	O43301	O43301	Heat shock 70 kDa protein 12A	HSPA12A	Color2 [A=255, R=169, G=169, B=169]	1	4					6	6	6	12.7	12.7	12.7	74.977	0	33.455	223710000	17	25.5311	25.5878	25.3645	25.4838	25.9221	25.9931
0.741574	0.129845	0.36245	O43312	O43312	Metastasis suppressor protein 1	MTSS1	Color2 [A=255, R=169, G=169, B=169]	1	4					4	4	4	9.7	9.7	9.7	82.25	0	10.391	127030000	4	24.5433	24.6645	23.7892	25.6746	22.2517	23.9833
0.762917	0.117523	0.110349	O43324	O43324	Eukaryotic translation elongation factor 1 epsilon-1	EEF1E1	Color2 [A=255, R=169, G=169, B=169]	1	4					6	6	6	33.9	33.9	33.9	19.81	0	24.518	1357300000	17	28.1199	28.0161	27.9718	27.5746	28.6031	27.599
0.0467815	1.32993	-0.575837	O43390	O43390	Heterogeneous nuclear ribonucleoprotein R	HNRNPR	Color2 [A=255, R=169, G=169, B=169]	1	4					24	19	19	43	35.4	35.4	70.942	0	285.81	7221700000	127	30.2287	30.2366	30.174	30.5672	31.1916	30.6081
0.653708	0.184616	0.118788	O43396	O43396	Thioredoxin-like protein 1	TXNL1	Color2 [A=255, R=169, G=169, B=169]	1	4					13	13	13	77.2	77.2	77.2	32.251	0	66.955	1307400000	42	27.9605	28.1169	28.0723	27.7367	28.4103	27.6464
0.378832	0.421553	0.242456	O43399	O43399	Tumor protein D54	TPD52L2	Color2 [A=255, R=169, G=169, B=169]	1	4					10	10	10	67	67	67	22.237	0	123.77	2064500000	41	28.6314	29.1346	28.8566	28.6682	28.954	28.273
0.779873	0.107976	0.164549	O43402	O43402	ER membrane protein complex subunit 8	EMC8	Color2 [A=255, R=169, G=169, B=169]	1	4					4	4	4	22.9	22.9	22.9	23.773	0	20.19	277110000	10	25.7507	25.7691	25.7979	24.5465	26.3903	25.8873
0.416072	0.380831	0.29831	O43447	O43447	Peptidyl-prolyl cis-trans isomerase H	PPIH	Color2 [A=255, R=169, G=169, B=169]	1	4					4	4	4	29.4	29.4	29.4	19.208	0	18.889	326190000	14	25.6255	26.3752	26.6621	25.9712	26.0902	25.7065
0.107286	0.969455	-2.38887	O43464;P83110	O43464	Serine protease HTRA2, mitochondrial	HTRA2	Color2 [A=255, R=169, G=169, B=169]	1	4					3	3	3	10.7	10.7	10.7	48.84	0	7.9834	276810000	5	21.9384	23.7252	23.489	23.6672	25.4901	27.1618
0.830151	0.0808431	-0.0673396	O43491;Q9Y2J2	O43491	Band 4.1-like protein 2	EPB41L2	Color2 [A=255, R=169, G=169, B=169]	1	4					38	38	38	50.1	50.1	50.1	112.59	0	250.76	7368300000	165	30.4131	30.5265	30.5085	30.4459	31.0998	30.1044
0.5191	0.284749	-0.181754	O43493	O43493	Trans-Golgi network integral membrane protein 2	TGOLN2	Color2 [A=255, R=169, G=169, B=169]	1	4					5	5	5	14.6	14.6	14.6	51.018	0	15.353	261340000	17	25.4654	25.6549	25.4105	25.4325	26.1849	25.4586
0.196915	0.705721	0.472551	O43583	O43583	Density-regulated protein	DENR	Color2 [A=255, R=169, G=169, B=169]	1	4					5	5	5	38.9	38.9	38.9	22.092	0	33.923	345060000	21	26.7111	26.3339	26.0048	25.7558	26.3178	25.5584
0.142281	0.846854	1.62296	O43592	O43592	Exportin-T	XPOT	Color2 [A=255, R=169, G=169, B=169]	1	4					7	7	7	9.8	9.8	9.8	109.96	0	19.016	216630000	16	26.1721	25.9784	25.8828	24.6153	22.7528	25.7964
0.0193637	1.71301	2.53065	Q9NQW7	Q9NQW7	Xaa-Pro aminopeptidase 1	XPNPEP1	Color2 [A=255, R=169, G=169, B=169]	1	4					7	7	7	20.9	20.9	20.9	69.917	0	29.577	255780000	14	26.2621	26.7169	25.788	24.2764	22.5018	24.3968
0.149527	0.825281	-0.460541	O43615	O43615	Mitochondrial import inner membrane translocase subunit TIM44	TIMM44	Color2 [A=255, R=169, G=169, B=169]	1	4					15	15	15	37.8	37.8	37.8	51.355	0	91.071	2041100000	51	28.651	28.438	28.3588	28.6882	29.4299	28.7114
0.227848	0.642354	-0.30808	O43663	O43663	Protein regulator of cytokinesis 1	PRC1	Color2 [A=255, R=169, G=169, B=169]	1	4					6	6	6	16.9	16.9	16.9	71.606	0	26.552	295910000	17	25.7992	25.716	25.5795	26.1917	25.5934	26.2339
0.665331	0.176962	0.269684	O43665	O43665	Regulator of G-protein signaling 10	RGS10	Color2 [A=255, R=169, G=169, B=169]	1	4					3	3	3	24.9	24.9	24.9	21.21	0	10.939	78993000	7	24.7337	24.1735	24.2687	24.9843	23.094	24.2885
0.856867	0.0670866	0.0608756	O43670	O43670	BUB3-interacting and GLEBS motif-containing protein ZNF207	ZNF207	Color2 [A=255, R=169, G=169, B=169]	1	4					6	6	6	13	13	13	50.75	0	25.41	762610000	20	27.2764	27.2967	27.3158	27.2399	27.7811	26.6852
0.425357	0.371246	-1.30863	O43674	O43674	NADH dehydrogenase [ubiquinone] 1 beta subcomplex subunit 5, mitochondrial	NDUFB5	Color2 [A=255, R=169, G=169, B=169]	1	4					6	6	6	28	28	28	21.75	0	9.8321	527580000	8	22.8363	27.3172	26.996	27.5268	26.46	27.0886
0.351575	0.453982	0.170197	O43681	O43681	ATPase ASNA1	ASNA1	Color2 [A=255, R=169, G=169, B=169]	1	4					7	7	7	26.4	26.4	26.4	38.792	0	20.805	537590000	20	27.0174	27.0811	26.8259	26.5476	27.0386	26.8276
0.999303	0.000302896	-0.00025177	O43684	O43684	Mitotic checkpoint protein BUB3	BUB3	Color2 [A=255, R=169, G=169, B=169]	1	4					13	13	13	73.2	73.2	73.2	37.154	0	44.202	2247800000	50	28.788	28.7149	28.8255	28.5351	29.3132	28.4808
0.351334	0.454279	-0.22495	O43707	O43707	Alpha-actinin-4	ACTN4	Color2 [A=255, R=169, G=169, B=169]	1	4					61	41	40	74.8	53	51.8	104.85	0	323.31	25085000000	372	32.1818	32.2504	32.2101	32.3563	32.8414	32.1194
0.266092	0.574968	-0.265087	O43719	O43719	HIV Tat-specific factor 1	HTATSF1	Color2 [A=255, R=169, G=169, B=169]	1	4					6	6	6	12.8	12.8	12.8	85.852	0	127.81	333210000	27	26.0918	26.0397	26.0228	26.433	26.5972	25.9193
0.0664625	1.17742	-0.429495	O43747	O43747	AP-1 complex subunit gamma-1	AP1G1	Color2 [A=255, R=169, G=169, B=169]	1	4					14	14	14	25.7	25.7	25.7	91.35	0	65.477	983120000	39	27.6087	27.4965	27.3536	27.6258	27.9666	28.1548
0.185063	0.73268	-1.07976	O43760	O43760	Synaptogyrin-2	SYNGR2	Color2 [A=255, R=169, G=169, B=169]	1	4					2	2	2	8	8	8	24.81	0	4.5053	192370000	5	25.1558	23.258	25.2179	25.5532	26.0097	25.3081
0.381367	0.418656	0.294443	O43765	O43765	Small glutamine-rich tetratricopeptide repeat-containing protein alpha	SGTA	Color2 [A=255, R=169, G=169, B=169]	1	4					4	4	4	16.3	16.3	16.3	34.063	0	15.628	387390000	18	26.4054	26.0682	26.486	25.7683	26.567	25.741
0.011083	1.95534	0.395552	O43776	O43776	Asparagine--tRNA ligase, cytoplasmic	NARS	Color2 [A=255, R=169, G=169, B=169]	1	4					19	19	19	49.1	49.1	49.1	62.942	0	129.92	3603000000	90	29.7206	29.6265	29.8117	29.2921	29.4591	29.221
0.00439521	2.35702	2.52353	O75794	O75794	Cell division cycle protein 123 homolog	CDC123	Color2 [A=255, R=169, G=169, B=169]	1	4					5	5	5	20.2	20.2	20.2	39.134	0	14.63	198430000	8	26.2552	26.0554	26.019	24.4439	23.1684	23.1465
0.7858	0.104688	-0.20694	O43808	O43808	Peroxisomal membrane protein PMP34	SLC25A17	Color2 [A=255, R=169, G=169, B=169]	1	4					4	4	4	13.7	13.7	13.7	34.566	0	5.5721	114770000	4	23.8767	22.5352	24.1177	24.1349	22.6934	24.3221
0.194649	0.710748	-0.30613	O43809	O43809	Cleavage and polyadenylation specificity factor subunit 5	NUDT21	Color2 [A=255, R=169, G=169, B=169]	1	4					10	10	10	56.8	56.8	56.8	26.227	0	75.928	2849700000	53	29.043	28.9896	28.9921	29.1873	29.699	29.0569
0.858562	0.0662286	-0.132792	O43815	O43815	Striatin	STRN	Color2 [A=255, R=169, G=169, B=169]	1	4					3	3	3	4.7	4.7	4.7	86.131	0	6.5178	96658000	8	23.3948	24.9513	25.1974	25.1349	23.8276	24.9794
0.974138	0.0113796	0.0109526	O43818	O43818	U3 small nucleolar RNA-interacting protein 2	RRP9	Color2 [A=255, R=169, G=169, B=169]	1	4					6	6	6	20.8	20.8	20.8	51.84	0	73.56	452730000	23	26.6251	26.7411	26.4912	26.9963	26.8311	25.9971
0.299841	0.523109	-0.519636	O43837	O43837	Isocitrate dehydrogenase [NAD] subunit beta, mitochondrial	IDH3B	Color2 [A=255, R=169, G=169, B=169]	1	4					7	7	7	23.9	23.9	23.9	42.183	0	25.41	438850000	19	26.2197	26.2963	26.1721	26.5283	27.5884	26.1302
0.252847	0.597142	1.04641	O43847	O43847	Nardilysin	NRD1	Color2 [A=255, R=169, G=169, B=169]	1	4					6	6	6	9.6	9.6	9.6	131.7	0	31.489	279620000	11	26.2403	25.9893	26.1938	23.5548	25.6472	26.0821
0.463225	0.334208	-0.15863	O43852	O43852	Calumenin	CALU	Color2 [A=255, R=169, G=169, B=169]	1	4					22	22	22	72.4	72.4	72.4	37.106	0	323.31	17028000000	212	31.6604	31.7051	31.6437	31.685	32.214	31.5862
0.00322035	2.4921	2.44421	O95721	O95721	Synaptosomal-associated protein 29	SNAP29	Color2 [A=255, R=169, G=169, B=169]	1	4					4	4	4	18.6	18.6	18.6	28.97	0	10.047	152960000	8	25.8939	25.9804	25.7749	23.7825	22.675	23.8591
0.161995	0.790498	-0.629484	O43920	O43920	NADH dehydrogenase [ubiquinone] iron-sulfur protein 5	NDUFS5	Color2 [A=255, R=169, G=169, B=169]	1	4					5	5	5	48.1	48.1	48.1	12.517	0	15.396	770680000	17	27.0987	26.9891	26.6987	27.3593	28.2349	27.0808
0.197972	0.703395	-0.248789	O60216;Q9H4I0	O60216	Double-strand-break repair protein rad21 homolog	RAD21	Color2 [A=255, R=169, G=169, B=169]	1	4					9	9	9	24.2	24.2	24.2	71.689	0	60.094	566630000	28	26.8076	26.5116	27.0172	27.1617	26.9509	26.9702
0.365144	0.437536	0.667958	O60218	O60218	Aldo-keto reductase family 1 member B10	AKR1B10	Color2 [A=255, R=169, G=169, B=169]	1	4					6	6	4	24.1	24.1	13.3	36.019	0	14.677	270710000	11	26.2674	25.8179	25.5381	23.9708	25.891	25.7578
0.199961	0.699054	0.593962	O60231	O60231	Putative pre-mRNA-splicing factor ATP-dependent RNA helicase DHX16	DHX16	Color2 [A=255, R=169, G=169, B=169]	1	4					6	5	5	7.3	6.4	6.4	119.26	0	34.486	129420000	11	24.9105	24.9972	25.0774	23.6328	24.8066	24.7639
0.319856	0.495046	0.273889	O60232	O60232	Sjoegren syndrome/scleroderma autoantigen 1	SSSCA1	Color2 [A=255, R=169, G=169, B=169]	1	4					2	2	2	12.6	12.6	12.6	21.474	0	10.01	188750000	2	25.2219	25.6272	25.4549	24.8151	25.5429	25.1244
0.965431	0.0152787	0.0138251	O60264	O60264	SWI/SNF-related matrix-associated actin-dependent regulator of chromatin subfamily A member 5	SMARCA5	Color2 [A=255, R=169, G=169, B=169]	1	4					18	18	12	18.4	18.4	12.9	121.9	0	93.948	1437300000	50	28.2212	28.2175	28.1263	27.7734	28.7573	27.9929
0.9866	0.00585906	0.00172043	O60271	O60271	C-Jun-amino-terminal kinase-interacting protein 4	SPAG9	Color2 [A=255, R=169, G=169, B=169]	1	4					10	10	10	11.5	11.5	11.5	146.2	0	57.67	384850000	32	26.1727	26.3584	26.3395	26.1726	26.4318	26.2611
0.132621	0.877389	-0.516688	O60313	O60313	Dynamin-like 120 kDa protein, mitochondrial;Dynamin-like 120 kDa protein, form S1	OPA1	Color2 [A=255, R=169, G=169, B=169]	1	4					18	18	18	23.8	23.8	23.8	111.63	0	155.82	1611500000	53	27.9334	28.2093	28.0009	28.2925	29.0871	28.3141
0.721351	0.141853	-0.591649	O60341	O60341	Lysine-specific histone demethylase 1A	KDM1A	Color2 [A=255, R=169, G=169, B=169]	1	4					8	8	8	13.1	13.1	13.1	92.902	0	20.339	291890000	8	25.6007	26.2877	22.568	23.3291	26.4754	26.4269
0.417893	0.378934	0.784419	O60443	O60443	Non-syndromic hearing impairment protein 5	DFNA5	Color2 [A=255, R=169, G=169, B=169]	1	4					5	5	5	14.3	14.3	14.3	54.554	0	16.854	293800000	10	25.9008	26.2328	26.0324	23.5444	26.1927	26.0757
0.803461	0.095035	-0.175881	O60462	O60462	Neuropilin-2	NRP2	Color2 [A=255, R=169, G=169, B=169]	1	4					7	7	7	13.5	13.5	13.5	104.83	0	25.822	261670000	20	25.9903	25.7607	25.6386	26.0527	24.8028	27.0619
0.387589	0.411629	-0.295952	O60488	O60488	Long-chain-fatty-acid--CoA ligase 4	ACSL4	Color2 [A=255, R=169, G=169, B=169]	1	4					15	13	13	36.1	32.1	32.1	79.187	0	74.225	801600000	26	27.026	27.4398	27.1951	27.0855	28.0441	27.4193
0.0763523	1.11718	0.616586	O60493	O60493	Sorting nexin-3	SNX3	Color2 [A=255, R=169, G=169, B=169]	1	4					8	8	7	46.9	46.9	42.6	18.762	0	27.43	1620900000	27	28.5571	28.4532	28.4493	27.6288	28.3839	27.5971
0.106988	0.970665	0.477079	O60502	O60502	Protein O-GlcNAcase	MGEA5	Color2 [A=255, R=169, G=169, B=169]	1	4					8	8	8	16.5	16.5	16.5	102.91	0	27.71	462500000	22	27.0388	26.5792	26.7437	25.9765	26.331	26.623
0.228133	0.641813	-0.272798	O60506	O60506	Heterogeneous nuclear ribonucleoprotein Q	SYNCRIP	Color2 [A=255, R=169, G=169, B=169]	1	4					26	26	21	49.4	49.4	41.7	69.602	0	323.31	18813000000	192	31.8158	31.7618	31.7444	31.9637	32.4106	31.7661
0.509543	0.292819	0.195036	O60508	O60508	Pre-mRNA-processing factor 17	CDC40	Color2 [A=255, R=169, G=169, B=169]	1	4					2	2	2	3.1	3.1	3.1	65.521	0	5.0579	66553000	7	24.3474	24.4181	24.0825	23.6752	24.0504	24.5373
0.195791	0.708207	-0.27519	O60568	O60568	Procollagen-lysine,2-oxoglutarate 5-dioxygenase 3	PLOD3	Color2 [A=255, R=169, G=169, B=169]	1	4					24	24	24	43.8	43.8	43.8	84.784	0	173.4	4069900000	115	29.5927	29.5841	29.5941	29.7866	30.2044	29.6054
0.141214	0.850121	0.280146	O60610	O60610	Protein diaphanous homolog 1	DIAPH1	Color2 [A=255, R=169, G=169, B=169]	1	4					23	23	23	25.3	25.3	25.3	141.35	0	109.25	1038600000	57	28.0039	27.9532	27.7202	27.3741	27.6618	27.801
0.0430504	1.36602	-0.720061	O60613	O60613	15 kDa selenoprotein	2020-09-15	Color2 [A=255, R=169, G=169, B=169]	1	4					4	4	4	42.4	42.4	42.4	18.092	0	18.99	360450000	13	26.0246	26.0529	26.3757	27.3084	26.6745	26.6306
0.891413	0.0499208	0.0240835	O60664	O60664	Perilipin-3	PLIN3	Color2 [A=255, R=169, G=169, B=169]	1	4					16	16	16	61.8	61.8	61.8	47.074	0	241.36	3093400000	85	29.2419	29.4243	29.3972	29.3088	29.6099	29.0724
0.215496	0.66656	-0.153181	O60684;O15131	O60684;O15131	Importin subunit alpha-7;Importin subunit alpha-6	KPNA6;KPNA5	Color2 [A=255, R=169, G=169, B=169]	1	4					15	15	10	47.6	47.6	38.2	60.029	0	92.535	1212600000	42	27.7104	28.0449	27.8083	28.006	28.0632	27.9538
0.15909	0.798358	-0.266852	O60701	O60701	UDP-glucose 6-dehydrogenase	UGDH	Color2 [A=255, R=169, G=169, B=169]	1	4					22	22	22	65	65	65	55.023	0	209.24	3095000000	98	29.0241	29.2646	29.2584	29.3455	29.7125	29.2897
0.00428714	2.36783	0.564044	O60711	O60711	Leupaxin	LPXN	Color2 [A=255, R=169, G=169, B=169]	1	4					10	10	10	38.1	38.1	38.1	43.332	0	66.822	848230000	27	27.6933	27.5379	27.364	26.9705	26.9954	26.9372
0.0987656	1.00539	-0.450323	O60716	O60716	Catenin delta-1	CTNND1	Color2 [A=255, R=169, G=169, B=169]	1	4					31	31	31	44.7	44.7	44.7	108.17	0	271.29	3556200000	123	29.3184	29.4033	29.25	29.6444	30.1766	29.5015
0.639292	0.194301	0.474331	O60749	O60749	Sorting nexin-2	SNX2	Color2 [A=255, R=169, G=169, B=169]	1	4					9	9	8	19.7	19.7	17.7	58.47	0	18.54	337300000	9	26.2596	25.6077	25.7566	23.8363	27.0082	25.3565
0.320282	0.494467	0.837032	O60762	O60762	Dolichol-phosphate mannosyltransferase subunit 1	DPM1	Color2 [A=255, R=169, G=169, B=169]	1	4					5	5	5	23.5	23.5	23.5	29.634	0	13.868	407450000	8	25.9746	26.8328	27.272	24.5937	26.5568	26.4177
0.738006	0.13194	-0.0651976	O60763;REV__Q5VZ89	O60763	General vesicular transport factor p115	USO1	Color2 [A=255, R=169, G=169, B=169]	1	4					22	22	22	32	32	32	107.89	0	118.15	1753400000	63	28.54	28.5978	28.5716	28.6078	28.9612	28.3359
0.983735	0.00712191	-0.00700378	Q99880;Q99879;Q99877;Q93079;Q5QNW6;P62807;P58876;P57053;O60814;Q96A08	Q99880;Q99879;Q99877;Q93079;Q5QNW6;P62807;P58876;P57053;O60814;Q96A08	Histone H2B type 1-L;Histone H2B type 1-M;Histone H2B type 1-N;Histone H2B type 1-H;Histone H2B type 2-F;Histone H2B type 1-C/E/F/G/I;Histone H2B type 1-D;Histone H2B type F-S;Histone H2B type 1-K;Histone H2B type 1-A	HIST1H2BL;HIST1H2BM;HIST1H2BN;HIST1H2BH;HIST2H2BF;HIST1H2BC;HIST1H2BD;H2BFS;HIST1H2BK;HIST1H2BA	Color2 [A=255, R=169, G=169, B=169]	1	4					7	7	2	47.6	47.6	7.9	13.952	0	104.05	70686000000	180	33.6481	33.9249	33.8023	33.627	34.4057	33.3636
0.980164	0.00870143	0.00826009	O60826	O60826	Coiled-coil domain-containing protein 22	CCDC22	Color2 [A=255, R=169, G=169, B=169]	1	4					2	2	2	3.7	3.7	3.7	70.755	0	5.3055	39526000	6	24.0491	24.2345	23.6576	24.0779	24.3636	23.4749
0.897754	0.0468426	-0.037934	O60828	O60828	Polyglutamine-binding protein 1	PQBP1	Color2 [A=255, R=169, G=169, B=169]	1	4					6	6	6	42.6	42.6	42.6	30.472	0	17.526	286190000	21	25.7196	26.2127	25.7144	25.6801	26.3647	25.7157
0.231615	0.635234	-0.807544	O60831	O60831	PRA1 family protein 2	PRAF2	Color2 [A=255, R=169, G=169, B=169]	1	4					3	3	3	20.2	20.2	20.2	19.258	0	6.4564	317110000	9	24.4534	26.0455	26.251	26.465	26.4686	26.2388
0.587255	0.231173	-0.182805	O60832	O60832	H/ACA ribonucleoprotein complex subunit 4	DKC1	Color2 [A=255, R=169, G=169, B=169]	1	4					6	6	6	13	13	13	57.673	0	17.356	494970000	21	26.5248	26.4739	26.5514	26.416	27.3174	26.3651
0.681033	0.166832	0.165288	O60841	O60841	Eukaryotic translation initiation factor 5B	EIF5B	Color2 [A=255, R=169, G=169, B=169]	1	4					18	18	18	21.1	21.1	21.1	138.83	0	90.601	1479500000	58	28.2373	28.5543	28.3514	28.812	28.2728	27.5623
0.0702784	1.15318	0.567967	O60869	O60869	Endothelial differentiation-related factor 1	EDF1	Color2 [A=255, R=169, G=169, B=169]	1	4					5	5	5	35.1	35.1	35.1	16.368	0	41.164	566610000	19	26.986	27.1041	27.1464	26.2013	26.9523	26.3789
0.285426	0.544506	-0.34188	O60870	O60870	DNA/RNA-binding protein KIN17	KIN	Color2 [A=255, R=169, G=169, B=169]	1	4					3	3	3	8.4	8.4	8.4	45.373	0	6.236	60376000	8	23.8371	23.8322	23.6601	24.6587	23.8918	23.8046
0.206569	0.684934	1.24743	O60879	O60879	Protein diaphanous homolog 2	DIAPH2	Color2 [A=255, R=169, G=169, B=169]	1	4					6	6	6	10.7	10.7	10.7	125.57	0	19.435	126360000	9	25.286	25.4073	25.2798	23.9271	22.7247	25.579
0.396396	0.401871	0.270381	O60884	O60884	DnaJ homolog subfamily A member 2	DNAJA2	Color2 [A=255, R=169, G=169, B=169]	1	4					11	11	11	37.4	37.4	37.4	45.745	0	50.537	1139900000	38	28.075	28.008	27.9564	27.6877	28.2578	27.2826
0.464303	0.333199	0.619564	O60888	O60888	Protein CutA	CUTA	Color2 [A=255, R=169, G=169, B=169]	1	4					3	3	3	33	33	33	19.116	0	33.376	431070000	19	26.6062	26.4071	26.6824	24.5421	26.1325	27.1625
0.0803139	1.09521	0.35505	O60925	O60925	Prefoldin subunit 1	PFDN1	Color2 [A=255, R=169, G=169, B=169]	1	4					3	3	3	19.7	19.7	19.7	14.21	0	5.6883	101280000	5	24.7422	24.6167	24.7528	24.5498	24.0648	24.4319
0.0906625	1.04257	-1.51752	O60934	O60934	Nibrin	NBN	Color2 [A=255, R=169, G=169, B=169]	1	4					6	6	6	11	11	11	84.958	0	16.909	120130000	8	23.6129	23.0136	25.1127	24.8793	25.7795	25.6331
0.850265	0.0704457	-0.0424385	O60936	O60936	Nucleolar protein 3	NOL3	Color2 [A=255, R=169, G=169, B=169]	1	4					1	1	1	9.1	9.1	9.1	22.629	0	37.509	98850000	7	24.5914	24.378	24.2793	24.276	24.2622	24.8378
0.992994	0.00305352	0.00421778	O75027	O75027	ATP-binding cassette sub-family B member 7, mitochondrial	ABCB7	Color2 [A=255, R=169, G=169, B=169]	1	4					7	7	7	19.7	19.7	19.7	82.64	0	46.973	323610000	15	26.6148	25.3334	26.0475	25.4874	26.328	26.1677
0.184292	0.734494	0.295782	O75083	O75083	WD repeat-containing protein 1	WDR1	Color2 [A=255, R=169, G=169, B=169]	1	4					28	28	28	73.4	73.4	73.4	66.193	0	323.31	11378000000	231	31.2851	31.2781	31.2796	30.9081	31.3363	30.7111
0.278487	0.555195	-0.852479	O75093	O75093	Slit homolog 1 protein	SLIT1	Color2 [A=255, R=169, G=169, B=169]	1	4					2	2	2	2.1	2.1	2.1	167.92	0.0018568	3.1059	187000000	4	25.6019	23.9633	23.67	24.6376	25.6801	25.475
0.618533	0.208637	-0.34977	O75116	O75116	Rho-associated protein kinase 2	ROCK2	Color2 [A=255, R=169, G=169, B=169]	1	4					7	7	5	8.1	8.1	6.7	160.9	0	16.904	159180000	5	25.3016	23.51	25.2237	24.7401	24.7527	25.5918
0.464605	0.332916	0.14977	O75122	O75122	CLIP-associating protein 2	CLASP2	Color2 [A=255, R=169, G=169, B=169]	1	4					7	4	4	8.6	5.3	5.3	141.06	0	18.579	111900000	8	24.7222	25.068	24.9176	24.4414	24.8898	24.9274
0.092057	1.03594	0.181393	O75131;Q8IYJ1;Q96A23;O95741;Q9HCH3;Q9UBL6	O75131	Copine-3	CPNE3	Color2 [A=255, R=169, G=169, B=169]	1	4					17	17	16	42.6	42.6	41	60.13	0	222.99	3657800000	89	29.7011	29.7089	29.5251	29.4757	29.3608	29.5544
0.574788	0.240492	0.349368	O75152	O75152	Zinc finger CCCH domain-containing protein 11A	ZC3H11A	Color2 [A=255, R=169, G=169, B=169]	1	4					3	3	3	4.6	4.6	4.6	89.13	0	21.309	79703000	11	24.522	24.691	24.1927	24.9702	23.0801	24.3072
0.0500661	1.30046	2.34083	O75153	O75153	Clustered mitochondria protein homolog	CLUH	Color2 [A=255, R=169, G=169, B=169]	1	4					8	8	7	11.1	11.1	10.5	146.67	0	21.088	228610000	10	25.9186	26.2375	25.6417	25.2329	22.6115	22.9309
0.264819	0.577052	-0.361311	O75165	O75165	DnaJ homolog subfamily C member 13	DNAJC13	Color2 [A=255, R=169, G=169, B=169]	1	4					17	17	17	12.5	12.5	12.5	254.41	0	85.601	455530000	34	26.7983	26.3335	26.1752	26.903	26.3976	27.0903
0.0702596	1.15329	1.96689	O75179;Q8IWZ3	O75179	Ankyrin repeat domain-containing protein 17	ANKRD17	Color2 [A=255, R=169, G=169, B=169]	1	4					4	4	4	2.7	2.7	2.7	274.25	0	14.643	190560000	7	26.0281	26.2888	25.8061	25.6015	22.9618	23.6589
0.316462	0.499678	1.09873	O75190;Q8WWF6;Q8NHS0	O75190	DnaJ homolog subfamily B member 6	DNAJB6	Color2 [A=255, R=169, G=169, B=169]	1	4					3	2	2	10.4	7.4	7.4	36.087	0	6.2829	305740000	6	26.1842	26.299	26.2331	25.842	26.3366	23.2416
0.00809655	2.0917	0.421579	O75223	O75223	Gamma-glutamylcyclotransferase	GGCT	Color2 [A=255, R=169, G=169, B=169]	1	4					4	4	4	36.7	36.7	36.7	21.007	0	16.564	266120000	10	26.0294	25.9468	26.0172	25.736	25.4624	25.5302
0.307283	0.512461	-0.326553	O75251	O75251	NADH dehydrogenase [ubiquinone] iron-sulfur protein 7, mitochondrial	NDUFS7	Color2 [A=255, R=169, G=169, B=169]	1	4					3	3	3	23.5	23.5	23.5	23.563	0	14.325	624160000	12	26.9408	26.7847	26.6409	27.6055	27.0474	26.6931
0.0281812	1.55004	-0.438316	O75306	O75306	NADH dehydrogenase [ubiquinone] iron-sulfur protein 2, mitochondrial	NDUFS2	Color2 [A=255, R=169, G=169, B=169]	1	4					10	10	10	31.1	31.1	31.1	52.545	0	83.201	1240200000	44	27.9383	27.8908	27.6934	28.1545	28.4911	28.1919
0.166119	0.779581	1.27848	O75312	O75312	Zinc finger protein ZPR1	ZPR1	Color2 [A=255, R=169, G=169, B=169]	1	4					3	3	3	10.9	10.9	10.9	50.925	0	10.549	127660000	7	24.5226	25.6582	25.4382	24.7131	24.4785	22.5919
0.44082	0.355739	-0.745934	O75323	O75323	Protein NipSnap homolog 2	GBAS	Color2 [A=255, R=169, G=169, B=169]	1	4					4	4	4	16.1	16.1	16.1	33.742	0	25.075	584740000	23	25.8281	26.0988	26.8787	27.3775	25.4589	28.207
0.802286	0.0956709	0.110248	O75326	O75326	Semaphorin-7A	SEMA7A	Color2 [A=255, R=169, G=169, B=169]	1	4					4	4	4	10.7	10.7	10.7	74.823	0	13.817	263210000	18	25.5232	26.2367	25.8413	25.5879	25.2411	26.4415
0.585865	0.232202	-0.14437	O75340	O75340	Programmed cell death protein 6	PDCD6	Color2 [A=255, R=169, G=169, B=169]	1	4					6	6	6	42.4	42.4	42.4	21.868	0	31.759	1486400000	35	28.0958	27.9407	27.9543	27.7501	28.5744	28.0993
0.125627	0.900915	1.12484	O75347	O75347	Tubulin-specific chaperone A	TBCA	Color2 [A=255, R=169, G=169, B=169]	1	4					3	3	3	33.3	33.3	33.3	12.855	0	11.457	312420000	9	26.307	26.3658	26.1557	24.17	26.1746	25.1094
0.0924973	1.03387	-0.418704	O75348;O95670	O75348	V-type proton ATPase subunit G 1	ATP6V1G1	Color2 [A=255, R=169, G=169, B=169]	1	4					5	5	5	61	61	61	13.757	0	95.173	608470000	20	26.9082	26.72	26.6642	27.1052	27.5177	26.9256
0.0457675	1.33944	0.537848	O75351	O75351	Vacuolar protein sorting-associated protein 4B	VPS4B	Color2 [A=255, R=169, G=169, B=169]	1	4					5	5	5	21.4	21.4	21.4	49.301	0	28.142	224950000	18	25.9653	25.8661	25.442	25.362	25.033	25.2648
0.792638	0.100925	0.119566	O75352	O75352	Mannose-P-dolichol utilization defect 1 protein	MPDU1	Color2 [A=255, R=169, G=169, B=169]	1	4					3	3	3	17	17	17	26.638	0	7.285	297310000	10	26.3449	25.7347	26.0618	26.5508	25.2177	26.0142
0.488179	0.311421	-0.269776	O75367;Q9P0M6	O75367	Core histone macro-H2A.1	H2AFY	Color2 [A=255, R=169, G=169, B=169]	1	4					8	8	8	30.4	30.4	30.4	39.617	0	44.197	882000000	24	27.2203	27.4568	27.2816	27.2162	28.2818	27.27
0.0798028	1.09798	-0.445524	O75369	O75369	Filamin-B	FLNB	Color2 [A=255, R=169, G=169, B=169]	1	4					118	107	104	68.9	65.5	63.8	278.16	0	323.31	27633000000	595	32.229	32.3312	32.2205	32.5711	33.0761	32.47
0.798314	0.0978265	-0.165219	O75376	O75376	Nuclear receptor corepressor 1	NCOR1	Color2 [A=255, R=169, G=169, B=169]	1	4					2	2	2	0.9	0.9	0.9	270.21	0.0010911	3.4748	32260000	4	24.3526	23.2245	22.6439	23.6334	24.1251	22.9581
0.472331	0.325754	-0.197079	O75381	O75381	Peroxisomal membrane protein PEX14	PEX14	Color2 [A=255, R=169, G=169, B=169]	1	4					3	3	3	8.2	8.2	8.2	41.236	0	8.1248	50191000	6	23.6192	23.4037	23.1903	23.6197	23.9654	23.2192
0.194403	0.711298	-0.397698	O75390	O75390	Citrate synthase, mitochondrial	CS	Color2 [A=255, R=169, G=169, B=169]	1	4					20	20	20	55.8	55.8	55.8	51.712	0	200.16	9499900000	133	30.8497	30.6894	30.617	30.9048	31.6068	30.8376
0.0504982	1.29672	-0.485575	O75396	O75396	Vesicle-trafficking protein SEC22b	SEC22B	Color2 [A=255, R=169, G=169, B=169]	1	4					8	8	8	44.2	44.2	44.2	24.593	0	124.89	2515900000	45	28.8448	28.7764	28.7654	29.3566	29.5371	28.9496
0.568127	0.245555	-0.109524	O75400	O75400	Pre-mRNA-processing factor 40 homolog A	PRPF40A	Color2 [A=255, R=169, G=169, B=169]	1	4					10	10	10	15.6	15.6	15.6	108.8	0	31.849	1069600000	38	27.8919	27.7303	27.7152	28.1904	27.862	27.6137
0.0963741	1.01604	0.777256	O75410;O95359	O75410	Transforming acidic coiled-coil-containing protein 1	TACC1	Color2 [A=255, R=169, G=169, B=169]	1	4					3	3	3	3.7	3.7	3.7	87.793	0	6.4534	83774000	6	24.3879	24.5891	24.9164	23.9288	23.2584	24.3744
0.23504	0.628858	-0.539686	O75431	O75431	Metaxin-2	MTX2	Color2 [A=255, R=169, G=169, B=169]	1	4					5	5	5	37.3	37.3	37.3	29.763	0	72.201	882390000	36	27.1984	27.0022	27.0328	27.8729	26.8669	28.1125
0.217529	0.662482	0.402466	O75436	O75436	Vacuolar protein sorting-associated protein 26A	VPS26A	Color2 [A=255, R=169, G=169, B=169]	1	4					5	5	5	19.9	19.9	19.9	38.169	0	29.444	803350000	26	27.5553	27.5123	27.3953	26.741	27.62	26.8945
0.019255	1.71546	-0.707111	O75439	O75439	Mitochondrial-processing peptidase subunit beta	PMPCB	Color2 [A=255, R=169, G=169, B=169]	1	4					14	13	13	44.2	42.7	42.7	54.366	0	233.13	1564700000	48	27.841	27.9552	28.0333	28.4536	29.0055	28.4917
0.211977	0.673711	-0.393995	O75475	O75475	PC4 and SFRS1-interacting protein	PSIP1	Color2 [A=255, R=169, G=169, B=169]	1	4					11	10	10	25.1	23.6	23.6	60.103	0	65.774	903020000	29	27.283	27.3608	27.2856	27.2936	28.1976	27.6203
0.753236	0.123069	-0.11706	O75477	O75477	Erlin-1	ERLIN1	Color2 [A=255, R=169, G=169, B=169]	1	4					7	7	4	29	29	20.1	39.171	0	50.699	1215700000	38	28.2669	27.9089	27.9421	28.0697	27.636	28.7634
0.203995	0.69038	0.482714	O75487;Q9Y625	O75487	Glypican-4;Secreted glypican-4	GPC4	Color2 [A=255, R=169, G=169, B=169]	1	4					4	4	4	10.6	10.6	10.6	62.411	0	20.205	123200000	7	25.2027	24.6021	25.0816	23.9665	24.812	24.6597
0.666004	0.176523	-0.37318	O75489	O75489	NADH dehydrogenase [ubiquinone] iron-sulfur protein 3, mitochondrial	NDUFS3	Color2 [A=255, R=169, G=169, B=169]	1	4					10	10	10	47.7	47.7	47.7	30.241	0	66.398	1035700000	42	27.774	27.5357	27.3548	28.8825	26.3538	28.5477
0.251173	0.600027	-0.373923	O75494;Q8WXF0	O75494	Serine/arginine-rich splicing factor 10	SRSF10	Color2 [A=255, R=169, G=169, B=169]	1	4					6	6	6	21.8	21.8	21.8	31.3	0	40.609	1060800000	22	27.7104	27.6706	27.4961	27.6819	28.5389	27.778
0.0491989	1.30804	2.29255	Q15121	Q15121	Astrocytic phosphoprotein PEA-15	PEA15	Color2 [A=255, R=169, G=169, B=169]	1	4					3	3	3	20.8	20.8	20.8	15.04	0	18.053	485620000	14	27.0771	27.2814	27.2045	23.3707	25.139	26.1757
0.050653	1.29539	-0.487385	O75521	O75521	Enoyl-CoA delta isomerase 2, mitochondrial	ECI2	Color2 [A=255, R=169, G=169, B=169]	1	4					9	9	9	31.5	31.5	31.5	43.585	0	58.489	953970000	28	27.5645	27.2731	27.3076	27.6527	28.1585	27.7962
0.5206	0.283496	-0.4753	O75530	O75530	Polycomb protein EED	EED	Color2 [A=255, R=169, G=169, B=169]	1	4					3	3	3	7.9	7.9	7.9	50.197	0.0018873	3.3222	80558000	3	24.6466	22.8935	24.0161	25.1822	23.7175	24.0824
0.0830277	1.08078	0.522762	O75531	O75531	Barrier-to-autointegration factor;Barrier-to-autointegration factor, N-terminally processed	BANF1	Color2 [A=255, R=169, G=169, B=169]	1	4					4	4	4	56.2	56.2	56.2	10.058	0	23.904	1351600000	23	28.3112	28.2022	28.4037	27.6416	28.2141	27.4931
0.00555531	2.25529	-0.404293	O75533	O75533	Splicing factor 3B subunit 1	SF3B1	Color2 [A=255, R=169, G=169, B=169]	1	4					44	44	44	48.2	48.2	48.2	145.83	0	323.31	6355700000	215	30.1923	30.1745	30.1901	30.5341	30.7368	30.4989
0.103996	0.982983	0.517371	O75534	O75534	Cold shock domain-containing protein E1	CSDE1	Color2 [A=255, R=169, G=169, B=169]	1	4					27	27	27	35.3	35.3	35.3	88.884	0	208.21	2620800000	89	29.1438	29.3988	29.2665	28.6601	29.1984	28.3985
0.38399	0.41568	-1.04391	O75569	O75569	Interferon-inducible double-stranded RNA-dependent protein kinase activator A	PRKRA	Color2 [A=255, R=169, G=169, B=169]	1	4					3	3	3	14.1	14.1	14.1	34.404	0	11.955	125320000	10	24.5663	21.9798	24.4416	23.3905	25.3548	25.3742
0.182924	0.737729	1.15268	O75607	O75607	Nucleoplasmin-3	NPM3	Color2 [A=255, R=169, G=169, B=169]	1	4					4	4	4	39.9	39.9	39.9	19.343	0	102.51	519450000	15	27.1786	26.5495	27.0567	24.3976	26.3978	26.5314
0.00224197	2.64937	2.23983	P20338	P20338	Ras-related protein Rab-4A	RAB4A	Color2 [A=255, R=169, G=169, B=169]	1	4					3	3	3	22.9	22.9	22.9	24.389	0	16.942	268400000	7	26.5594	26.3481	26.0693	24.4788	23.5224	24.2561
0.643804	0.191247	-0.212147	O75616	O75616	GTPase Era, mitochondrial	ERAL1	Color2 [A=255, R=169, G=169, B=169]	1	4					4	4	4	16.2	16.2	16.2	48.349	0	14.607	128430000	6	24.0333	24.9028	25.3118	24.6093	24.988	25.287
0.614583	0.21142	-0.0576547	O75643	O75643	U5 small nuclear ribonucleoprotein 200 kDa helicase	SNRNP200	Color2 [A=255, R=169, G=169, B=169]	1	4					58	58	58	41.5	41.5	41.5	244.5	0	323.31	6821700000	245	30.5245	30.3757	30.5238	30.5563	30.3598	30.6808
0.511332	0.291297	0.150483	O75663	O75663	TIP41-like protein	TIPRL	Color2 [A=255, R=169, G=169, B=169]	1	4					3	3	3	15.8	15.8	15.8	31.444	0	5.3773	55380000	2	23.8013	23.4458	23.4424	23.4043	23.7143	23.1195
0.20783	0.682292	0.618789	O75691	O75691	Small subunit processome component 20 homolog	UTP20	Color2 [A=255, R=169, G=169, B=169]	1	4					11	11	11	5.5	5.5	5.5	318.38	0	46.65	176940000	16	25.5172	25.8518	24.9715	24.7	24.344	25.4401
0.292523	0.533839	-0.200212	O75694	O75694	Nuclear pore complex protein Nup155	NUP155	Color2 [A=255, R=169, G=169, B=169]	1	4					29	29	29	29	29	29	155.2	0	184.48	2297300000	86	28.6476	28.8537	28.8499	28.8623	29.2835	28.8061
0.371549	0.429984	0.99496	O75695	O75695	Protein XRP2	RP2	Color2 [A=255, R=169, G=169, B=169]	1	4					2	2	2	10.3	10.3	10.3	39.641	0	19.402	165140000	8	22.8439	25.03	25.437	23.6807	24.2973	22.3481
0.308809	0.51031	0.495862	O75717	O75717	WD repeat and HMG-box DNA-binding protein 1	WDHD1	Color2 [A=255, R=169, G=169, B=169]	1	4					8	8	8	12.8	12.8	12.8	125.97	0	35.811	193970000	14	25.5168	25.622	25.4262	24.2242	25.6547	25.1986
0.0822411	1.08491	-0.402411	O75718	O75718	Cartilage-associated protein	CRTAP	Color2 [A=255, R=169, G=169, B=169]	1	4					19	19	19	50.9	50.9	50.9	46.561	0	155.62	4677900000	71	29.6211	29.5613	29.5764	29.8578	30.3323	29.7759
0.105307	0.977543	-0.320058	O75746	O75746	Calcium-binding mitochondrial carrier protein Aralar1	SLC25A12	Color2 [A=255, R=169, G=169, B=169]	1	4					15	9	9	28	19.3	19.3	74.761	0	27.238	307420000	19	26.0688	25.676	25.8252	26.2753	26.2825	25.9724
0.000246737	3.60776	2.10816	Q9NP77	Q9NP77	RNA polymerase II subunit A C-terminal domain phosphatase SSU72	SSU72	Color2 [A=255, R=169, G=169, B=169]	1	4					4	4	4	24.2	24.2	24.2	22.574	0	26.465	222320000	10	25.7884	26.2451	26.1543	24.1438	23.815	23.9044
0.905612	0.0430581	0.0613753	O75818	O75818	Ribonuclease P protein subunit p40	RPP40	Color2 [A=255, R=169, G=169, B=169]	1	4					2	2	2	9.4	9.4	9.4	41.833	0	6.3249	33822000	5	23.8319	23.8667	22.457	23.0557	23.5497	23.3661
0.193901	0.71242	0.320323	O75821	O75821	Eukaryotic translation initiation factor 3 subunit G	EIF3G	Color2 [A=255, R=169, G=169, B=169]	1	4					8	8	8	26.2	26.2	26.2	35.611	0	74.478	1476100000	42	28.3383	28.3844	28.4118	27.9265	28.4585	27.7884
0.136566	0.864658	0.383348	O75822	O75822	Eukaryotic translation initiation factor 3 subunit J	EIF3J	Color2 [A=255, R=169, G=169, B=169]	1	4					11	11	11	52.3	52.3	52.3	29.062	0	90.365	1410400000	43	28.462	28.2213	28.2504	27.8999	28.2732	27.6106
0.145495	0.837152	1.15946	O75828	O75828	Carbonyl reductase [NADPH] 3	CBR3	Color2 [A=255, R=169, G=169, B=169]	1	4					4	2	2	17.7	7.2	7.2	30.85	0	14.342	292930000	9	25.8741	25.9944	26.078	25.4638	23.543	25.4613
0.615803	0.210558	-0.450954	O75832	O75832	26S proteasome non-ATPase regulatory subunit 10	PSMD10	Color2 [A=255, R=169, G=169, B=169]	1	4					2	2	2	8.4	8.4	8.4	24.428	0.0018662	3.18	29795000	4	23.1588	22.7811	23.2751	24.6288	24.01	21.929
0.641928	0.192514	-0.128548	O75844	O75844	CAAX prenyl protease 1 homolog	ZMPSTE24	Color2 [A=255, R=169, G=169, B=169]	1	4					11	11	11	30.9	30.9	30.9	54.812	0	93.979	2170800000	65	28.5754	28.8431	28.8499	28.5864	29.3584	28.7093
0.509357	0.292978	0.183132	O75874	O75874	Isocitrate dehydrogenase [NADP] cytoplasmic	IDH1	Color2 [A=255, R=169, G=169, B=169]	1	4					15	14	14	46.1	44	44	46.659	0	45.15	1490100000	49	28.2779	28.3921	28.2662	28.0393	28.5995	27.748
0.242815	0.614724	-1.09672	O75879	O75879	Glutamyl-tRNA(Gln) amidotransferase subunit B, mitochondrial	GATB	Color2 [A=255, R=169, G=169, B=169]	1	4					3	3	3	13.6	13.6	13.6	61.863	0	18.338	61948000	6	23.827	23.771	22.8953	24.1506	23.5899	26.043
0.00667781	2.17537	-0.748129	O75915	O75915	PRA1 family protein 3	ARL6IP5	Color2 [A=255, R=169, G=169, B=169]	1	4					6	6	6	28.7	28.7	28.7	21.614	0	155.99	2425700000	38	28.7333	28.7589	28.3381	29.3002	29.4564	29.3181
0.635406	0.196949	-0.197013	O75934	O75934	Pre-mRNA-splicing factor SPF27	BCAS2	Color2 [A=255, R=169, G=169, B=169]	1	4					6	6	6	46.7	46.7	46.7	26.131	0	64.162	715800000	32	26.8879	27.032	27.3438	27.4455	26.5963	27.8128
0.832732	0.0794946	0.0599219	O75935	O75935	Dynactin subunit 3	DCTN3	Color2 [A=255, R=169, G=169, B=169]	1	4					3	3	3	21.5	21.5	21.5	21.119	0	14.258	298430000	15	25.4638	26.0221	26.2292	25.5827	26.0368	25.9159
0.755353	0.12185	-0.0368958	O75937	O75937	DnaJ homolog subfamily C member 8	DNAJC8	Color2 [A=255, R=169, G=169, B=169]	1	4					9	9	9	42.7	42.7	42.7	29.841	0	52.357	935250000	40	27.7628	27.501	27.5208	27.5514	27.7748	27.569
0.019376	1.71274	-0.192467	O75947	O75947	ATP synthase subunit d, mitochondrial	ATP5H	Color2 [A=255, R=169, G=169, B=169]	1	4					7	7	7	60.2	60.2	60.2	18.491	0	50.704	1537000000	47	28.4505	28.3889	28.2933	28.614	28.5542	28.5419
0.0391454	1.40732	2.04631	Q9H8S9;Q7L9L4	Q9H8S9;Q7L9L4	MOB kinase activator 1A;MOB kinase activator 1B	MOB1A;MOB1B	Color2 [A=255, R=169, G=169, B=169]	1	4					5	5	5	27.3	27.3	27.3	25.079	0	39.156	450250000	16	27.0151	27.287	27.0894	23.8142	25.3353	26.1032
0.622895	0.205585	-0.132411	O75962;O60229	O75962	Triple functional domain protein	TRIO	Color2 [A=255, R=169, G=169, B=169]	1	4					18	18	18	7.8	7.8	7.8	346.9	0	66.851	519780000	37	26.4765	26.769	26.7598	26.4816	27.2464	26.6745
0.0955532	1.01975	-0.582564	O75964	O75964	ATP synthase subunit g, mitochondrial	ATP5L	Color2 [A=255, R=169, G=169, B=169]	1	4					4	4	4	38.8	38.8	38.8	11.428	0	11.208	845840000	21	26.9343	27.1995	26.9895	27.3881	28.1345	27.3482
0.0287649	1.54114	-0.608266	O75976	O75976	Carboxypeptidase D	CPD	Color2 [A=255, R=169, G=169, B=169]	1	4					18	18	18	18.8	18.8	18.8	152.93	0	69.491	1292900000	58	27.6743	27.8888	27.7603	28.3441	28.6962	28.1078
0.0855289	1.06789	0.602153	O76003	O76003	Glutaredoxin-3	GLRX3	Color2 [A=255, R=169, G=169, B=169]	1	4					14	14	14	59.1	59.1	59.1	37.432	0	87.875	1686400000	59	28.727	28.6995	28.6669	28.0002	28.5938	27.6928
0.333937	0.476336	-0.209185	O76021	O76021	Ribosomal L1 domain-containing protein 1	RSL1D1	Color2 [A=255, R=169, G=169, B=169]	1	4					14	14	14	34.3	34.3	34.3	54.972	0	58.228	2427600000	58	28.769	28.9729	28.9298	28.8132	29.4322	29.0538
0.0654165	1.18431	-0.932743	O76024	O76024	Wolframin	WFS1	Color2 [A=255, R=169, G=169, B=169]	1	4					6	6	6	9.9	9.9	9.9	100.29	0	15.954	138920000	12	24.0804	24.2659	23.5855	24.5817	25.5289	24.6195
0.189995	0.721259	0.882966	O76071	O76071	Probable cytosolic iron-sulfur protein assembly protein CIAO1	CIAO1	Color2 [A=255, R=169, G=169, B=169]	1	4					3	3	3	18.3	18.3	18.3	37.84	0	42.801	183040000	9	25.5743	25.3133	25.776	23.632	24.9148	25.4679
0.584593	0.233147	0.0897001	O76094	O76094	Signal recognition particle subunit SRP72	SRP72	Color2 [A=255, R=169, G=169, B=169]	1	4					12	12	12	24	24	24	74.605	0	98.46	1311600000	49	28.0411	28.2326	28.1025	27.8946	28.3159	27.8965
0.266778	0.57385	0.521668	O94760	O94760	N(G),N(G)-dimethylarginine dimethylaminohydrolase 1	DDAH1	Color2 [A=255, R=169, G=169, B=169]	1	4					4	4	4	20.4	20.4	20.4	31.121	0	20.014	213550000	16	25.1915	25.8056	25.6299	24.3289	25.5457	25.1874
0.79033	0.102192	-0.0848834	O94776	O94776	Metastasis-associated protein MTA2	MTA2	Color2 [A=255, R=169, G=169, B=169]	1	4					14	14	13	28.4	28.4	26.9	75.022	0	75.853	1222600000	40	27.8442	27.795	27.9197	27.4733	28.4891	27.8512
0.528154	0.277239	0.536218	O94804	O94804	Serine/threonine-protein kinase 10	STK10	Color2 [A=255, R=169, G=169, B=169]	1	4					6	6	6	11.6	11.6	11.6	112.13	0	32.277	203850000	15	25.3157	25.7667	25.3763	26.0033	25.3824	23.4642
0.0180239	1.74415	0.584993	O94822	O94822	E3 ubiquitin-protein ligase listerin	LTN1	Color2 [A=255, R=169, G=169, B=169]	1	4					2	2	2	3.1	3.1	3.1	200.55	0	8.5479	76934000	5	24.5292	24.7198	24.3665	23.9313	23.7724	24.1569
0.0318259	1.49722	-0.594157	O94826	O94826	Mitochondrial import receptor subunit TOM70	TOMM70A	Color2 [A=255, R=169, G=169, B=169]	1	4					18	18	18	47	47	47	67.454	0	176.3	3899900000	76	29.5416	29.3879	29.3497	29.8197	30.3672	29.8748
0.117213	0.931026	-0.431635	O94851	O94851	Protein-methionine sulfoxide oxidase MICAL2	MICAL2	Color2 [A=255, R=169, G=169, B=169]	1	4					21	21	18	29.4	29.4	26.4	126.69	0	172.83	1439500000	72	27.9877	27.9631	28.0492	28.2598	28.8593	28.1758
0.388856	0.410211	0.590963	O94855	O94855	Protein transport protein Sec24D	SEC24D	Color2 [A=255, R=169, G=169, B=169]	1	4					14	14	14	21	21	21	113.01	0	47.725	422910000	21	26.6775	26.6598	26.3072	24.7585	26.6024	26.5105
0.10227	0.990251	-0.461846	O94874	O94874	E3 UFM1-protein ligase 1	UFL1	Color2 [A=255, R=169, G=169, B=169]	1	4					19	19	19	30.7	30.7	30.7	89.594	0	126.49	1437900000	40	27.7784	27.8757	27.9061	28.1364	28.7438	28.0655
0.237605	0.624144	-0.60244	O94901	O94901	SUN domain-containing protein 1	SUN1	Color2 [A=255, R=169, G=169, B=169]	1	4					9	9	9	17.2	17.2	17.2	90.063	0	34.502	399520000	24	26.3387	26.001	25.9074	26.5103	26.0711	27.473
0.901245	0.0451573	-0.0442193	O94906	O94906	Pre-mRNA-processing factor 6	PRPF6	Color2 [A=255, R=169, G=169, B=169]	1	4					20	20	20	24.8	24.8	24.8	106.92	0	73.774	1458700000	55	27.9703	28.1643	28.0814	27.7276	28.7722	27.8488
0.710908	0.148186	-0.177605	O94915;Q5TBA9	O94915	Protein furry homolog-like	FRYL	Color2 [A=255, R=169, G=169, B=169]	1	4					4	4	4	2.3	2.3	2.3	339.59	0	11.931	74981000	9	24.2857	23.7105	24.0655	24.1629	23.5003	24.9314
0.156778	0.804714	-0.258361	O94925;Q9UI32	O94925	Glutaminase kidney isoform, mitochondrial	GLS	Color2 [A=255, R=169, G=169, B=169]	1	4					26	26	26	52.8	52.8	52.8	73.46	0	323.31	25656000000	312	32.258	32.1508	32.1874	32.308	32.7472	32.3161
0.951179	0.0217376	-0.0301545	O94973	O94973	AP-2 complex subunit alpha-2	AP2A2	Color2 [A=255, R=169, G=169, B=169]	1	4					18	12	12	28	20.9	20.9	103.96	0	48.278	519530000	34	27.1269	26.7203	26.7793	26.8826	26.1465	27.6879
0.282853	0.54844	0.233909	O94979	O94979	Protein transport protein Sec31A	SEC31A	Color2 [A=255, R=169, G=169, B=169]	1	4					20	20	20	25.8	25.8	25.8	133.01	0	119.45	2288600000	79	28.9275	28.9433	28.8413	28.5531	29.0344	28.4228
0.618852	0.208413	-0.155244	O95104	O95104	Splicing factor, arginine/serine-rich 15	SCAF4	Color2 [A=255, R=169, G=169, B=169]	1	4					3	3	2	4.5	4.5	3.9	125.87	0	7.4606	116680000	6	24.8666	24.1511	24.7903	24.544	25.1112	24.6183
0.203156	0.692169	-0.734812	O95140	O95140	Mitofusin-2	MFN2	Color2 [A=255, R=169, G=169, B=169]	1	4					5	5	4	7	7	6.1	86.401	0	10.734	81606000	8	23.8458	24.3956	23.091	24.8468	24.779	23.9111
0.230631	0.637083	-1.09457	O95159	O95159	Zinc finger protein-like 1	ZFPL1	Color2 [A=255, R=169, G=169, B=169]	1	4					3	3	3	12.6	12.6	12.6	34.114	0	7.3206	113260000	3	24.7505	22.3979	24.376	24.9263	25.3916	24.4902
0.122767	0.910919	0.343828	O95163	O95163	Elongator complex protein 1	IKBKAP	Color2 [A=255, R=169, G=169, B=169]	1	4					6	6	6	5.9	5.9	5.9	150.25	0	14.982	93724000	11	24.3135	24.5627	24.5367	23.8155	24.2435	24.3223
0.0661347	1.17957	-0.947151	O95168	O95168	NADH dehydrogenase [ubiquinone] 1 beta subcomplex subunit 4	NDUFB4	Color2 [A=255, R=169, G=169, B=169]	1	4					3	3	3	31	31	31	15.208	0	13.473	396110000	11	26.0599	25.5235	25.46	26.6043	27.2046	26.0759
0.153288	0.814491	-0.598787	O95169	O95169	NADH dehydrogenase [ubiquinone] 1 beta subcomplex subunit 8, mitochondrial	NDUFB8	Color2 [A=255, R=169, G=169, B=169]	1	4					5	5	5	36	36	36	21.766	0	15.36	333360000	20	25.5405	25.8061	25.7786	26.0114	26.9654	25.9447
0.702121	0.153588	-0.219834	O95197	O95197	Reticulon-3	RTN3	Color2 [A=255, R=169, G=169, B=169]	1	4					2	2	2	3.7	3.7	3.7	112.61	0	20.89	936500000	10	26.9232	27.5434	27.6075	27.2021	28.5464	26.9851
0.354411	0.450493	-0.268529	O95202	O95202	LETM1 and EF-hand domain-containing protein 1, mitochondrial	LETM1	Color2 [A=255, R=169, G=169, B=169]	1	4					17	17	17	31.4	31.4	31.4	83.353	0	91.131	1459600000	57	28.1744	28.2182	28.2175	28.2013	28.984	28.2304
0.390319	0.408581	0.581031	O95218	O95218	Zinc finger Ran-binding domain-containing protein 2	ZRANB2	Color2 [A=255, R=169, G=169, B=169]	1	4					4	4	4	16.4	16.4	16.4	37.404	0	21.49	193660000	14	24.8288	25.8021	25.8002	24.0298	25.7933	24.8648
0.154681	0.810563	-0.438329	O95232	O95232	Luc7-like protein 3	LUC7L3	Color2 [A=255, R=169, G=169, B=169]	1	4					4	4	4	14.4	14.4	14.4	51.466	0	43.879	225800000	20	25.4757	24.9231	25.3726	25.5467	26.0611	25.4785
0.29276	0.533488	0.251615	O95239;Q2VIQ3;Q9Y496;Q6ZMV9	O95239	Chromosome-associated kinesin KIF4A	KIF4A	Color2 [A=255, R=169, G=169, B=169]	1	4					23	23	23	23.7	23.7	23.7	139.88	0	104.73	1058900000	56	27.8739	27.9099	27.7817	27.5807	27.9684	27.2616
0.748644	0.125725	0.265614	O95249	O95249	Golgi SNAP receptor complex member 1	GOSR1	Color2 [A=255, R=169, G=169, B=169]	1	4					3	3	3	14.8	14.8	14.8	28.612	0	28.292	167730000	12	24.7494	25.7298	25.5848	25.7571	23.6683	25.8417
0.268611	0.570876	-0.372262	O95292	O95292	Vesicle-associated membrane protein-associated protein B/C	VAPB	Color2 [A=255, R=169, G=169, B=169]	1	4					7	7	7	37.9	37.9	37.9	27.228	0	24.569	434180000	21	26.5584	26.1385	26.0569	26.4458	27.1077	26.3172
0.754985	0.122062	0.05885	O95299	O95299	NADH dehydrogenase [ubiquinone] 1 alpha subcomplex subunit 10, mitochondrial	NDUFA10	Color2 [A=255, R=169, G=169, B=169]	1	4					10	10	10	40	40	40	40.75	0	76.333	815180000	26	27.2767	27.6572	27.6175	27.6552	27.2178	27.502
0.00942542	2.0257	-0.680178	O95302;Q75LS8	O95302	Peptidyl-prolyl cis-trans isomerase FKBP9	FKBP9	Color2 [A=255, R=169, G=169, B=169]	1	4					12	12	12	28.8	28.8	28.8	63.083	0	46.283	1633900000	38	27.9349	27.9742	27.9453	28.7183	28.8276	28.3491
0.672356	0.172401	0.10251	O95336	O95336	6-phosphogluconolactonase	PGLS	Color2 [A=255, R=169, G=169, B=169]	1	4					8	8	8	55	55	55	27.547	0	17.666	522520000	15	26.5002	27.0038	26.9166	26.6531	27.0084	26.4516
0.817766	0.0873711	0.0385036	O95340	O95340	Bifunctional 3-phosphoadenosine 5-phosphosulfate synthase 2;Sulfate adenylyltransferase;Adenylyl-sulfate kinase	PAPSS2	Color2 [A=255, R=169, G=169, B=169]	1	4					23	23	23	58.3	58.3	58.3	69.5	0	104.52	2923300000	86	29.1544	29.3196	29.2937	29.0115	29.5042	29.1365
0.520503	0.283576	0.166145	O95347	O95347	Structural maintenance of chromosomes protein 2	SMC2	Color2 [A=255, R=169, G=169, B=169]	1	4					32	32	32	35.4	35.4	35.4	135.65	0	113.82	1957900000	75	28.692	28.7574	28.744	28.4206	29.0251	28.2493
0.185377	0.731943	0.413755	O95361	O95361	Tripartite motif-containing protein 16	TRIM16	Color2 [A=255, R=169, G=169, B=169]	1	4					6	6	6	14.5	14.5	14.5	63.954	0	26.399	163040000	11	25.4427	25.4536	25.1227	24.7243	25.3947	24.6587
0.398429	0.399649	0.73708	O95372	O95372	Acyl-protein thioesterase 2	LYPLA2	Color2 [A=255, R=169, G=169, B=169]	1	4					2	2	2	22.1	22.1	22.1	24.737	0	17.452	112010000	5	25.7257	25.3927	23.493	24.1241	23.5244	24.7516
0.0128069	1.89256	0.314042	O95373	O95373	Importin-7	IPO7	Color2 [A=255, R=169, G=169, B=169]	1	4					23	23	23	34.4	34.4	34.4	119.52	0	256.32	4875800000	140	30.2375	30.1264	30.0712	29.8476	29.9163	29.7293
0.136414	0.865142	-0.674121	O95379	O95379	Tumor necrosis factor alpha-induced protein 8	TNFAIP8	Color2 [A=255, R=169, G=169, B=169]	1	4					2	2	2	17.2	17.2	17.2	23.003	0	42.392	582600000	13	26.684	26.4524	26.4704	26.9144	26.7987	27.916
0.0595226	1.22532	0.373824	O95394	O95394	Phosphoacetylglucosamine mutase	PGM3	Color2 [A=255, R=169, G=169, B=169]	1	4					10	10	10	28	28	28	59.851	0	49.914	527950000	28	27.2352	26.8323	26.8237	26.57	26.5221	26.6776
0.163337	0.786915	0.293222	O95400	O95400	CD2 antigen cytoplasmic tail-binding protein 2	CD2BP2	Color2 [A=255, R=169, G=169, B=169]	1	4					4	4	4	19.6	19.6	19.6	37.646	0	15.939	143480000	8	25.2274	25.3908	24.8507	24.8991	24.7402	24.95
0.219449	0.658666	-1.27393	O95406	O95406	Protein cornichon homolog 1	CNIH1	Color2 [A=255, R=169, G=169, B=169]	1	4					2	2	2	20.1	20.1	20.1	16.699	0	25.516	164220000	11	23.5814	25.5639	22.9447	25.1621	24.7269	26.0227
0.257249	0.589647	-1.72908	O95425	O95425	Supervillin	SVIL	Color2 [A=255, R=169, G=169, B=169]	1	4					9	9	9	5.1	5.1	5.1	247.74	0	25.623	357570000	13	25.26	25.4708	22.0688	25.3781	27.4118	25.197
0.012775	1.89364	0.548062	O95433	O95433	Activator of 90 kDa heat shock protein ATPase homolog 1	AHSA1	Color2 [A=255, R=169, G=169, B=169]	1	4					10	10	10	39.1	39.1	39.1	38.274	0	49.941	1311600000	41	28.326	28.3431	28.2208	27.8615	27.8794	27.5048
0.00860671	2.06516	-0.361473	O95453	O95453	Poly(A)-specific ribonuclease PARN	PARN	Color2 [A=255, R=169, G=169, B=169]	1	4					3	3	3	6.7	6.7	6.7	73.45	0	7.933	91393000	7	24.1281	24.3259	24.1525	24.5031	24.5432	24.6447
0.00790737	2.10197	2.04103	O15056	O15056	Synaptojanin-2	SYNJ2	Color2 [A=255, R=169, G=169, B=169]	1	4					2	2	2	2.9	2.9	2.9	165.54	0.0018863	3.3141	212760000	4	25.3628	26.2113	26.2283	24.4324	23.3945	23.8523
0.74456	0.1281	0.222057	O95466	O95466	Formin-like protein 1	FMNL1	Color2 [A=255, R=169, G=169, B=169]	1	4					6	6	6	7.9	7.9	7.9	121.85	0	22.158	157510000	9	25.4848	24.6884	24.5361	23.5539	25.2164	25.2728
0.342171	0.465756	-0.284412	O95470	O95470	Sphingosine-1-phosphate lyase 1	SGPL1	Color2 [A=255, R=169, G=169, B=169]	1	4					10	10	10	21.3	21.3	21.3	63.523	0	34.613	476990000	32	26.5239	26.2975	26.4798	26.3977	27.2217	26.535
0.383213	0.41656	-0.954741	O95479	O95479	GDH/6PGL endoplasmic bifunctional protein;Glucose 1-dehydrogenase;6-phosphogluconolactonase	H6PD	Color2 [A=255, R=169, G=169, B=169]	1	4					4	4	4	7.1	7.1	7.1	88.892	0	21.936	75581000	9	24.8665	23.8029	22.3598	23.3291	25.3205	25.2439
0.875098	0.0579432	-0.0624625	O95486	O95486	Protein transport protein Sec24A	SEC24A	Color2 [A=255, R=169, G=169, B=169]	1	4					10	10	10	13.8	13.8	13.8	119.75	0	43.588	395840000	24	26.6455	25.8225	26.4762	26.5535	25.8364	26.7417
0.425126	0.371482	-0.285099	O95487	O95487	Protein transport protein Sec24B	SEC24B	Color2 [A=255, R=169, G=169, B=169]	1	4					5	5	5	6.6	6.6	6.6	137.42	0	12.822	115250000	15	24.3974	24.3278	24.4553	24.063	25.1331	24.8397
0.906021	0.0428616	0.112548	O95571	O95571	Persulfide dioxygenase ETHE1, mitochondrial	ETHE1	Color2 [A=255, R=169, G=169, B=169]	1	4					4	4	4	22.8	22.8	22.8	27.873	0	17.149	216940000	10	25.3699	24.6544	25.4142	23.3184	26.0178	25.7646
0.0391543	1.40722	-0.41669	O95573	O95573	Long-chain-fatty-acid--CoA ligase 3	ACSL3	Color2 [A=255, R=169, G=169, B=169]	1	4					21	21	19	50.4	50.4	46.4	80.419	0	192.23	2824100000	92	29.0376	28.948	28.9749	29.2877	29.6734	29.2495
0.666743	0.176041	0.323391	O95602	O95602	DNA-directed RNA polymerase I subunit RPA1	POLR1A	Color2 [A=255, R=169, G=169, B=169]	1	4					3	3	3	2.7	2.7	2.7	194.81	0	15.369	50678000	7	24.2346	23.8408	23.6653	24.7784	22.4365	23.5556
0.00249503	2.60292	2.0016	Q7Z4H7	Q7Z4H7	HAUS augmin-like complex subunit 6	HAUS6	Color2 [A=255, R=169, G=169, B=169]	1	4					4	4	4	6.6	6.6	6.6	108.62	0	17.713	116490000	7	24.6591	25.3595	25.2202	22.6692	23.2751	23.2897
0.740231	0.130633	0.0667744	O95747	O95747	Serine/threonine-protein kinase OSR1	OXSR1	Color2 [A=255, R=169, G=169, B=169]	1	4					5	5	5	15.4	15.4	15.4	58.022	0	40.594	209770000	19	25.322	25.9452	25.7811	25.5906	25.5957	25.6616
0.302933	0.518654	0.0701803	O95757	O95757	Heat shock 70 kDa protein 4L	HSPA4L	Color2 [A=255, R=169, G=169, B=169]	1	4					15	12	12	28	22.8	22.8	94.511	0	87.641	1039500000	42	27.8792	27.7464	27.76	27.6499	27.7945	27.7307
0.155325	0.808757	-0.307744	O95758	O95758	Polypyrimidine tract-binding protein 3	PTBP3	Color2 [A=255, R=169, G=169, B=169]	1	4					13	10	10	35.9	31.3	31.3	59.689	0	77.668	992650000	46	27.5319	27.4822	27.5393	27.6481	28.1758	27.6529
0.572103	0.242526	-0.159295	O95777	O95777	U6 snRNA-associated Sm-like protein LSm8	LSM8	Color2 [A=255, R=169, G=169, B=169]	1	4					6	6	6	88.5	88.5	88.5	10.403	0	48.496	546160000	21	26.3407	27.1233	26.7776	26.7397	26.8258	27.1539
0.0126747	1.89706	-0.468476	O95782	O95782	AP-2 complex subunit alpha-1	AP2A1	Color2 [A=255, R=169, G=169, B=169]	1	4					23	23	17	33	33	26.1	107.54	0	113.81	2642600000	78	28.9251	28.9256	28.7746	29.303	29.5277	29.2
0.219158	0.659243	0.899396	O95793	O95793	Double-stranded RNA-binding protein Staufen homolog 1	STAU1	Color2 [A=255, R=169, G=169, B=169]	1	4					5	5	5	10.1	10.1	10.1	63.182	0	36.602	231780000	13	26.0461	25.7515	25.9063	25.362	23.8089	25.8348
0.137907	0.860412	0.764832	O95801	O95801	Tetratricopeptide repeat protein 4	TTC4	Color2 [A=255, R=169, G=169, B=169]	1	4					4	4	4	23.3	23.3	23.3	44.678	0	12.025	111520000	8	24.6782	25.0909	25.0945	24.3447	23.451	24.7734
0.383422	0.416323	-0.364417	O95816	O95816	BAG family molecular chaperone regulator 2	BAG2	Color2 [A=255, R=169, G=169, B=169]	1	4					8	8	8	56.9	56.9	56.9	23.772	0	75.103	1192400000	26	27.873	28.1001	27.4668	27.9131	27.7992	28.8209
0.254965	0.593519	1.72044	O95817	O95817	BAG family molecular chaperone regulator 3	BAG3	Color2 [A=255, R=169, G=169, B=169]	1	4					5	5	5	16.5	16.5	16.5	61.594	0	16.564	160200000	8	25.9189	22.8148	25.9861	23.3906	21.7714	24.3965
0.142968	0.844761	0.293011	O95819;Q8N4C8;Q9UKE5	O95819;Q8N4C8;Q9UKE5	Mitogen-activated protein kinase kinase kinase kinase 4;Misshapen-like kinase 1;TRAF2 and NCK-interacting protein kinase	MAP4K4;MINK1;TNIK	Color2 [A=255, R=169, G=169, B=169]	1	4					10	10	10	10.8	10.8	10.8	142.1	0	29.214	449980000	22	26.5579	26.6915	26.6133	26.2603	26.626	26.0974
0.0785005	1.10513	-0.583162	O95831	O95831	Apoptosis-inducing factor 1, mitochondrial	AIFM1	Color2 [A=255, R=169, G=169, B=169]	1	4					19	19	19	44.2	44.2	44.2	66.9	0	159.99	2339800000	59	28.5658	28.5867	28.5386	28.9879	29.6328	28.8199
0.0539356	1.26812	-0.531322	O95832	O95832	Claudin-1	CLDN1	Color2 [A=255, R=169, G=169, B=169]	1	4					3	3	3	19	19	19	22.744	0	19.675	378430000	10	26.0237	26.3187	25.9578	26.4443	26.9546	26.4953
0.983624	0.0071711	0.0159944	O95857;Q12999	O95857;Q12999	Tetraspanin-13;Tetraspanin-31	TSPAN13;TSPAN31	Color2 [A=255, R=169, G=169, B=169]	1	4					4	4	4	25.5	25.5	25.5	22.147	0	7.7719	185050000	7	25.4379	25.4246	24.5097	23.7818	25.8549	25.6875
0.495565	0.3049	0.34513	O95864	O95864	Fatty acid desaturase 2	FADS2	Color2 [A=255, R=169, G=169, B=169]	1	4					5	5	5	12.6	12.6	12.6	52.259	0	10.713	408340000	15	26.1334	26.3904	26.6743	25.7459	26.9103	25.5065
0.191118	0.718697	-0.444427	O95881	O95881	Thioredoxin domain-containing protein 12	TXNDC12	Color2 [A=255, R=169, G=169, B=169]	1	4					7	7	7	62.8	62.8	62.8	19.206	0	80.7	1336100000	30	27.757	28.009	27.8244	28.258	28.8029	27.8628
0.396327	0.401946	0.594704	O95999	O95999	B-cell lymphoma/leukemia 10	BCL10	Color2 [A=255, R=169, G=169, B=169]	1	4					2	2	2	8.2	8.2	8.2	26.251	0	4.3985	57210000	4	23.9561	24.0859	23.8642	24.5064	22.3564	23.2592
0.00613771	2.21199	1.96698	Q9NS86	Q9NS86	LanC-like protein 2	LANCL2	Color2 [A=255, R=169, G=169, B=169]	1	4					3	3	3	12.2	12.2	12.2	50.854	0	32.49	257680000	12	26.3631	26.2768	25.8337	23.7417	24.8434	23.9875
0.950935	0.021849	0.0237942	O96005	O96005	Cleft lip and palate transmembrane protein 1	CLPTM1	Color2 [A=255, R=169, G=169, B=169]	1	4					3	3	3	8.1	8.1	8.1	76.096	0	29.514	466350000	27	26.3361	26.3242	27.2571	26.7437	26.2391	26.8631
0.51387	0.289147	-0.150033	O96008	O96008	Mitochondrial import receptor subunit TOM40 homolog	TOMM40	Color2 [A=255, R=169, G=169, B=169]	1	4					9	9	9	48.8	48.8	48.8	37.893	0	107.23	2199700000	69	29.1195	28.5427	28.6409	29.139	28.8061	28.8082
0.918284	0.0370229	-0.0988528	O96013	O96013	Serine/threonine-protein kinase PAK 4	PAK4	Color2 [A=255, R=169, G=169, B=169]	1	4					3	3	3	10.3	10.3	10.3	64.071	0	33.162	154960000	10	23.7485	25.6386	25.6511	25.9105	23.829	25.5951
0.581251	0.235637	-0.0621789	O96019;O94805	O96019	Actin-like protein 6A	ACTL6A	Color2 [A=255, R=169, G=169, B=169]	1	4					10	10	10	38	38	38	47.46	0	77.902	1188700000	48	27.8852	27.9711	28.042	27.9267	28.2147	27.9435
0.130691	0.883756	0.28422	P00338;Q6ZMR3;P07864	P00338	L-lactate dehydrogenase A chain	LDHA	Color2 [A=255, R=169, G=169, B=169]	1	4					26	26	25	79.2	79.2	75.6	36.688	0	323.31	76469000000	390	34.1821	34.01	34.01	33.6388	34.0599	33.6507
0.0152595	1.81646	-0.646515	P00367	P00367	Glutamate dehydrogenase 1, mitochondrial	GLUD1	Color2 [A=255, R=169, G=169, B=169]	1	4					27	27	10	64	64	28.5	61.397	0	286.68	14339000000	222	31.128	31.2634	31.1583	31.6871	32.1367	31.6655
0.0447888	1.34883	-0.663921	P00387	P00387	NADH-cytochrome b5 reductase 3;NADH-cytochrome b5 reductase 3 membrane-bound form;NADH-cytochrome b5 reductase 3 soluble form	CYB5R3	Color2 [A=255, R=169, G=169, B=169]	1	4					12	12	12	67.8	67.8	67.8	34.234	0	210.58	4620700000	82	29.5266	29.472	29.4097	29.9973	30.5777	29.8252
0.230788	0.636787	-0.25772	P00403	P00403	Cytochrome c oxidase subunit 2	MT-CO2	Color2 [A=255, R=169, G=169, B=169]	1	4					8	8	8	44.9	44.9	44.9	25.565	0	59.856	2540100000	39	29.0484	28.919	28.8549	29.3969	28.8529	29.3456
0.0456244	1.3408	1.95912	Q9NX55	Q9NX55	Huntingtin-interacting protein K	HYPK	Color2 [A=255, R=169, G=169, B=169]	1	4					3	3	3	36.4	36.4	36.4	14.665	0	41.252	184030000	6	25.9285	25.8216	25.8926	23.6314	22.9115	25.2224
0.142007	0.84769	0.604298	P00491	P00491	Purine nucleoside phosphorylase	PNP	Color2 [A=255, R=169, G=169, B=169]	1	4					14	14	14	68.9	68.9	68.9	32.118	0	98.625	2288300000	70	28.9584	29.1057	29.074	27.9751	29.0744	28.2756
0.0748137	1.12602	0.529368	P00492	P00492	Hypoxanthine-guanine phosphoribosyltransferase	HPRT1	Color2 [A=255, R=169, G=169, B=169]	1	4					11	11	11	69.7	69.7	69.7	24.579	0	102.71	2786700000	70	29.4281	29.4327	29.3327	28.7508	29.2921	28.5625
0.217227	0.663086	-0.410379	P00505	P00505	Aspartate aminotransferase, mitochondrial	GOT2	Color2 [A=255, R=169, G=169, B=169]	1	4					23	23	23	66.5	66.5	66.5	47.517	0	212.47	9237700000	105	30.5847	30.6925	30.6669	30.7885	31.6154	30.7713
0.0533839	1.27259	-0.425371	P00533;P04626;Q15303	P00533	Epidermal growth factor receptor	EGFR	Color2 [A=255, R=169, G=169, B=169]	1	4					27	27	27	32.8	32.8	32.8	134.28	0	175.04	3407000000	114	29.1247	29.1873	29.1855	29.3913	29.8973	29.485
0.0130176	1.88547	1.93569	P51809	P51809	Vesicle-associated membrane protein 7	VAMP7	Color2 [A=255, R=169, G=169, B=169]	1	4					5	5	5	28.2	28.2	28.2	24.935	0	20.75	185530000	9	25.7169	25.5958	26.0536	23.0379	24.5132	24.0082
0.507754	0.294346	0.122283	P00918	P00918	Carbonic anhydrase 2	CA2	Color2 [A=255, R=169, G=169, B=169]	1	4					4	4	4	21.5	21.5	21.5	29.246	0	11.935	316050000	14	26.3167	25.854	26.0368	26.0583	26.0375	25.745
0.0135893	1.8668	1.90733	Q9H2J4	Q9H2J4	Phosducin-like protein 3	PDCL3	Color2 [A=255, R=169, G=169, B=169]	1	4					7	7	7	38.9	38.9	38.9	27.614	0	28.131	134130000	16	25.4919	25.3782	25.766	24.5072	23.3008	23.106
0.1674	0.776243	-0.316299	P01112;P01116	P01112;P01116	GTPase HRas;GTPase HRas, N-terminally processed;GTPase KRas;GTPase KRas, N-terminally processed	HRAS;KRAS	Color2 [A=255, R=169, G=169, B=169]	1	4					8	8	2	60.3	60.3	12.7	21.298	0	104.82	1409400000	34	27.9481	28.0772	27.7935	28.0673	28.593	28.1074
0.00838735	2.07638	1.81263	Q14790	Q14790	Caspase-8;Caspase-8 subunit p18;Caspase-8 subunit p10	CASP8	Color2 [A=255, R=169, G=169, B=169]	1	4					6	6	6	16.1	16.1	16.1	55.391	0	37.74	297230000	14	26.6466	26.0419	26.6909	24.3758	25.2663	24.2994
0.0144309	1.84071	1.80663	Q9Y316	Q9Y316	Protein MEMO1	MEMO1	Color2 [A=255, R=169, G=169, B=169]	1	4					3	3	3	17.8	17.8	17.8	33.733	0	10.885	119780000	7	25.5212	25.0345	25.1348	22.7371	23.3754	24.1581
0.230317	0.637673	-0.213537	P02751	P02751	Fibronectin;Anastellin;Ugl-Y1;Ugl-Y2;Ugl-Y3	FN1	Color2 [A=255, R=169, G=169, B=169]	1	4					54	54	54	39.1	39.1	39.1	262.62	0	314.77	5946900000	210	30.0752	30.1678	30.1142	30.2642	30.6174	30.1163
0.793561	0.10042	0.0593268	P02786;Q9UP52	P02786	Transferrin receptor protein 1;Transferrin receptor protein 1, serum form	TFRC	Color2 [A=255, R=169, G=169, B=169]	1	4					29	29	29	48	48	48	84.87	0	295.58	10813000000	179	31.0825	31.1932	31.1311	30.9406	31.4877	30.8005
0.00129552	2.88756	1.79254	Q01581;P54868	Q01581	Hydroxymethylglutaryl-CoA synthase, cytoplasmic	HMGCS1	Color2 [A=255, R=169, G=169, B=169]	1	4					13	13	13	39.4	39.4	39.4	57.293	0	65.702	898430000	29	28.1128	27.9546	28.174	26.1187	26.034	26.7111
0.112628	0.948355	-0.420015	P04062	P04062	Glucosylceramidase	GBA	Color2 [A=255, R=169, G=169, B=169]	1	4					6	6	6	16.4	16.4	16.4	59.716	0	26.525	377580000	21	26.255	25.9499	26.2003	26.4434	26.9159	26.3059
0.479339	0.319357	-0.275963	P04066	P04066	Tissue alpha-L-fucosidase	FUCA1	Color2 [A=255, R=169, G=169, B=169]	1	4					3	3	3	7.9	7.9	7.9	53.688	0	7.6512	131870000	6	24.8867	24.4955	24.7383	24.689	25.6517	24.6077
0.138764	0.857724	0.415896	P04075;P05062	P04075	Fructose-bisphosphate aldolase A	ALDOA	Color2 [A=255, R=169, G=169, B=169]	1	4					26	26	23	86.3	86.3	76.6	39.42	0	323.31	23910000000	228	32.4217	32.4755	32.3662	31.8178	32.4498	31.7482
0.172578	0.763015	1.63672	P04080	P04080	Cystatin-B	CSTB	Color2 [A=255, R=169, G=169, B=169]	1	4					3	3	3	45.9	45.9	45.9	11.139	0	7.5926	295340000	3	26.481	23.6691	26.3534	23.8266	24.5155	23.2511
0.0496072	1.30446	0.495525	P04083	P04083	Annexin A1	ANXA1	Color2 [A=255, R=169, G=169, B=169]	1	4					23	23	23	72.3	72.3	72.3	38.714	0	323.31	16900000000	171	31.9237	32.0451	32.041	31.219	31.8187	31.4855
0.524304	0.280417	0.142236	P04150	P04150	Glucocorticoid receptor	NR3C1	Color2 [A=255, R=169, G=169, B=169]	1	4					3	3	3	7.3	7.3	7.3	85.658	0	11.514	103380000	8	24.6277	24.5554	24.7185	24.2196	24.377	24.8783
0.00477087	2.3214	1.68051	Q6ZS17	Q6ZS17	Protein FAM65A	FAM65A	Color2 [A=255, R=169, G=169, B=169]	1	4					5	5	5	5.7	5.7	5.7	132.31	0	46.212	127420000	8	25.5714	25.5298	25.4378	23.4689	23.6147	24.4138
0.00051948	3.28443	-0.317037	P04181	P04181	Ornithine aminotransferase, mitochondrial;Ornithine aminotransferase, hepatic form;Ornithine aminotransferase, renal form	OAT	Color2 [A=255, R=169, G=169, B=169]	1	4					16	16	16	62.6	62.6	62.6	48.534	0	151.48	5529300000	116	30.0584	30.046	29.9962	30.305	30.3893	30.3574
0.0862361	1.06431	0.44046	P04406;O14556	P04406	Glyceraldehyde-3-phosphate dehydrogenase	GAPDH	Color2 [A=255, R=169, G=169, B=169]	1	4					20	20	20	80.6	80.6	80.6	36.053	0	323.31	85722000000	470	34.2784	34.217	34.2726	33.6174	34.2025	33.6267
0.175597	0.755483	0.84482	P04424	P04424	Argininosuccinate lyase	ASL	Color2 [A=255, R=169, G=169, B=169]	1	4					3	3	3	8.8	8.8	8.8	51.657	0	5.7885	51881000	3	24.202	22.6536	24.0103	22.6059	22.6215	23.1039
0.118021	0.928039	-0.531546	P04439;P30455;P30443;P05534;P30447;Q09160;P30511	P04439;P30455;P30443;P05534	HLA class I histocompatibility antigen, A-3 alpha chain;HLA class I histocompatibility antigen, A-36 alpha chain;HLA class I histocompatibility antigen, A-1 alpha chain;HLA class I histocompatibility antigen, A-24 alpha chain	HLA-A	Color2 [A=255, R=169, G=169, B=169]	1	4					22	22	3	64.7	64.7	6.6	40.84	0	323.31	19554000000	177	31.5908	31.7086	31.5988	31.8589	32.6921	31.942
0.00194192	2.71177	0.502726	P04632;Q96L46	P04632	Calpain small subunit 1	CAPNS1	Color2 [A=255, R=169, G=169, B=169]	1	4					11	11	11	75.4	75.4	75.4	28.315	0	223.89	5431200000	77	30.3597	30.1892	30.3334	29.7042	29.8155	29.8544
0.135823	0.867026	0.503413	P04792	P04792	Heat shock protein beta-1	HSPB1	Color2 [A=255, R=169, G=169, B=169]	1	4					14	14	14	77.6	77.6	77.6	22.782	0	292.09	19218000000	173	32.1337	32.2319	32.0959	31.3868	32.1846	31.38
0.00505531	2.29625	1.66259	Q8TCG1	Q8TCG1	Protein CIP2A	KIAA1524	Color2 [A=255, R=169, G=169, B=169]	1	4					4	4	4	5.2	5.2	5.2	102.18	0	12.325	147970000	6	25.0879	26.0609	25.6918	24.0557	24.0281	23.769
0.125999	0.899633	-0.508455	P04843	P04843	Dolichyl-diphosphooligosaccharide--protein glycosyltransferase subunit 1	RPN1	Color2 [A=255, R=169, G=169, B=169]	1	4					25	25	25	52.6	52.6	52.6	68.569	0	323.31	15740000000	197	31.352	31.4249	31.3547	31.6188	32.4107	31.6274
0.336401	0.473142	-0.399075	P04844	P04844	Dolichyl-diphosphooligosaccharide--protein glycosyltransferase subunit 2	RPN2	Color2 [A=255, R=169, G=169, B=169]	1	4					22	22	22	58.5	58.5	58.5	69.283	0	323.31	11240000000	180	31.1985	30.9367	31.0132	31.7449	30.7373	31.8635
0.123	0.910095	-0.306386	P04899	P04899	Guanine nucleotide-binding protein G(i) subunit alpha-2	GNAI2	Color2 [A=255, R=169, G=169, B=169]	1	4					17	17	10	62.5	62.5	39.7	40.45	0	251.46	8746500000	135	30.5776	30.6128	30.5934	30.8226	31.2032	30.6772
0.330455	0.480887	1.60494	P04920;P48751	P04920	Anion exchange protein 2	SLC4A2	Color2 [A=255, R=169, G=169, B=169]	1	4					6	6	6	6.2	6.2	6.2	137.01	0	26.33	208890000	10	22.8542	26.5895	26.1894	25.2475	22.4999	23.0709
0.0113435	1.94525	1.63841	Q14651	Q14651	Plastin-1	PLS1	Color2 [A=255, R=169, G=169, B=169]	1	4					7	4	4	15.9	10.3	10.3	70.253	0	43.81	224540000	14	26.1744	26.3344	25.9529	25.0333	24.67	23.8432
0.229872	0.638514	-0.278973	P05023;P13637;P50993;Q13733;P20648;P54707	P05023	Sodium/potassium-transporting ATPase subunit alpha-1	ATP1A1	Color2 [A=255, R=169, G=169, B=169]	1	4					37	37	37	43.9	43.9	43.9	112.89	0	323.31	13817000000	246	31.2815	31.2765	31.2574	31.3419	31.9444	31.3659
0.0402049	1.39572	-0.695601	P05026	P05026	Sodium/potassium-transporting ATPase subunit beta-1	ATP1B1	Color2 [A=255, R=169, G=169, B=169]	1	4					7	7	7	29.4	29.4	29.4	35.061	0	26.64	877800000	31	27.2117	26.902	27.2354	27.6079	28.2241	27.6038
0.0450915	1.34591	-0.545481	P05067	P05067	Amyloid beta A4 protein;N-APP;Soluble APP-alpha;Soluble APP-beta;C99;Beta-amyloid protein 42;Beta-amyloid protein 40;C83;P3(42);P3(40);C80;Gamma-secretase C-terminal fragment 59;Gamma-secretase C-terminal fragment 57;Gamma-secretase C-terminal fragment 50;C31	APP	Color2 [A=255, R=169, G=169, B=169]	1	4					9	9	8	16.9	16.9	15.8	86.942	0	63.666	559380000	28	26.6174	26.4986	26.5034	27.1001	27.3989	26.7569
0.0588384	1.23034	-0.621864	P05106	P05106	Integrin beta-3	ITGB3	Color2 [A=255, R=169, G=169, B=169]	1	4					20	20	20	41.2	41.2	41.2	87.057	0	132.55	2478300000	96	28.6512	28.7384	28.5662	29.0891	29.735	28.9973
0.586448	0.231771	0.236928	P05114	P05114	Non-histone chromosomal protein HMG-14	HMGN1	Color2 [A=255, R=169, G=169, B=169]	1	4					2	2	2	24	24	24	10.659	0	8.1331	25883000	4	23.4812	23.0063	24.0336	23.8084	22.9715	23.0305
0.489655	0.31011	-0.180674	P05121	P05121	Plasminogen activator inhibitor 1	SERPINE1	Color2 [A=255, R=169, G=169, B=169]	1	4					12	12	12	42	42	42	45.059	0	50.05	1270000000	37	28.3725	27.8026	28.0391	28.4099	27.9106	28.4358
0.364126	0.438749	-0.363502	P05141;Q9H0C2	P05141	ADP/ATP translocase 2;ADP/ATP translocase 2, N-terminally processed	SLC25A5	Color2 [A=255, R=169, G=169, B=169]	1	4					18	7	7	48	19.8	19.8	32.852	0	60.035	10987000000	52	30.6761	30.9973	30.9099	30.9227	31.9074	30.8438
0.590731	0.22861	0.134662	P05198	P05198	Eukaryotic translation initiation factor 2 subunit 1	EIF2S1	Color2 [A=255, R=169, G=169, B=169]	1	4					19	19	19	65.1	65.1	65.1	36.112	0	130.13	4071800000	81	29.6918	29.8329	29.6942	29.4208	30.0544	29.3397
0.00792492	2.10101	-0.660636	P05362	P05362	Intercellular adhesion molecule 1	ICAM1	Color2 [A=255, R=169, G=169, B=169]	1	4					18	18	18	42.9	42.9	42.9	57.825	0	207.82	6819600000	138	30.05	30.1489	30.058	30.6566	31.0033	30.5789
0.378555	0.421872	0.316523	P05386	P05386	60S acidic ribosomal protein P1	RPLP1	Color2 [A=255, R=169, G=169, B=169]	1	4					5	4	4	94.7	79.8	79.8	11.514	0	236.19	16003000000	95	31.5285	32.1103	32.0617	31.3462	31.3015	32.1032
0.177489	0.750828	0.381336	P05387	P05387	60S acidic ribosomal protein P2	RPLP2	Color2 [A=255, R=169, G=169, B=169]	1	4					11	11	10	95.7	95.7	80.9	11.665	0	218.67	18298000000	136	32.0075	32.0625	32.07	31.4232	32.1301	31.4426
0.360178	0.443483	0.295158	P05388;Q8NHW5	P05388;Q8NHW5	60S acidic ribosomal protein P0;60S acidic ribosomal protein P0-like	RPLP0;RPLP0P6	Color2 [A=255, R=169, G=169, B=169]	1	4					11	11	11	47.6	47.6	47.6	34.273	0	92.563	14190000000	131	31.5273	31.7606	31.6476	31.1497	31.899	31.0013
0.470084	0.327824	-0.11359	P05455	P05455	Lupus La protein	SSB	Color2 [A=255, R=169, G=169, B=169]	1	4					16	16	16	41.4	41.4	41.4	46.836	0	168.62	3689600000	119	29.6384	29.4681	29.524	29.5387	29.9234	29.5092
0.00115934	2.93579	-0.442833	P05556	P05556	Integrin beta-1	ITGB1	Color2 [A=255, R=169, G=169, B=169]	1	4					23	23	23	39.5	39.5	39.5	88.414	0	268.65	14804000000	227	31.4272	31.4724	31.3397	31.8303	31.9281	31.8093
0.0704458	1.15215	-0.597701	P05783;CON__H-INV:HIT000015463;CON__Q92764;CON__Q497I4;Q92764	P05783	Keratin, type I cytoskeletal 18	KRT18	Color2 [A=255, R=169, G=169, B=169]	1	4					28	26	20	73	69.3	57.4	48.057	0	323.31	20723000000	243	31.692	31.7388	31.6686	32.0701	32.7833	32.039
0.320922	0.4936	0.49929	P05976;P08590	P05976;P08590	Myosin light chain 1/3, skeletal muscle isoform;Myosin light chain 3	MYL1;MYL3	Color2 [A=255, R=169, G=169, B=169]	1	4					2	2	2	8.2	8.2	8.2	21.145	0	28.779	1119100000	15	27.9562	28.008	27.8982	26.8978	28.3232	27.1435
0.358715	0.44525	1.03656	P06132	P06132	Uroporphyrinogen decarboxylase	UROD	Color2 [A=255, R=169, G=169, B=169]	1	4					3	3	3	19.9	19.9	19.9	40.786	0	18.318	100840000	5	22.3545	25.6331	24.7304	23.6183	22.9212	23.0688
0.466344	0.331294	0.698179	P06400	P06400	Retinoblastoma-associated protein	RB1	Color2 [A=255, R=169, G=169, B=169]	1	4					3	3	3	4.8	4.8	4.8	106.16	0	10.109	78562000	9	25.1069	23.0456	24.8393	24.2098	22.475	24.2125
0.312945	0.504533	0.341373	P06454	P06454	Prothymosin alpha;Prothymosin alpha, N-terminally processed;Thymosin alpha-1	PTMA	Color2 [A=255, R=169, G=169, B=169]	1	4					5	5	5	35.1	35.1	35.1	12.203	0	61.402	8215500000	69	30.5558	30.8512	30.7073	30.1823	30.919	29.9887
0.297625	0.52633	0.921361	P06493	P06493	Cyclin-dependent kinase 1	CDK1	Color2 [A=255, R=169, G=169, B=169]	1	4					8	7	7	37	34.3	34.3	34.095	0	37.861	407890000	25	26.8901	26.4247	26.1467	24.1036	26.1102	26.4836
0.0436232	1.36028	-0.353242	P06576	P06576	ATP synthase subunit beta, mitochondrial	ATP5B	Color2 [A=255, R=169, G=169, B=169]	1	4					26	26	26	72.8	72.8	72.8	56.559	0	323.31	42587000000	383	32.9381	32.966	32.9881	33.3078	33.5305	33.1135
0.17054	0.768175	0.644533	P06703	P06703	Protein S100-A6	S100A6	Color2 [A=255, R=169, G=169, B=169]	1	4					5	5	5	73.3	73.3	73.3	10.18	0	17.097	7733900000	37	30.7945	30.9018	30.7737	29.917	30.9354	29.684
0.470988	0.32699	0.208512	P06730;A6NMX2	P06730	Eukaryotic translation initiation factor 4E	EIF4E	Color2 [A=255, R=169, G=169, B=169]	1	4					6	6	6	48.4	48.4	48.4	25.097	0	32.285	794450000	33	27.4427	27.4938	27.5353	27.3302	27.7079	26.8082
0.092948	1.03176	0.460512	P06733;P13929	P06733	Alpha-enolase	ENO1	Color2 [A=255, R=169, G=169, B=169]	1	4					28	28	25	70.7	70.7	58.1	47.168	0	323.31	138890000000	744	34.9206	34.9147	34.8821	34.2704	34.862	34.2035
0.440188	0.356362	0.164778	P06737	P06737	Glycogen phosphorylase, liver form	PYGL	Color2 [A=255, R=169, G=169, B=169]	1	4					31	31	24	43.6	43.6	36	97.147	0	161.72	4028500000	113	29.7447	29.7382	29.764	29.3608	29.9671	29.4247
0.191837	0.717069	0.329671	P06744	P06744	Glucose-6-phosphate isomerase	GPI	Color2 [A=255, R=169, G=169, B=169]	1	4					16	16	10	41.4	41.4	25.8	63.146	0	187.79	3084600000	91	29.4486	29.3225	29.3709	28.8508	29.4648	28.8374
0.881906	0.0545775	-0.0145925	P06748	P06748	Nucleophosmin	NPM1	Color2 [A=255, R=169, G=169, B=169]	1	4					11	11	11	43.9	43.9	43.9	32.575	0	323.31	39267000000	300	32.9952	32.8734	32.9349	32.8397	33.117	32.8907
0.662818	0.178606	-0.111166	P06753	P06753	Tropomyosin alpha-3 chain	TPM3	Color2 [A=255, R=169, G=169, B=169]	1	4					20	7	7	51.6	18.6	18.6	32.95	0	80.403	11301000000	62	31.0222	30.8461	30.8108	30.8173	31.4566	30.7388
0.0165589	1.78097	-0.700231	P06756	P06756	Integrin alpha-V;Integrin alpha-V heavy chain;Integrin alpha-V light chain	ITGAV	Color2 [A=255, R=169, G=169, B=169]	1	4					43	43	43	50.6	50.6	50.6	116.04	0	296.71	6082400000	203	29.9631	29.9959	29.8727	30.5362	30.982	30.4142
0.0891455	1.0499	-0.727085	P06865	P06865	Beta-hexosaminidase subunit alpha	HEXA	Color2 [A=255, R=169, G=169, B=169]	1	4					13	13	13	29.9	29.9	29.9	60.702	0	102.03	958080000	34	27.1293	27.1994	27.1151	27.7181	28.4985	27.4084
0.233556	0.631609	-0.444956	Q16778;P33778;P23527;P06899;Q8N257;Q6DRA6;Q6DN03	Q16778;P33778;P23527;P06899;Q8N257	Histone H2B type 2-E;Histone H2B type 1-B;Histone H2B type 1-O;Histone H2B type 1-J;Histone H2B type 3-B	HIST2H2BE;HIST1H2BB;HIST1H2BO;HIST1H2BJ;HIST3H2BB	Color2 [A=255, R=169, G=169, B=169]	1	4					7	2	2	47.6	7.9	7.9	13.92	0	5.6096	4792600000	14	29.9147	29.7906	29.3803	30.1791	30.5927	29.6486
0.319005	0.496203	-0.34801	P07099	P07099	Epoxide hydrolase 1	EPHX1	Color2 [A=255, R=169, G=169, B=169]	1	4					13	13	13	44.2	44.2	44.2	52.948	0	42.911	1234900000	30	28.2473	27.535	27.4014	27.8733	28.3857	27.9688
0.748728	0.125676	0.250351	P07108	P07108	Acyl-CoA-binding protein	DBI	Color2 [A=255, R=169, G=169, B=169]	1	4					3	3	3	50.6	50.6	50.6	10.044	0	10.009	1191200000	12	27.5487	28.3203	27.4249	26.7839	28.8597	26.8992
0.251551	0.599374	0.325578	P07195	P07195	L-lactate dehydrogenase B chain	LDHB	Color2 [A=255, R=169, G=169, B=169]	1	4					19	18	18	61.7	58.1	58.1	36.638	0	323.31	17332000000	182	31.9675	31.9623	31.8512	31.413	32.0782	31.3131
0.130802	0.883384	-0.68987	P07196	P07196	Neurofilament light polypeptide	NEFL	Color2 [A=255, R=169, G=169, B=169]	1	4					12	11	11	28	26.3	26.3	61.516	0	31.396	814710000	21	26.972	26.6967	26.9438	27.4814	28.2082	26.9926
0.0343414	1.46418	1.61657	O00458	O00458	Interferon-related developmental regulator 1	IFRD1	Color2 [A=255, R=169, G=169, B=169]	1	4					4	4	4	12.2	12.2	12.2	50.268	0	20.262	83747000	8	24.7321	24.3257	24.4328	23.1582	21.9135	23.5691
0.084149	1.07495	-0.629409	P07237	P07237	Protein disulfide-isomerase	P4HB	Color2 [A=255, R=169, G=169, B=169]	1	4					35	35	35	66.5	66.5	66.5	57.116	0	323.31	68589000000	469	33.3008	33.3391	33.3282	33.7306	34.4988	33.6269
0.000181989	3.73996	1.60176	Q96CT7	Q96CT7	Coiled-coil domain-containing protein 124	CCDC124	Color2 [A=255, R=169, G=169, B=169]	1	4					4	4	4	22	22	22	25.835	0	12.286	236860000	14	25.9886	25.5911	25.7831	24.2535	24.167	24.1371
0.0838531	1.07648	-0.498207	P07355;A6NMY6	P07355;A6NMY6	Annexin A2;Putative annexin A2-like protein	ANXA2;ANXA2P2	Color2 [A=255, R=169, G=169, B=169]	1	4					34	34	34	75.2	75.2	75.2	38.604	0	323.31	158700000000	585	34.7523	34.8349	34.7661	35.1378	35.7076	35.0025
0.0981489	1.00811	0.42972	P07384	P07384	Calpain-1 catalytic subunit	CAPN1	Color2 [A=255, R=169, G=169, B=169]	1	4					24	24	24	39.2	39.2	39.2	81.889	0	108.4	1928300000	69	28.5745	28.9903	29.0286	28.3091	28.7091	28.286
0.068793	1.16246	0.498609	P07437;A6NNZ2;CON__ENSEMBL:ENSBTAP00000025008;Q9H4B7	P07437	Tubulin beta chain	TUBB	Color2 [A=255, R=169, G=169, B=169]	1	4					21	5	4	68.2	19.4	16	49.67	0	201.51	37918000000	164	32.9288	33.0757	33.2092	32.3569	32.9402	32.4207
0.0144618	1.83978	1.58563	Q9H1I8	Q9H1I8	Activating signal cointegrator 1 complex subunit 2	ASCC2	Color2 [A=255, R=169, G=169, B=169]	1	4					3	3	3	5.4	5.4	5.4	86.359	0	14.066	91825000	8	24.9909	24.5238	24.525	23.7193	22.5059	23.0576
0.173557	0.760559	-0.196446	P07686	P07686	Beta-hexosaminidase subunit beta;Beta-hexosaminidase subunit beta chain B;Beta-hexosaminidase subunit beta chain A	HEXB	Color2 [A=255, R=169, G=169, B=169]	1	4					13	13	13	34.9	34.9	34.9	63.111	0	52.55	1155500000	47	27.865	28.037	27.7098	27.9241	28.1537	28.1234
0.151756	0.818854	1.23017	P07711	P07711	Cathepsin L1;Cathepsin L1 heavy chain;Cathepsin L1 light chain	CTSL	Color2 [A=255, R=169, G=169, B=169]	1	4					3	3	3	18	18	18	37.564	0	15.205	142140000	8	25.1496	25.3776	24.9392	23.3055	23.1788	25.2915
0.12484	0.903647	0.648588	P07737;CON__P02584	P07737	Profilin-1	PFN1	Color2 [A=255, R=169, G=169, B=169]	1	4					11	11	11	87.9	87.9	87.9	15.054	0	142.27	47399000000	279	33.3149	33.5196	33.4053	32.4853	33.4214	32.3872
0.966035	0.015007	-0.00993538	P07741	P07741	Adenine phosphoribosyltransferase	APRT	Color2 [A=255, R=169, G=169, B=169]	1	4					7	7	7	51.1	51.1	51.1	19.608	0	60.343	1099000000	28	27.9266	27.7655	27.8062	27.4728	27.8415	28.2138
0.649652	0.187319	0.0595125	P07814	P07814	Bifunctional glutamate/proline--tRNA ligase;Glutamate--tRNA ligase;Proline--tRNA ligase	EPRS	Color2 [A=255, R=169, G=169, B=169]	1	4					54	54	54	52	52	52	170.59	0	323.31	7927700000	231	30.7886	30.6412	30.6186	30.5052	30.8412	30.5235
0.0443557	1.35305	-0.490703	P07858	P07858	Cathepsin B;Cathepsin B light chain;Cathepsin B heavy chain	CTSB	Color2 [A=255, R=169, G=169, B=169]	1	4					9	9	9	39.8	39.8	39.8	37.821	0	65.025	1691600000	64	28.2167	28.1001	28.2016	28.5432	28.9907	28.4566
0.119631	0.922157	0.481954	P07900;Q14568;Q58FG0	P07900	Heat shock protein HSP 90-alpha	HSP90AA1	Color2 [A=255, R=169, G=169, B=169]	1	4					49	49	32	63.4	63.4	44.4	84.659	0	323.31	119440000000	830	34.7469	34.7829	34.7785	34.0844	34.7731	34.005
0.0697919	1.15619	-0.55176	P07910;P0DMR1;O60812;B7ZW38;B2RXH8;Q86SE5	P07910;P0DMR1;O60812;B7ZW38;B2RXH8	Heterogeneous nuclear ribonucleoproteins C1/C2;Heterogeneous nuclear ribonucleoprotein C-like 4;Heterogeneous nuclear ribonucleoprotein C-like 1;Heterogeneous nuclear ribonucleoprotein C-like 3;Heterogeneous nuclear ribonucleoprotein C-like 2	HNRNPC;HNRNPCL4;HNRNPCL1;HNRNPCL3;HNRNPCL2	Color2 [A=255, R=169, G=169, B=169]	1	4					16	16	16	46.7	46.7	46.7	33.67	0	101.53	21710000000	173	31.8269	31.9	31.7829	32.2727	32.817	32.0752
0.136831	0.863815	-0.525216	P07919;A0A096LP55	P07919	Cytochrome b-c1 complex subunit 6, mitochondrial	UQCRH	Color2 [A=255, R=169, G=169, B=169]	1	4					5	5	5	67	67	67	10.739	0	56.384	1229700000	22	27.882	27.5598	27.6706	28.0209	28.7584	27.9087
0.0560137	1.25171	-0.0900199	P07942	P07942	Laminin subunit beta-1	LAMB1	Color2 [A=255, R=169, G=169, B=169]	1	4					27	27	27	24.6	24.6	24.6	198.04	0	206.15	2371700000	109	28.9829	28.9019	28.9874	29.0506	29.0127	29.0789
0.328769	0.483109	-0.837991	P07947;P06241	P07947	Tyrosine-protein kinase Yes	YES1	Color2 [A=255, R=169, G=169, B=169]	1	4					5	5	4	16.4	16.4	14	60.801	0	17.952	229930000	13	23.8258	26.0313	26.1382	26.2261	26.1418	26.1413
0.289247	0.538731	0.612684	P07948	P07948	Tyrosine-protein kinase Lyn	LYN	Color2 [A=255, R=169, G=169, B=169]	1	4					5	5	5	18.9	18.9	18.9	58.573	0	23.668	147360000	7	24.8346	25.1834	25.5758	23.6932	24.885	25.1776
0.0464036	1.33345	-0.447932	P07954	P07954	Fumarate hydratase, mitochondrial	FH	Color2 [A=255, R=169, G=169, B=169]	1	4					15	15	15	52.7	52.7	52.7	54.636	0	101.36	3395900000	75	29.2335	29.1815	29.2716	29.4544	29.975	29.6011
0.591117	0.228327	0.143684	P08133	P08133	Annexin A6	ANXA6	Color2 [A=255, R=169, G=169, B=169]	1	4					44	44	44	70.6	70.6	70.6	75.872	0	323.31	16625000000	263	31.6754	31.9312	31.8157	31.5086	32.1256	31.357
0.376139	0.424651	0.401248	P08134	P08134	Rho-related GTP-binding protein RhoC	RHOC	Color2 [A=255, R=169, G=169, B=169]	1	4					9	2	2	65.3	18.7	18.7	22.006	0	21.603	2035200000	30	28.8813	28.9678	29.0121	28.9663	27.7496	28.9416
0.000770856	3.11303	-0.691225	P08195	P08195	4F2 cell-surface antigen heavy chain	SLC3A2	Color2 [A=255, R=169, G=169, B=169]	1	4					23	23	23	46.8	46.8	46.8	67.993	0	323.31	7693100000	146	30.298	30.4609	30.2982	30.9582	31.1371	31.0356
0.131937	0.879634	0.50539	P08238;Q58FF7	P08238	Heat shock protein HSP 90-beta	HSP90AB1	Color2 [A=255, R=169, G=169, B=169]	1	4					48	30	25	61.7	41.6	35.9	83.263	0	323.31	62718000000	432	33.6896	33.6236	33.6731	33.0241	33.6707	32.7753
0.0989312	1.00467	-0.594663	P08240	P08240	Signal recognition particle receptor subunit alpha	SRPR	Color2 [A=255, R=169, G=169, B=169]	1	4					11	11	11	23.5	23.5	23.5	69.81	0	41.055	1126600000	31	27.5695	27.3007	27.2492	27.9012	28.4466	27.5557
0.143175	0.844134	-0.29855	P08243	P08243	Asparagine synthetase [glutamine-hydrolyzing]	ASNS	Color2 [A=255, R=169, G=169, B=169]	1	4					11	11	11	27.8	27.8	27.8	64.369	0	56.502	1063200000	38	27.5201	27.8643	27.7142	28.2368	27.9703	27.7872
0.0840378	1.07553	-0.618918	P08559;P29803	P08559	Pyruvate dehydrogenase E1 component subunit alpha, somatic form, mitochondrial	PDHA1	Color2 [A=255, R=169, G=169, B=169]	1	4					13	13	13	53.6	53.6	53.6	43.295	0	83.319	2658200000	57	28.6098	28.5197	28.5774	29.0157	29.7158	28.8322
0.0840595	1.07541	-0.477841	P08574	P08574	Cytochrome c1, heme protein, mitochondrial	CYC1	Color2 [A=255, R=169, G=169, B=169]	1	4					9	9	9	44.3	44.3	44.3	35.422	0	142.74	3112400000	86	29.0075	29.1519	28.9953	29.5814	29.8517	29.1552
0.252665	0.597455	-0.431199	P08579	P08579	U2 small nuclear ribonucleoprotein B	SNRPB2	Color2 [A=255, R=169, G=169, B=169]	1	4					6	6	4	31.6	31.6	24.9	25.486	0	80.768	1073200000	47	27.5017	27.4492	27.6187	27.7355	28.5828	27.5449
0.617852	0.209116	0.253595	P08581	P08581	Hepatocyte growth factor receptor	MET	Color2 [A=255, R=169, G=169, B=169]	1	4					12	12	12	12.7	12.7	12.7	155.54	0	46.677	489970000	30	26.6992	26.8322	26.7985	26.0326	26.078	27.4585
0.611317	0.213733	-0.179288	P08621	P08621	U1 small nuclear ribonucleoprotein 70 kDa	SNRNP70	Color2 [A=255, R=169, G=169, B=169]	1	4					13	13	13	27.7	27.7	27.7	51.556	0	64.25	2260400000	68	28.8187	28.7282	28.7361	28.6381	29.5887	28.5941
0.567279	0.246203	0.589053	P08648	P08648	Integrin alpha-5;Integrin alpha-5 heavy chain;Integrin alpha-5 light chain	ITGA5	Color2 [A=255, R=169, G=169, B=169]	1	4					8	8	8	14.3	14.3	14.3	114.54	0	36.95	331740000	15	26.1074	26.2406	25.9688	23.638	26.5983	26.3133
0.0481216	1.31766	-0.673286	P08670;P17661;P41219;P14136;CON__Q61726;CON__Q6NT21;CON__P78385;CON__P78386;CON__Q8N1N4-2;CON__Q7RTT2;P78385;Q16352;P78386;Q8N1N4;P07197;P12036	P08670	Vimentin	VIM	Color2 [A=255, R=169, G=169, B=169]	1	4					53	53	49	87.6	87.6	82.2	53.651	0	323.31	908270000000	1974	37.0112	37.1612	37.0688	37.5557	38.2223	37.4831
0.00512779	2.29007	0.725707	P08708	P08708	40S ribosomal protein S17	RPS17	Color2 [A=255, R=169, G=169, B=169]	1	4					8	8	8	52.6	52.6	52.6	15.55	0	108.56	3987800000	86	29.9175	30.039	29.986	29.4721	29.0366	29.2568
0.0433193	1.36332	0.182631	P08754;P11488;P19087;A8MTJ3;P09471	P08754	Guanine nucleotide-binding protein G(k) subunit alpha	GNAI3	Color2 [A=255, R=169, G=169, B=169]	1	4					15	9	9	60.7	41.5	41.5	40.532	0	176.72	1501400000	41	28.4514	28.3523	28.4751	28.3256	28.2523	28.153
0.00582849	2.23444	0.519693	P08758	P08758	Annexin A5	ANXA5	Color2 [A=255, R=169, G=169, B=169]	1	4					24	24	24	76.2	76.2	76.2	35.936	0	323.31	23870000000	263	32.6407	32.4737	32.4936	32.1617	31.8805	32.0068
0.0947908	1.02323	0.374286	P08865	P08865	40S ribosomal protein SA	RPSA	Color2 [A=255, R=169, G=169, B=169]	1	4					15	15	15	62.4	62.4	62.4	32.854	0	308.07	15698000000	144	31.7631	31.7731	31.7621	31.2739	31.7301	31.1715
0.20755	0.682878	-1.06302	P09001	P09001	39S ribosomal protein L3, mitochondrial	MRPL3	Color2 [A=255, R=169, G=169, B=169]	1	4					3	3	3	11.8	11.8	11.8	38.632	0	6.6966	143680000	6	24.7837	24.6054	22.6028	24.9506	25.2811	24.9493
0.131587	0.880786	1.69443	P09012	P09012	U1 small nuclear ribonucleoprotein A	SNRPA	Color2 [A=255, R=169, G=169, B=169]	1	4					5	3	3	28.7	23.4	23.4	31.279	0	33.19	274480000	10	26.4108	26.4455	26.2683	23.8832	23.6923	26.4658
0.238424	0.62265	-0.846924	P09038	P09038	Fibroblast growth factor 2	FGF2	Color2 [A=255, R=169, G=169, B=169]	1	4					2	2	2	6.2	6.2	6.2	30.77	0.00083403	3.7404	142180000	6	24.6798	22.9804	24.7482	25.2148	25.1488	24.5856
0.672048	0.1726	0.587422	P09104	P09104	Gamma-enolase	ENO2	Color2 [A=255, R=169, G=169, B=169]	1	4					7	4	4	26.5	13.8	13.8	47.268	0	8.549	134380000	4	26.0953	21.9468	24.7006	24.4774	23.1064	23.3966
0.809377	0.0918489	-0.206494	P09110	P09110	3-ketoacyl-CoA thiolase, peroxisomal	ACAA1	Color2 [A=255, R=169, G=169, B=169]	1	4					8	8	8	29.7	29.7	29.7	44.292	0	60.88	160810000	25	25.0182	24.988	24.6965	23.7443	25.0807	26.4972
0.267489	0.572694	0.281195	P09234	P09234	U1 small nuclear ribonucleoprotein C	SNRPC	Color2 [A=255, R=169, G=169, B=169]	1	4					3	3	3	24.5	24.5	24.5	17.394	0	17.79	1021500000	20	27.936	27.772	27.843	27.3641	27.9956	27.3478
0.141322	0.84979	0.40461	P09382	P09382	Galectin-1	LGALS1	Color2 [A=255, R=169, G=169, B=169]	1	4					9	9	9	85.2	85.2	85.2	14.716	0	323.31	52247000000	293	33.4728	33.6103	33.5604	32.9985	33.5708	32.8603
0.736111	0.133056	0.0984783	P09429;B2RPK0	P09429;B2RPK0	High mobility group protein B1;Putative high mobility group protein B1-like 1	HMGB1;HMGB1P1	Color2 [A=255, R=169, G=169, B=169]	1	4					10	10	7	47.4	47.4	34.4	24.893	0	73.194	6705700000	90	30.3472	30.2985	30.3452	30.0527	30.7664	29.8764
0.987051	0.00566032	0.00288836	P09486	P09486	SPARC	SPARC	Color2 [A=255, R=169, G=169, B=169]	1	4					7	7	7	47.9	47.9	47.9	34.632	0	40.926	714110000	34	27.1939	27.3866	27.083	27.4102	26.9414	27.3033
0.125488	0.901398	-0.57125	P09493	P09493	Tropomyosin alpha-1 chain	TPM1	Color2 [A=255, R=169, G=169, B=169]	1	4					23	23	10	59.9	59.9	24.6	32.708	0	323.31	30207000000	208	32.3032	32.2662	32.1646	32.469	33.3978	32.581
0.694012	0.158633	0.15928	P09496	P09496	Clathrin light chain A	CLTA	Color2 [A=255, R=169, G=169, B=169]	1	4					6	6	6	19.8	19.8	19.8	27.076	0	14.178	1473100000	19	28.2134	28.2446	28.0815	27.6498	28.7669	27.6449
0.571982	0.242618	-0.0977243	P09525	P09525	Annexin A4	ANXA4	Color2 [A=255, R=169, G=169, B=169]	1	4					20	20	20	67.7	67.7	67.7	35.882	0	179.87	2871800000	68	29.214	29.1232	29.1372	29.1854	29.5551	29.027
0.762173	0.117947	-0.20025	P09543	P09543	2,3-cyclic-nucleotide 3-phosphodiesterase	CNP	Color2 [A=255, R=169, G=169, B=169]	1	4					7	7	7	24.7	24.7	24.7	47.578	0	112.06	624040000	33	26.8464	27.1632	27.2008	27.736	26.0652	28.0099
0.228395	0.641313	0.307496	P09601	P09601	Heme oxygenase 1	HMOX1	Color2 [A=255, R=169, G=169, B=169]	1	4					10	10	10	56.2	56.2	56.2	32.818	0	77.023	1728900000	64	28.6384	28.4756	28.5937	28.2418	27.9068	28.6366
0.194523	0.711029	-0.436043	P09622	P09622	Dihydrolipoyl dehydrogenase, mitochondrial	DLD	Color2 [A=255, R=169, G=169, B=169]	1	4					15	15	15	46	46	46	54.177	0	107.76	3415900000	79	29.1142	29.2119	29.1019	29.2676	30.1332	29.3353
0.35541	0.44927	-0.260124	P09651;Q32P51	P09651;Q32P51	Heterogeneous nuclear ribonucleoprotein A1;Heterogeneous nuclear ribonucleoprotein A1, N-terminally processed;Heterogeneous nuclear ribonucleoprotein A1-like 2	HNRNPA1;HNRNPA1L2	Color2 [A=255, R=169, G=169, B=169]	1	4					19	18	18	48.1	45.7	45.7	38.746	0	323.31	45996000000	242	32.9694	33.0682	32.9891	33.0629	33.7615	32.9827
0.01188	1.92518	-0.600885	P09661	P09661	U2 small nuclear ribonucleoprotein A	SNRPA1	Color2 [A=255, R=169, G=169, B=169]	1	4					9	9	9	40.8	40.8	40.8	28.415	0	72.245	1344200000	44	27.9678	27.6856	27.7107	28.5682	28.3885	28.2101
0.0433307	1.3632	-0.705236	P09669	P09669	Cytochrome c oxidase subunit 6C	COX6C	Color2 [A=255, R=169, G=169, B=169]	1	4					4	4	4	37.3	37.3	37.3	8.7813	0	13.649	863780000	13	27.0785	27.208	26.9325	27.4823	28.2271	27.6252
0.106022	0.974605	0.530044	P09874	P09874	Poly [ADP-ribose] polymerase 1	PARP1	Color2 [A=255, R=169, G=169, B=169]	1	4					16	16	16	25	25	25	113.08	0	62.356	1195200000	36	28.1052	28.0657	28.2185	27.2879	28.0957	27.4158
0.220843	0.655916	0.471317	P09936	P09936	Ubiquitin carboxyl-terminal hydrolase isozyme L1	UCHL1	Color2 [A=255, R=169, G=169, B=169]	1	4					11	11	11	64.6	64.6	64.6	24.824	0	155.83	3961600000	61	29.704	29.9411	29.7842	29.0513	29.9728	28.9912
0.00359355	2.44448	0.456491	P09960	P09960	Leukotriene A-4 hydrolase	LTA4H	Color2 [A=255, R=169, G=169, B=169]	1	4					12	12	12	27.8	27.8	27.8	69.284	0	53.236	620100000	31	27.1121	27.2388	27.1993	26.8214	26.7554	26.6039
0.23811	0.623222	0.255482	P09972	P09972	Fructose-bisphosphate aldolase C	ALDOC	Color2 [A=255, R=169, G=169, B=169]	1	4					5	2	2	16.8	7.1	7.1	39.455	0	71.538	1762700000	29	28.4804	28.571	28.5516	27.9239	28.5286	28.384
0.385058	0.414474	-0.320641	Q71UI9;P0C0S5	Q71UI9;P0C0S5	Histone H2A.V;Histone H2A.Z	H2AFV;H2AFZ	Color2 [A=255, R=169, G=169, B=169]	1	4					4	2	2	31.2	18.8	18.8	13.509	0	7.4645	3146200000	21	29.1748	29.091	29.1568	29.1138	30.1173	29.1534
0.752684	0.123387	0.0656039	Q99878;Q96KK5;Q9BTM1;Q16777;Q6FI13;P20671;P0C0S8;Q93077;Q7L7L0;P04908;REV__Q8NB25	Q99878;Q96KK5;Q9BTM1;Q16777;Q6FI13;P20671;P0C0S8;Q93077;Q7L7L0;P04908	Histone H2A type 1-J;Histone H2A type 1-H;Histone H2A.J;Histone H2A type 2-C;Histone H2A type 2-A;Histone H2A type 1-D;Histone H2A type 1;Histone H2A type 1-C;Histone H2A type 3;Histone H2A type 1-B/E	HIST1H2AJ;HIST1H2AH;H2AFJ;HIST2H2AC;HIST2H2AA3;HIST1H2AD;HIST1H2AG;HIST1H2AC;HIST3H2A;HIST1H2AB	Color2 [A=255, R=169, G=169, B=169]	1	4					5	5	2	35.9	35.9	23.4	13.936	0	86.882	36006000000	102	32.7685	32.9175	32.7905	32.4415	33.0947	32.7434
0.165897	0.780163	0.368664	P0DMV9;P0DMV8	P0DMV9;P0DMV8	Heat shock 70 kDa protein 1B;Heat shock 70 kDa protein 1A	HSPA1B;HSPA1A	Color2 [A=255, R=169, G=169, B=169]	1	4					34	30	17	69	63.7	36.2	70.051	0	230.17	9387500000	185	31.0138	31.1439	31.046	30.5425	31.1231	30.432
0.0706207	1.15107	-0.190287	P0DN76;Q01081;Q8WU68	P0DN76;Q01081	Splicing factor U2AF 35 kDa subunit	U2AF1	Color2 [A=255, R=169, G=169, B=169]	1	4					7	7	7	40.8	40.8	40.8	27.872	0	64.233	3062000000	53	29.3511	29.1653	29.2538	29.3398	29.4711	29.5302
0.885658	0.0527338	-0.0470543	P0DP25;P0DP24;P0DP23;P02585	P0DP25;P0DP24;P0DP23			Color2 [A=255, R=169, G=169, B=169]	1	4					14	14	12	98.7	98.7	94	16.837	0	323.31	29971000000	189	32.6249	32.6538	32.5983	32.3243	33.2842	32.4097
0.460909	0.336385	-0.796428	P10109	P10109	Adrenodoxin, mitochondrial	FDX1	Color2 [A=255, R=169, G=169, B=169]	1	4					1	1	1	11.4	11.4	11.4	19.393	0	21.483	129510000	7	23.7105	23.2868	25.1191	24.7088	23.5077	26.2891
0.764897	0.116397	-0.369802	P10155	P10155	60 kDa SS-A/Ro ribonucleoprotein	TROVE2	Color2 [A=255, R=169, G=169, B=169]	1	4					7	7	7	20.4	20.4	20.4	60.67	0	32.011	266680000	12	25.7455	23.0442	25.8425	23.8676	26.1669	25.7072
0.0647617	1.18868	-0.515586	P10301	P10301	Ras-related protein R-Ras	RRAS	Color2 [A=255, R=169, G=169, B=169]	1	4					8	8	6	49.1	49.1	36.7	23.48	0	82.546	1586700000	21	28.2862	27.9651	28.0825	28.433	28.9886	28.4589
0.463993	0.333489	0.265254	P10412;Q02539;P22492	P10412	Histone H1.4	HIST1H1E	Color2 [A=255, R=169, G=169, B=169]	1	4					8	8	1	30.1	30.1	7.3	21.865	0	25.334	11522000000	54	31.3803	31.2381	31.2309	30.7963	31.6566	30.6006
0.21102	0.675676	-0.445569	P10515	P10515	Dihydrolipoyllysine-residue acetyltransferase component of pyruvate dehydrogenase complex, mitochondrial	DLAT	Color2 [A=255, R=169, G=169, B=169]	1	4					11	11	11	25.5	25.5	25.5	68.996	0	47.927	1084900000	36	27.4348	27.5709	27.447	27.6849	28.5196	27.5849
0.75479	0.122174	-0.168509	P10586;P23468;Q13332	P10586	Receptor-type tyrosine-protein phosphatase F	PTPRF	Color2 [A=255, R=169, G=169, B=169]	1	4					9	9	9	7.5	7.5	7.5	212.88	0	22.003	438620000	21	27.0697	26.33	25.9426	27.1919	25.8984	26.7575
0.0348222	1.45814	0.735085	P10599	P10599	Thioredoxin	TXN	Color2 [A=255, R=169, G=169, B=169]	1	4					8	8	8	80	80	80	11.737	0	93.303	6800600000	64	30.6772	30.8749	30.6198	29.7972	30.4295	29.74
0.318636	0.496705	-0.361338	P10606	P10606	Cytochrome c oxidase subunit 5B, mitochondrial	COX5B	Color2 [A=255, R=169, G=169, B=169]	1	4					6	6	6	45.7	45.7	45.7	13.696	0	19.259	957380000	19	27.4085	27.5265	27.3582	27.525	28.4174	27.4348
0.0205396	1.68741	1.56067	P50452;O75830	P50452	Serpin B8	SERPINB8	Color2 [A=255, R=169, G=169, B=169]	1	4					4	3	1	12	9.9	4	42.766	0	7.0202	121900000	7	24.9779	25.0999	25.0813	23.5936	22.7227	24.1608
0.221682	0.654269	-1.14339	P10620	P10620	Microsomal glutathione S-transferase 1	MGST1	Color2 [A=255, R=169, G=169, B=169]	1	4					3	3	3	31	31	31	17.598	0	16.407	308680000	9	25.3741	23.5727	26.1483	25.9127	26.5848	26.0278
0.65542	0.183481	0.111056	P10644;P31321	P10644	cAMP-dependent protein kinase type I-alpha regulatory subunit;cAMP-dependent protein kinase type I-alpha regulatory subunit, N-terminally processed	PRKAR1A	Color2 [A=255, R=169, G=169, B=169]	1	4					10	10	10	31.5	31.5	31.5	42.981	0	45.886	1198100000	65	28.1333	27.8006	27.8199	27.7284	28.1928	27.4994
0.0686164	1.16357	0.781011	P10768	P10768	S-formylglutathione hydrolase	ESD	Color2 [A=255, R=169, G=169, B=169]	1	4					7	7	7	50.4	50.4	50.4	31.462	0	55.367	759880000	30	27.6965	27.6169	27.3533	27.307	26.7406	26.2761
0.00876171	2.05741	-0.358273	P10809	P10809	60 kDa heat shock protein, mitochondrial	HSPD1	Color2 [A=255, R=169, G=169, B=169]	1	4					40	40	40	75.4	75.4	75.4	61.054	0	323.31	85469000000	640	33.9147	33.9437	33.8719	34.2232	34.4093	34.1726
0.304664	0.516179	-0.262719	P11021	P11021	78 kDa glucose-regulated protein	HSPA5	Color2 [A=255, R=169, G=169, B=169]	1	4					42	42	40	62.1	62.1	61	72.332	0	323.31	121070000000	785	34.3845	34.4246	34.3835	34.4809	35.1034	34.3964
0.18078	0.742849	-0.271867	P11047	P11047	Laminin subunit gamma-1	LAMC1	Color2 [A=255, R=169, G=169, B=169]	1	4					32	32	32	30.8	30.8	30.8	177.6	0	283.67	2583600000	110	29.0649	28.9543	28.8859	29.0839	29.5595	29.0773
0.344764	0.462478	0.263475	P11142;P54652	P11142	Heat shock cognate 71 kDa protein	HSPA8	Color2 [A=255, R=169, G=169, B=169]	1	4					38	35	31	67.6	65.5	59.9	70.897	0	323.31	101210000000	668	34.3363	34.3781	34.3433	33.9514	34.5667	33.7492
0.27182	0.565719	-0.347175	P11166	P11166	Solute carrier family 2, facilitated glucose transporter member 1	SLC2A1	Color2 [A=255, R=169, G=169, B=169]	1	4					9	9	9	19.5	19.5	19.5	54.083	0	105	6243300000	80	30.0705	30.0976	30.1179	30.2385	30.9818	30.1072
0.123101	0.909738	0.945319	P11172	P11172	Uridine 5-monophosphate synthase;Orotate phosphoribosyltransferase;Orotidine 5-phosphate decarboxylase	UMPS	Color2 [A=255, R=169, G=169, B=169]	1	4					6	6	6	14.4	14.4	14.4	52.221	0	11.758	371790000	10	26.64	26.4308	26.5468	24.7268	26.3893	25.6655
0.101602	0.993097	-0.49595	P11177	P11177	Pyruvate dehydrogenase E1 component subunit beta, mitochondrial	PDHB	Color2 [A=255, R=169, G=169, B=169]	1	4					16	16	16	60.2	60.2	60.2	39.233	0	190.44	4183200000	79	29.5005	29.4048	29.4184	29.7527	30.3987	29.6602
0.748883	0.125586	-0.055397	P11216	P11216	Glycogen phosphorylase, brain form	PYGB	Color2 [A=255, R=169, G=169, B=169]	1	4					28	22	20	40	33.7	30.7	96.695	0	149.08	2663100000	88	29.0826	29.1206	29.0461	28.9998	29.4578	28.958
0.856384	0.0673314	-0.0424093	P11233	P11233	Ras-related protein Ral-A	RALA	Color2 [A=255, R=169, G=169, B=169]	1	4					8	8	3	49.5	49.5	18.4	23.567	0	167.09	3373000000	61	29.5218	29.3267	29.2538	29.2516	29.816	29.162
0.0655729	1.18328	-0.632428	P11279	P11279	Lysosome-associated membrane glycoprotein 1	LAMP1	Color2 [A=255, R=169, G=169, B=169]	1	4					3	3	3	6.7	6.7	6.7	44.882	0	8.0901	881410000	8	27.2758	27.214	26.8927	27.7086	28.1666	27.4046
0.096086	1.01734	-0.760977	P11310	P11310	Medium-chain specific acyl-CoA dehydrogenase, mitochondrial	ACADM	Color2 [A=255, R=169, G=169, B=169]	1	4					5	5	5	18.1	18.1	18.1	46.588	0	71.008	486660000	11	26.1146	26.6672	26.0539	26.8227	27.6174	26.6786
0.692838	0.159369	-0.113445	P11387;Q969P6	P11387	DNA topoisomerase 1	TOP1	Color2 [A=255, R=169, G=169, B=169]	1	4					20	20	20	31.4	31.4	31.4	90.725	0	94.103	1753200000	55	28.3587	28.2412	28.4421	28.23	28.9809	28.1714
0.622122	0.206125	0.108156	P11388	P11388	DNA topoisomerase 2-alpha	TOP2A	Color2 [A=255, R=169, G=169, B=169]	1	4					10	10	6	7.8	7.8	4.8	174.38	0	37.976	633520000	12	27.136	27.0735	26.8988	27.0107	27.2078	26.5654
0.254755	0.593878	-0.325087	P11413	P11413	Glucose-6-phosphate 1-dehydrogenase	G6PD	Color2 [A=255, R=169, G=169, B=169]	1	4					26	26	26	65.4	65.4	65.4	59.256	0	102.92	4179700000	96	29.5561	29.631	29.5183	29.667	30.3781	29.6355
0.0389643	1.40933	1.54223	Q9UHD1	Q9UHD1	Cysteine and histidine-rich domain-containing protein 1	CHORDC1	Color2 [A=255, R=169, G=169, B=169]	1	4					6	6	6	25.9	25.9	25.9	37.489	0	26.777	466680000	18	27.2448	27.0776	26.793	24.8352	25.1946	26.4591
0.0556536	1.25451	-1.6905	P11532	P11532	Dystrophin	DMD	Color2 [A=255, R=169, G=169, B=169]	1	4					2	2	2	0.7	0.7	0.7	426.74	0.0052937	2.4769	150070000	6	22.8767	22.8111	24.0236	25.0358	24.0211	25.7259
0.316053	0.50024	0.254471	P11586	P11586	C-1-tetrahydrofolate synthase, cytoplasmic;Methylenetetrahydrofolate dehydrogenase;Methenyltetrahydrofolate cyclohydrolase;Formyltetrahydrofolate synthetase;C-1-tetrahydrofolate synthase, cytoplasmic, N-terminally processed	MTHFD1	Color2 [A=255, R=169, G=169, B=169]	1	4					36	36	36	54	54	54	101.56	0	193.93	5445500000	152	30.1583	30.1898	30.1758	29.7574	30.3594	29.6437
0.0527928	1.27743	-0.471368	P11717	P11717	Cation-independent mannose-6-phosphate receptor	IGF2R	Color2 [A=255, R=169, G=169, B=169]	1	4					49	49	49	31	31	31	274.37	0	265.71	4257900000	150	29.4994	29.5758	29.4781	29.9351	30.3078	29.7246
0.359228	0.444629	0.263805	P11766	P11766	Alcohol dehydrogenase class-3	ADH5	Color2 [A=255, R=169, G=169, B=169]	1	4					12	12	12	38	38	38	39.724	0	84.675	1405100000	48	28.4253	28.2885	28.1875	28.1304	28.4071	27.5725
0.814971	0.0888581	-0.232522	P11908	P11908	Ribose-phosphate pyrophosphokinase 2	PRPS2	Color2 [A=255, R=169, G=169, B=169]	1	4					8	2	2	33	7.9	7.9	34.769	0	5.1991	87132000	4	24.3711	24.1849	21.9788	22.836	24.654	23.7424
0.246432	0.608303	0.269423	P11940;Q9H361;Q4VXU2;Q96DU9;Q5JQF8	P11940	Polyadenylate-binding protein 1	PABPC1	Color2 [A=255, R=169, G=169, B=169]	1	4					31	31	22	55.3	55.3	39.3	70.67	0	323.31	19890000000	215	32.1074	32.1158	32.0235	31.6668	32.2016	31.57
0.0028588	2.54382	0.487519	P12004	P12004	Proliferating cell nuclear antigen	PCNA	Color2 [A=255, R=169, G=169, B=169]	1	4					14	14	14	81.6	81.6	81.6	28.768	0	323.31	7320600000	122	30.768	30.7999	30.7627	30.4169	30.161	30.2902
0.316745	0.49929	0.256879	P12081	P12081	Histidine--tRNA ligase, cytoplasmic	HARS	Color2 [A=255, R=169, G=169, B=169]	1	4					19	19	14	44.8	44.8	35.2	57.41	0	97.866	2606200000	66	29.1399	29.1987	29.2512	28.6926	29.3836	28.743
0.00106359	2.97323	-0.573507	P12111	P12111	Collagen alpha-3(VI) chain	COL6A3	Color2 [A=255, R=169, G=169, B=169]	1	4					66	66	66	32.1	32.1	32.1	343.67	0	323.31	5803900000	228	30.036	30.0068	30.0805	30.7382	30.5226	30.5831
0.577461	0.238478	-0.206891	P12235	P12235	ADP/ATP translocase 1	SLC25A4	Color2 [A=255, R=169, G=169, B=169]	1	4					14	2	2	46.3	6	6	33.064	0	5.4746	125340000	7	24.8624	24.7206	24.1169	24.4416	25.2723	24.6066
0.252484	0.597767	-0.314432	P12236	P12236	ADP/ATP translocase 3;ADP/ATP translocase 3, N-terminally processed	SLC25A6	Color2 [A=255, R=169, G=169, B=169]	1	4					21	21	6	64.8	64.8	15.8	32.866	0	143.12	25424000000	192	32.1592	32.1753	32.1545	32.2073	32.9462	32.2789
0.148525	0.8282	0.323725	P12268	P12268	Inosine-5-monophosphate dehydrogenase 2	IMPDH2	Color2 [A=255, R=169, G=169, B=169]	1	4					25	25	24	66.1	66.1	64.6	55.804	0	312.94	5923900000	130	30.3344	30.3078	30.3035	29.7279	30.338	29.9086
0.0646688	1.18931	-0.517031	P12270	P12270	Nucleoprotein TPR	TPR	Color2 [A=255, R=169, G=169, B=169]	1	4					50	50	50	26.7	26.7	26.7	267.29	0	290.07	5053000000	174	29.7904	29.7894	29.7066	30.1691	30.6717	29.9967
0.0011838	2.92672	1.50242	P04818	P04818	Thymidylate synthase	TYMS	Color2 [A=255, R=169, G=169, B=169]	1	4					5	5	5	18.8	18.8	18.8	35.716	0	72.303	710010000	25	27.9479	27.8005	27.387	26.0742	26.3159	26.238
0.737691	0.132126	-0.0653598	P12814;P35609;Q08043	P12814	Alpha-actinin-1	ACTN1	Color2 [A=255, R=169, G=169, B=169]	1	4					63	63	43	82.4	82.4	61.3	103.06	0	323.31	61015000000	680	33.5786	33.6422	33.5281	33.4952	34.0051	33.4446
0.910284	0.0408233	0.0286713	P12955	P12955	Xaa-Pro dipeptidase	PEPD	Color2 [A=255, R=169, G=169, B=169]	1	4					6	6	6	23.1	23.1	23.1	54.548	0	81.576	894210000	25	27.6282	27.3852	27.5769	27.0786	27.5687	27.8571
0.102781	0.988086	-0.230542	P12956	P12956	X-ray repair cross-complementing protein 6	XRCC6	Color2 [A=255, R=169, G=169, B=169]	1	4					35	35	35	66.3	66.3	66.3	69.842	0	323.31	17421000000	281	31.7747	31.6121	31.7201	31.8917	32.1201	31.7867
0.183261	0.736929	-0.167529	P13010	P13010	X-ray repair cross-complementing protein 5	XRCC5	Color2 [A=255, R=169, G=169, B=169]	1	4					42	42	42	69	69	69	82.704	0	323.31	20372000000	345	31.9684	32.0248	32.0551	32.1298	32.3793	32.0418
0.194511	0.711056	-0.52447	P13073	P13073	Cytochrome c oxidase subunit 4 isoform 1, mitochondrial	COX4I1	Color2 [A=255, R=169, G=169, B=169]	1	4					5	5	5	30.8	30.8	30.8	19.576	0	35.93	2214700000	38	28.5157	28.539	28.5515	28.7434	29.7329	28.7033
0.835536	0.0780348	0.096007	P13284	P13284	Gamma-interferon-inducible lysosomal thiol reductase	IFI30	Color2 [A=255, R=169, G=169, B=169]	1	4					2	2	2	25.6	25.6	25.6	27.963	0	14.831	42001000	3	22.6767	23.4444	24.0045	22.895	23.3795	23.563
0.0275034	1.56061	-0.714443	P13473	P13473	Lysosome-associated membrane glycoprotein 2	LAMP2	Color2 [A=255, R=169, G=169, B=169]	1	4					3	3	3	7.3	7.3	7.3	44.96	0	31.188	1387700000	26	27.6	28.0553	27.9726	28.567	28.874	28.3302
0.125246	0.902236	0.268014	P13489	P13489	Ribonuclease inhibitor	RNH1	Color2 [A=255, R=169, G=169, B=169]	1	4					22	22	22	79.8	79.8	79.8	49.973	0	256.97	5867100000	107	30.5252	30.6413	30.6179	30.4881	30.4314	30.0608
0.0951101	1.02177	0.528344	P13639	P13639	Elongation factor 2	EEF2	Color2 [A=255, R=169, G=169, B=169]	1	4					51	51	50	69.9	69.9	68.8	95.337	0	323.31	76646000000	746	34.1128	34.1518	34.0694	33.436	34.055	33.2579
0.126691	0.897254	-0.46166	P13667	P13667	Protein disulfide-isomerase A4	PDIA4	Color2 [A=255, R=169, G=169, B=169]	1	4					41	41	41	58.9	58.9	58.9	72.932	0	323.31	33952000000	381	32.4818	32.5572	32.4721	32.7786	33.4387	32.6788
0.0400801	1.39707	-0.35133	P13674	P13674	Prolyl 4-hydroxylase subunit alpha-1	P4HA1	Color2 [A=255, R=169, G=169, B=169]	1	4					15	15	15	38.8	38.8	38.8	61.049	0	146.22	1761900000	69	28.1812	28.4195	28.4436	28.6068	28.863	28.6283
0.0015921	2.79803	1.49452	Q8N668	Q8N668	COMM domain-containing protein 1	COMMD1	Color2 [A=255, R=169, G=169, B=169]	1	4					3	3	3	37.9	37.9	37.9	21.178	0	13.55	97642000	7	25.1531	24.8147	25.0588	23.8245	23.2464	23.472
0.0618376	1.20875	0.454862	P13797	P13797	Plastin-3	PLS3	Color2 [A=255, R=169, G=169, B=169]	1	4					38	38	30	78.3	78.3	65.4	70.81	0	262.3	8284200000	174	30.9707	31.005	30.8622	30.4794	30.7938	30.2
0.899631	0.0459358	-0.0316289	P13798	P13798	Acylamino-acid-releasing enzyme	APEH	Color2 [A=255, R=169, G=169, B=169]	1	4					10	10	10	20.6	20.6	20.6	81.224	0	25.668	624620000	15	27.3198	26.5272	27.0155	26.8933	27.0291	27.0351
0.0318189	1.49731	1.48356	P68402	P68402	Platelet-activating factor acetylhydrolase IB subunit beta	PAFAH1B2	Color2 [A=255, R=169, G=169, B=169]	1	4					7	7	7	71.6	71.6	71.6	25.569	0	64.814	628440000	28	27.8431	27.4623	27.3056	26.4006	25.1987	26.5611
0.823029	0.084585	-0.0579192	P13861;P31323	P13861	cAMP-dependent protein kinase type II-alpha regulatory subunit	PRKAR2A	Color2 [A=255, R=169, G=169, B=169]	1	4					11	11	11	39.9	39.9	39.9	45.518	0	131.09	881620000	44	27.4413	27.6171	27.63	27.7909	27.1565	27.9147
0.141234	0.85006	-0.548166	P13987	P13987	CD59 glycoprotein	CD59	Color2 [A=255, R=169, G=169, B=169]	1	4					4	4	4	25	25	25	14.177	0	38.185	2335500000	39	28.496	28.5939	28.5787	28.866	29.6966	28.7505
0.0393786	1.40474	1.39663	Q9UHY1	Q9UHY1	Nuclear receptor-binding protein	NRBP1	Color2 [A=255, R=169, G=169, B=169]	1	4					4	4	4	14	14	14	59.844	0	20.025	111880000	11	24.7519	25.0584	25.1145	23.8802	22.6942	24.1605
0.123119	0.909676	0.309251	P14174	P14174	Macrophage migration inhibitory factor	MIF	Color2 [A=255, R=169, G=169, B=169]	1	4					3	3	3	35.7	35.7	35.7	12.476	0	23.843	4463800000	34	30.009	30.1639	30.0014	29.9516	29.8381	29.4569
0.361516	0.441872	-0.302365	P14209	P14209	CD99 antigen	CD99	Color2 [A=255, R=169, G=169, B=169]	1	4					2	2	2	24.3	24.3	24.3	18.848	0	14.379	291650000	17	25.6574	25.5883	25.4899	25.4308	26.4219	25.7899
0.25294	0.596982	-0.344795	P14314	P14314	Glucosidase 2 subunit beta	PRKCSH	Color2 [A=255, R=169, G=169, B=169]	1	4					26	26	26	55.5	55.5	55.5	59.425	0	317.93	14341000000	168	31.2468	31.2955	31.2051	31.3062	32.1067	31.3688
0.0751562	1.12404	1.93831	P14324	P14324	Farnesyl pyrophosphate synthase	FDPS	Color2 [A=255, R=169, G=169, B=169]	1	4					4	4	4	13.1	13.1	13.1	48.275	0	13.719	313420000	13	26.315	26.7154	25.9939	24.096	25.8877	23.2257
0.00226359	2.6452	1.37651	Q9H993	Q9H993	Protein-glutamate O-methyltransferase	ARMT1	Color2 [A=255, R=169, G=169, B=169]	1	4					6	6	6	27.4	27.4	27.4	51.172	0	32.53	134350000	13	25.3204	25.1408	25.2585	23.5252	23.8778	24.1871
0.821151	0.0855767	0.0299473	P14550	P14550	Alcohol dehydrogenase [NADP(+)]	AKR1A1	Color2 [A=255, R=169, G=169, B=169]	1	4					7	7	7	31.1	31.1	31.1	36.573	0	44.699	669360000	23	27.049	27.3016	27.054	26.9855	27.2856	27.0436
0.138357	0.859	0.391722	P14618;P30613	P14618	Pyruvate kinase PKM	PKM	Color2 [A=255, R=169, G=169, B=169]	1	4					42	42	42	76.6	76.6	76.6	57.936	0	323.31	133530000000	817	34.9272	34.8948	34.8721	34.3358	34.9266	34.2565
0.0216531	1.66448	-0.595019	P14625;Q58FF3	P14625	Endoplasmin	HSP90B1	Color2 [A=255, R=169, G=169, B=169]	1	4					54	54	52	66.9	66.9	65.1	92.468	0	323.31	74466000000	596	33.5331	33.6398	33.5323	34.0117	34.4809	33.9977
0.47514	0.323179	-0.249358	P63162;P14678	P63162;P14678	Small nuclear ribonucleoprotein-associated protein N;Small nuclear ribonucleoprotein-associated proteins B and B	SNRPN;SNRPB	Color2 [A=255, R=169, G=169, B=169]	1	4					7	7	7	24.6	24.6	24.6	24.614	0	30.175	3455000000	67	29.1841	29.3904	29.2407	29.1019	30.1279	29.3334
0.553576	0.256822	0.237937	P14735	P14735	Insulin-degrading enzyme	IDE	Color2 [A=255, R=169, G=169, B=169]	1	4					7	7	7	8.8	8.8	8.8	117.97	0	14.947	339690000	23	26.3211	26.4022	26.3056	26.0428	26.7699	25.5024
0.0516105	1.28726	-0.290389	P14854	P14854	Cytochrome c oxidase subunit 6B1	COX6B1	Color2 [A=255, R=169, G=169, B=169]	1	4					4	4	4	57	57	57	10.192	0	45.286	963630000	22	27.3873	27.5539	27.3684	27.5841	27.8869	27.7099
0.0439484	1.35706	-0.396188	P14866;Q8WVV9	P14866	Heterogeneous nuclear ribonucleoprotein L	HNRNPL	Color2 [A=255, R=169, G=169, B=169]	1	4					20	20	20	58.9	58.9	58.9	64.132	0	323.31	9773000000	186	30.8088	30.7231	30.7918	31.0844	31.4335	30.9945
0.561659	0.250527	0.146362	P14868	P14868	Aspartate--tRNA ligase, cytoplasmic	DARS	Color2 [A=255, R=169, G=169, B=169]	1	4					30	30	30	65.7	65.7	65.7	57.136	0	223.18	6922100000	137	30.4307	30.5123	30.5279	30.1054	30.803	30.1235
0.262818	0.580345	0.270611	P14921	P14921	Protein C-ets-1	ETS1	Color2 [A=255, R=169, G=169, B=169]	1	4					3	3	3	10.7	10.7	10.7	50.407	0	19.751	101480000	9	24.5642	24.7621	24.294	24.2504	24.0068	24.5512
0.509144	0.293159	0.395915	P14927	P14927	Cytochrome b-c1 complex subunit 7	UQCRB	Color2 [A=255, R=169, G=169, B=169]	1	4					5	5	5	40.5	40.5	40.5	13.53	0	51.838	935050000	19	27.74	27.6897	27.8615	27.8148	26.2844	28.0042
0.112838	0.947546	0.454446	P15121	P15121	Aldose reductase	AKR1B1	Color2 [A=255, R=169, G=169, B=169]	1	4					21	21	20	69.9	69.9	67.4	35.853	0	323.31	41306000000	336	33.1071	33.212	33.1564	32.4989	33.1483	32.465
0.0236199	1.62672	-0.721701	P15144	P15144	Aminopeptidase N	ANPEP	Color2 [A=255, R=169, G=169, B=169]	1	4					30	30	30	46.6	46.6	46.6	109.54	0	283.92	6042500000	161	29.9995	29.955	29.7908	30.4678	31.0211	30.4215
0.215476	0.666601	-0.498103	P15151	P15151	Poliovirus receptor	PVR	Color2 [A=255, R=169, G=169, B=169]	1	4					6	6	6	17	17	17	45.302	0	15.227	544440000	21	26.5978	26.3891	26.535	26.8401	27.647	26.529
0.0838024	1.07674	-0.477225	P15153;P17081;Q9H4E5	P15153	Ras-related C3 botulinum toxin substrate 2	RAC2	Color2 [A=255, R=169, G=169, B=169]	1	4					8	3	3	56.8	26.6	26.6	21.429	0	14.348	396960000	11	25.9168	26.2854	26.3723	26.6077	26.9618	26.4367
0.00134345	2.87178	0.644292	P15170	P15170	Eukaryotic peptide chain release factor GTP-binding subunit ERF3A	GSPT1	Color2 [A=255, R=169, G=169, B=169]	1	4					16	16	7	45.1	45.1	24.2	55.755	0	136.62	1584700000	50	28.5403	28.6661	28.5547	27.8956	28.0812	27.8514
0.748581	0.125761	-0.128951	P15291	P15291	Beta-1,4-galactosyltransferase 1;Lactose synthase A protein;N-acetyllactosamine synthase;Beta-N-acetylglucosaminylglycopeptide beta-1,4-galactosyltransferase;Beta-N-acetylglucosaminyl-glycolipid beta-1,4-galactosyltransferase;Processed beta-1,4-galactosyltransferase 1	B4GALT1	Color2 [A=255, R=169, G=169, B=169]	1	4					7	7	7	28.6	28.6	28.6	43.92	0	90.76	643860000	23	27.5193	26.9108	26.8644	27.4362	26.616	27.6292
0.425344	0.37126	0.259546	P15311	P15311	Ezrin	EZR	Color2 [A=255, R=169, G=169, B=169]	1	4					37	28	26	57.8	43.9	42.5	69.412	0	182.79	7682800000	147	30.5723	30.7778	30.5763	30.2023	30.9406	30.0049
0.72037	0.142444	-0.286662	P15374	P15374	Ubiquitin carboxyl-terminal hydrolase isozyme L3	UCHL3	Color2 [A=255, R=169, G=169, B=169]	1	4					3	3	3	24.3	24.3	24.3	26.182	0	10.272	58574000	6	24.6071	24.7953	22.6426	24.7539	24.3841	23.767
0.355676	0.448946	-1.04127	P15407	P15407	Fos-related antigen 1	FOSL1	Color2 [A=255, R=169, G=169, B=169]	1	4					2	2	2	11.1	11.1	11.1	29.413	0	15.105	240050000	5	23.1733	25.5508	24.1613	26.151	23.8977	25.9605
0.196087	0.707552	0.442754	P15531	P15531	Nucleoside diphosphate kinase A	NME1	Color2 [A=255, R=169, G=169, B=169]	1	4					12	12	7	86.2	86.2	55.3	17.149	0	82.67	17472000000	120	31.8349	32.0364	31.901	31.3036	32.0291	31.1114
0.435675	0.360838	0.200445	P15559	P15559	NAD(P)H dehydrogenase [quinone] 1	NQO1	Color2 [A=255, R=169, G=169, B=169]	1	4					9	9	9	35.8	35.8	35.8	30.867	0	50.485	1204100000	41	27.8773	27.7785	27.981	27.5186	28.1211	27.3957
0.00845972	2.07264	-0.725753	P15586	P15586	N-acetylglucosamine-6-sulfatase	GNS	Color2 [A=255, R=169, G=169, B=169]	1	4					11	11	11	27.7	27.7	27.7	62.081	0	43.063	1405200000	30	27.8428	27.8197	27.8847	28.4981	28.8627	28.3638
0.0560974	1.25106	0.503283	P15880	P15880	40S ribosomal protein S2	RPS2	Color2 [A=255, R=169, G=169, B=169]	1	4					13	13	13	46.4	46.4	46.4	31.324	0	208.44	9228800000	126	31.1099	31.1554	31.1201	30.5484	30.983	30.3442
0.390947	0.407882	0.418894	P15927	P15927	Replication protein A 32 kDa subunit	RPA2	Color2 [A=255, R=169, G=169, B=169]	1	4					3	3	3	20.7	20.7	20.7	29.247	0	14.909	484790000	13	26.3894	26.6019	27.3838	26.9543	26.2873	25.8768
0.956635	0.0192536	0.0311025	P15954	P15954	Cytochrome c oxidase subunit 7C, mitochondrial	COX7C	Color2 [A=255, R=169, G=169, B=169]	1	4					1	1	1	27	27	27	7.2454	0	7.3048	48459000	7	24.348	23.4579	23.6346	24.2566	22.8553	24.2353
0.545479	0.263222	-0.209609	P16070	P16070	CD44 antigen	CD44	Color2 [A=255, R=169, G=169, B=169]	1	4					9	9	9	13.7	13.7	13.7	81.537	0	134.22	22513000000	124	31.8391	31.9356	31.8688	31.842	32.7191	31.7112
0.445668	0.350988	0.171652	P16152	P16152	Carbonyl reductase [NADPH] 1	CBR1	Color2 [A=255, R=169, G=169, B=169]	1	4					11	11	9	53.4	53.4	43	30.375	0	81.508	1660500000	45	28.4361	28.6527	28.428	28.1608	28.7122	28.1289
0.0341634	1.46644	1.36477	Q96FX7	Q96FX7	tRNA (adenine(58)-N(1))-methyltransferase catalytic subunit TRMT61A	TRMT61A	Color2 [A=255, R=169, G=169, B=169]	1	4					3	3	3	20.4	20.4	20.4	31.381	0	18.543	182810000	15	25.4324	25.8666	25.2865	24.4198	24.6831	23.3883
0.768458	0.11438	0.118144	P16333	P16333	Cytoplasmic protein NCK1	NCK1	Color2 [A=255, R=169, G=169, B=169]	1	4					3	3	2	8.5	8.5	6.4	42.864	0	6.9021	84920000	5	24.6955	23.7944	24.625	23.7838	24.5606	24.416
0.269389	0.56962	0.326976	P16401	P16401	Histone H1.5	HIST1H1B	Color2 [A=255, R=169, G=169, B=169]	1	4					7	5	5	28.8	21.7	21.7	22.58	0	28.107	3941500000	42	29.6414	29.9238	29.7721	29.3914	29.8981	29.0669
0.00727394	2.13823	-0.488141	P16435	P16435	NADPH--cytochrome P450 reductase	POR	Color2 [A=255, R=169, G=169, B=169]	1	4					25	25	25	50.8	50.8	50.8	76.689	0	169.88	4054600000	114	29.5149	29.4863	29.5702	29.9998	30.1798	29.8562
0.144898	0.838937	-0.397192	P16615;O14983;Q93084	P16615	Sarcoplasmic/endoplasmic reticulum calcium ATPase 2	ATP2A2	Color2 [A=255, R=169, G=169, B=169]	1	4					32	32	32	39.4	39.4	39.4	114.76	0	203.55	7715600000	162	30.4793	30.4005	30.3502	30.6597	31.2334	30.5284
0.163809	0.785661	0.877776	P16930	P16930	Fumarylacetoacetase	FAH	Color2 [A=255, R=169, G=169, B=169]	1	4					5	5	5	17.9	17.9	17.9	46.374	0	18.968	257360000	9	26.0618	26.3303	25.8916	24.5494	24.9069	26.194
0.0462558	1.33483	0.543715	P16949	P16949	Stathmin	STMN1	Color2 [A=255, R=169, G=169, B=169]	1	4					5	5	4	33.6	33.6	27.5	17.302	0	25.492	1360600000	16	28.4041	28.5056	28.5397	27.6534	28.2889	27.8759
0.773421	0.111584	0.0705198	P16989	P16989	Y-box-binding protein 3	YBX3	Color2 [A=255, R=169, G=169, B=169]	1	4					11	7	7	55.1	44.4	44.4	40.089	0	59.108	589290000	26	27.2107	26.9806	26.8298	26.7069	27.3357	26.7669
0.717735	0.144036	-0.219082	P17050	P17050	Alpha-N-acetylgalactosaminidase	NAGA	Color2 [A=255, R=169, G=169, B=169]	1	4					3	3	3	11.9	11.9	11.9	46.564	0	32.168	89697000	11	23.5189	24.695	24.3323	23.7712	24.1723	25.26
0.230467	0.637391	1.02338	P17096	P17096	High mobility group protein HMG-I/HMG-Y	HMGA1	Color2 [A=255, R=169, G=169, B=169]	1	4					3	3	3	32.7	32.7	32.7	11.676	0	16.179	348710000	11	26.2755	26.451	26.4156	23.9396	26.3049	25.8275
0.325807	0.487039	0.296245	P17174	P17174	Aspartate aminotransferase, cytoplasmic	GOT1	Color2 [A=255, R=169, G=169, B=169]	1	4					11	11	11	44.3	44.3	44.3	46.247	0	39.958	834630000	41	27.8885	27.5233	27.6647	27.5007	26.9335	27.7535
0.0801574	1.09606	-0.471118	P17252;P05771;P05129	P17252	Protein kinase C alpha type	PRKCA	Color2 [A=255, R=169, G=169, B=169]	1	4					16	16	16	39.1	39.1	39.1	76.749	0	124.12	1680900000	60	28.0881	28.3278	28.3313	28.5246	29.0907	28.5451
0.0566654	1.24668	-0.748816	P17301	P17301	Integrin alpha-2	ITGA2	Color2 [A=255, R=169, G=169, B=169]	1	4					10	10	10	11.1	11.1	11.1	129.29	0	37.941	401970000	18	25.5895	25.9465	26.3798	26.7737	26.9768	26.4117
0.0534728	1.27187	0.72213	P17480	P17480	Nucleolar transcription factor 1	UBTF	Color2 [A=255, R=169, G=169, B=169]	1	4					3	3	3	4.5	4.5	4.5	89.405	0	12.216	140270000	6	25.1752	25.6176	25.1833	25.0373	24.4722	24.3001
0.840884	0.0752637	-0.0766411	P17612	P17612	cAMP-dependent protein kinase catalytic subunit alpha	PRKACA	Color2 [A=255, R=169, G=169, B=169]	1	4					6	6	1	21.1	21.1	3.4	40.589	0	18.17	349660000	18	26.3853	25.8742	26.008	25.8066	26.8114	25.8795
0.159639	0.796862	0.55401	P17655	P17655	Calpain-2 catalytic subunit	CAPN2	Color2 [A=255, R=169, G=169, B=169]	1	4					21	21	21	41.7	41.7	41.7	79.994	0	323.31	4804600000	123	30.2509	30.149	30.2478	29.7132	29.0848	30.1878
0.0285385	1.54457	0.472531	P17812;Q9NRF8	P17812	CTP synthase 1	CTPS1	Color2 [A=255, R=169, G=169, B=169]	1	4					18	18	18	49.9	49.9	49.9	66.69	0	78.51	1445800000	58	28.5677	28.2027	28.3723	27.8524	28.091	27.7816
0.641054	0.193105	-0.125427	P17844	P17844	Probable ATP-dependent RNA helicase DDX5	DDX5	Color2 [A=255, R=169, G=169, B=169]	1	4					30	30	24	54.6	54.6	45.9	69.147	0	157.49	13702000000	195	31.348	31.2875	31.3187	31.2846	31.9307	31.1151
0.798571	0.0976866	0.122465	P17858	P17858	ATP-dependent 6-phosphofructokinase, liver type	PFKL	Color2 [A=255, R=169, G=169, B=169]	1	4					17	14	13	33.6	28.8	27.7	85.018	0	128.39	856640000	28	27.5579	27.6719	27.4348	28.2922	26.8116	27.1934
0.769874	0.11358	0.119013	P17931	P17931	Galectin-3	LGALS3	Color2 [A=255, R=169, G=169, B=169]	1	4					4	4	4	18.4	18.4	18.4	26.152	0	17.113	312610000	11	25.522	26.0241	26.3251	25.927	26.3064	25.2808
0.147183	0.832143	0.198945	P17980	P17980	26S protease regulatory subunit 6A	PSMC3	Color2 [A=255, R=169, G=169, B=169]	1	4					20	20	20	64	64	64	49.203	0	323.31	3405200000	98	29.7522	29.4901	29.4458	29.4758	29.315	29.3005
0.070421	1.1523	0.351535	P17987	P17987	T-complex protein 1 subunit alpha	TCP1	Color2 [A=255, R=169, G=169, B=169]	1	4					26	26	26	66.4	66.4	66.4	60.343	0	323.31	16103000000	261	31.7997	31.8738	31.9243	31.3066	31.7778	31.4588
0.632117	0.199202	-0.0398986	P18031	P18031	Tyrosine-protein phosphatase non-receptor type 1	PTPN1	Color2 [A=255, R=169, G=169, B=169]	1	4					11	11	11	37.9	37.9	37.9	49.966	0	60.49	1021900000	36	27.6562	27.5201	27.4708	27.4866	27.6676	27.6125
0.405846	0.391638	0.37244	P18077	P18077	60S ribosomal protein L35a	RPL35A	Color2 [A=255, R=169, G=169, B=169]	1	4					5	5	5	33.6	33.6	33.6	12.538	0	9.4987	3850000000	26	29.534	29.9034	29.738	28.8683	30.1172	29.0725
0.851446	0.0698428	-0.0806789	P18084	P18084	Integrin beta-5	ITGB5	Color2 [A=255, R=169, G=169, B=169]	1	4					11	11	11	21.7	21.7	21.7	88.053	0	80.261	414440000	27	25.7205	26.5029	26.8527	26.1579	26.8869	26.2733
0.222493	0.652684	0.300912	P18085	P18085	ADP-ribosylation factor 4	ARF4	Color2 [A=255, R=169, G=169, B=169]	1	4					11	7	7	80	51.1	51.1	20.511	0	111.96	8286400000	58	30.5535	30.9219	30.8755	30.4287	30.8064	30.213
0.528524	0.276936	0.204597	P18124	P18124	60S ribosomal protein L7	RPL7	Color2 [A=255, R=169, G=169, B=169]	1	4					13	13	13	47.6	47.6	47.6	29.225	0	103.51	9003800000	86	30.9182	30.9404	31.0187	30.4731	31.3448	30.4457
0.196195	0.707311	0.33708	P18206	P18206	Vinculin	VCL	Color2 [A=255, R=169, G=169, B=169]	1	4					51	51	51	54.5	54.5	54.5	123.8	0	323.31	17526000000	295	31.9253	31.9558	31.9207	31.4638	32.0216	31.3051
0.172237	0.763873	-0.321599	P18583	P18583	Protein SON	SON	Color2 [A=255, R=169, G=169, B=169]	1	4					17	17	17	12.3	12.3	12.3	263.83	0	99.373	1129500000	44	27.5298	27.8289	27.6709	27.7923	28.3427	27.8593
0.352884	0.452368	0.859629	P18615	P18615	Negative elongation factor E	NELFE	Color2 [A=255, R=169, G=169, B=169]	1	4					4	4	4	18.2	18.2	18.2	43.239	0	19.765	237800000	13	25.8293	25.5989	25.8613	23.2748	25.7237	25.712
0.268355	0.571291	0.283087	P18621	P18621	60S ribosomal protein L17	RPL17	Color2 [A=255, R=169, G=169, B=169]	1	4					8	8	8	46.7	46.7	46.7	21.397	0	80.471	4611500000	68	29.8932	29.915	29.9768	29.5388	30.0664	29.3305
0.0683222	1.16544	0.604843	P18669;P15259;Q8N0Y7	P18669	Phosphoglycerate mutase 1	PGAM1	Color2 [A=255, R=169, G=169, B=169]	1	4					16	16	16	77.6	77.6	77.6	28.804	0	323.31	18561000000	257	32.1282	32.0472	32.0754	31.3272	31.9542	31.1548
0.612398	0.212966	-0.175632	P18754	P18754	Regulator of chromosome condensation	RCC1	Color2 [A=255, R=169, G=169, B=169]	1	4					12	12	12	45.6	45.6	45.6	44.969	0	102.92	1688100000	40	28.421	28.2041	28.3249	28.1945	29.1198	28.1626
0.308396	0.510891	0.529176	P18858	P18858	DNA ligase 1	LIG1	Color2 [A=255, R=169, G=169, B=169]	1	4					3	3	3	4.8	4.8	4.8	101.73	0	26.069	149580000	8	25.2012	25.5958	24.9603	24.3977	24.2261	25.546
0.238725	0.622103	-0.260254	P18859	P18859	ATP synthase-coupling factor 6, mitochondrial	ATP5J	Color2 [A=255, R=169, G=169, B=169]	1	4					4	4	4	50.9	50.9	50.9	12.587	0	137.54	686270000	24	27.1136	27.0545	27.1	27.1213	27.7209	27.2067
0.139966	0.853976	1.46495	P18887	P18887	DNA repair protein XRCC1	XRCC1	Color2 [A=255, R=169, G=169, B=169]	1	4					3	3	3	8.4	8.4	8.4	69.476	0	6.2403	186120000	7	26.1162	25.5395	25.7274	24.6512	22.8486	25.4884
0.0171635	1.76539	-0.223862	P19022;P55283	P19022	Cadherin-2	CDH2	Color2 [A=255, R=169, G=169, B=169]	1	4					10	10	10	21.4	21.4	21.4	99.808	0	130.69	1759600000	65	28.4715	28.366	28.451	28.5807	28.7413	28.6381
0.0473365	1.3248	1.28849	Q13619	Q13619	Cullin-4A	CUL4A	Color2 [A=255, R=169, G=169, B=169]	1	4					7	4	4	11.5	7.5	7.5	87.679	0	20.307	84199000	11	24.9593	24.7918	24.1694	24.1112	22.8457	23.0982
0.00235745	2.62756	1.18764	O15067	O15067	Phosphoribosylformylglycinamidine synthase	PFAS	Color2 [A=255, R=169, G=169, B=169]	1	4					15	15	15	22.9	22.9	22.9	144.73	0	117.3	1159200000	37	28.1913	28.4758	28.4945	27.4837	27.0389	27.076
0.866301	0.0623313	-0.0403811	P19338	P19338	Nucleolin	NCL	Color2 [A=255, R=169, G=169, B=169]	1	4					32	32	32	36.2	36.2	36.2	76.613	0	323.31	49672000000	314	33.2419	33.3176	33.2433	33.1412	33.7507	33.032
0.0893183	1.04906	-0.577178	P19367	P19367	Hexokinase-1	HK1	Color2 [A=255, R=169, G=169, B=169]	1	4					40	40	35	51.6	51.6	46.5	102.48	0	323.31	9644100000	167	30.5307	30.7051	30.6548	31.0482	31.7034	30.8706
0.804897	0.0942598	0.286582	P19387	P19387	DNA-directed RNA polymerase II subunit RPB3	POLR2C	Color2 [A=255, R=169, G=169, B=169]	1	4					8	8	8	52.4	52.4	52.4	31.441	0	34.362	200470000	15	23.2789	25.9215	26.4712	24.2261	24.7969	25.7888
0.373292	0.427952	-0.500497	P19388	P19388	DNA-directed RNA polymerases I, II, and III subunit RPABC1	POLR2E	Color2 [A=255, R=169, G=169, B=169]	1	4					8	8	8	58.6	58.6	58.6	24.551	0	35.374	696500000	16	27.2242	26.856	26.8825	28.3702	26.6955	27.3984
0.275476	0.559916	-1.13503	P19404	P19404	NADH dehydrogenase [ubiquinone] flavoprotein 2, mitochondrial	NDUFV2	Color2 [A=255, R=169, G=169, B=169]	1	4					3	3	3	12	12	12	27.391	0	23.025	286810000	8	25.4237	24.587	25.2214	27.929	25.194	25.5142
0.115615	0.936987	-1.74251	P19440;P36268;A6NGU5;Q14390;B5MD39	P19440;P36268;A6NGU5	Gamma-glutamyltranspeptidase 1;Gamma-glutamyltranspeptidase 1 heavy chain;Gamma-glutamyltranspeptidase 1 light chain;Inactive gamma-glutamyltranspeptidase 2;Putative gamma-glutamyltranspeptidase 3;Putative gamma-glutamyltranspeptidase 3 heavy chain;Putative gamma-glutamyltranspeptidase 3 light chain	GGT1;GGT2;GGT3P	Color2 [A=255, R=169, G=169, B=169]	1	4					4	4	4	8.8	8.8	8.8	61.409	0	20.733	334150000	14	25.6054	25.6499	23.0501	26.458	26.7641	26.3108
0.956993	0.0190914	-0.015173	P19525	P19525	Interferon-induced, double-stranded RNA-activated protein kinase	EIF2AK2	Color2 [A=255, R=169, G=169, B=169]	1	4					9	9	9	19.8	19.8	19.8	62.094	0	54.982	854600000	35	27.4356	27.5557	27.2312	27.4417	27.8404	26.9859
0.00824944	2.08358	0.644584	P19623	P19623	Spermidine synthase	SRM	Color2 [A=255, R=169, G=169, B=169]	1	4					9	9	9	52	52	52	33.824	0	29.831	544280000	22	26.9812	27.1819	27.0456	26.6294	26.4269	26.2187
0.772596	0.112048	0.058953	P19784	P19784	Casein kinase II subunit alpha	CSNK2A2	Color2 [A=255, R=169, G=169, B=169]	1	4					8	8	8	33.4	33.4	33.4	41.213	0	27.692	637740000	15	27.0272	27.0763	27.107	26.6706	27.3244	27.0386
0.0927751	1.03257	-0.401754	P20020;Q16720;Q01814	P20020	Plasma membrane calcium-transporting ATPase 1	ATP2B1	Color2 [A=255, R=169, G=169, B=169]	1	4					18	8	8	18.5	8.9	8.9	134.68	0	83.881	580640000	24	26.5698	26.9016	26.8993	26.9874	27.4741	27.1146
0.387549	0.411673	0.234215	P20042	P20042	Eukaryotic translation initiation factor 2 subunit 2	EIF2S2	Color2 [A=255, R=169, G=169, B=169]	1	4					13	13	13	52.6	52.6	52.6	38.388	0	208.81	3476400000	80	29.4016	29.6989	29.5788	28.9294	29.7115	29.3358
0.450353	0.346447	0.25934	P20073	P20073	Annexin A7	ANXA7	Color2 [A=255, R=169, G=169, B=169]	1	4					12	12	12	27.9	27.9	27.9	52.739	0	85.127	2593900000	65	29.1263	29.1802	29.1293	28.7057	29.4895	28.4626
0.0163444	1.78663	0.629832	P20290	P20290	Transcription factor BTF3	BTF3	Color2 [A=255, R=169, G=169, B=169]	1	4					7	7	7	51.9	51.9	51.9	22.168	0	126.83	1088100000	42	28.0161	28.1049	28.1851	27.3138	27.3301	27.7728
0.837417	0.077058	0.0371997	P20337	P20337	Ras-related protein Rab-3B	RAB3B	Color2 [A=255, R=169, G=169, B=169]	1	4					4	4	4	29.7	29.7	29.7	24.758	0	38.327	378070000	18	26.3247	26.5079	26.5244	26.1009	26.5876	26.557
0.00208098	2.68173	1.16495	Q9NUQ8	Q9NUQ8	ATP-binding cassette sub-family F member 3	ABCF3	Color2 [A=255, R=169, G=169, B=169]	1	4					3	3	3	4.8	4.8	4.8	79.744	0	7.1492	100200000	4	24.7885	24.8146	24.9392	23.4854	23.9936	23.5684
0.793931	0.100217	0.0658576	P20339	P20339	Ras-related protein Rab-5A	RAB5A	Color2 [A=255, R=169, G=169, B=169]	1	4					6	3	3	41.4	26.5	26.5	23.658	0	30.374	364090000	20	26.5097	26.2055	26.1859	26.6512	25.9649	26.0874
0.106644	0.972063	-0.560287	P20340;Q9NRW1;Q14964	P20340;Q9NRW1	Ras-related protein Rab-6A;Ras-related protein Rab-6B	RAB6A;RAB6B	Color2 [A=255, R=169, G=169, B=169]	1	4					8	8	7	46.2	46.2	41.8	23.593	0	62.242	4522200000	42	29.4299	29.2888	29.4477	29.7322	30.4769	29.6381
0.778795	0.108577	0.089969	P20618	P20618	Proteasome subunit beta type-1	PSMB1	Color2 [A=255, R=169, G=169, B=169]	1	4					12	12	12	69.7	69.7	69.7	26.489	0	154.91	5745800000	73	30.0026	30.3375	30.1831	29.8878	30.6431	29.7224
0.503101	0.298345	-0.394559	P20645	P20645	Cation-dependent mannose-6-phosphate receptor	M6PR	Color2 [A=255, R=169, G=169, B=169]	1	4					4	4	4	28.9	28.9	28.9	30.993	0	47.459	1361900000	32	27.5335	28.3426	28.2569	29.1057	27.528	28.683
0.239959	0.619864	-0.525459	P20674	P20674	Cytochrome c oxidase subunit 5A, mitochondrial	COX5A	Color2 [A=255, R=169, G=169, B=169]	1	4					6	6	6	56.7	56.7	56.7	16.762	0	41.563	1839500000	25	28.1896	28.2374	28.4841	28.8131	29.4778	28.1966
0.0537586	1.26955	-0.61769	P20700	P20700	Lamin-B1	LMNB1	Color2 [A=255, R=169, G=169, B=169]	1	4					41	39	37	66.7	65.2	62.5	66.408	0	323.31	21507000000	270	31.7185	31.7311	31.7221	32.1809	32.7919	32.0519
0.756504	0.121189	-0.0780207	P20810	P20810	Calpastatin	CAST	Color2 [A=255, R=169, G=169, B=169]	1	4					8	8	8	23	23	23	76.572	0	82.388	602330000	19	27.0505	27.0678	26.8454	26.8082	26.8778	27.5118
0.185534	0.731577	0.402898	P20936	P20936	Ras GTPase-activating protein 1	RASA1	Color2 [A=255, R=169, G=169, B=169]	1	4					6	6	6	9.4	9.4	9.4	116.4	0	27.045	359630000	12	26.664	26.1736	26.5561	26.08	25.6999	26.4051
0.239185	0.621266	-0.43843	P20962	P20962	Parathymosin	PTMS	Color2 [A=255, R=169, G=169, B=169]	1	4					2	2	2	22.5	22.5	22.5	11.53	0.00056402	3.9404	440870000	8	26.4601	26.7469	25.7319	26.7501	26.92	26.5841
0.163138	0.787444	-1.65786	P21266	P21266	Glutathione S-transferase Mu 3	GSTM3	Color2 [A=255, R=169, G=169, B=169]	1	4					4	4	4	26.2	26.2	26.2	26.559	0	32.624	227120000	17	22.6877	24.6256	25.9698	25.8903	25.8985	26.4678
0.492676	0.307438	0.260145	P21281;P15313	P21281	V-type proton ATPase subunit B, brain isoform	ATP6V1B2	Color2 [A=255, R=169, G=169, B=169]	1	4					9	9	9	32.1	32.1	32.1	56.5	0	102.48	736760000	44	27.7597	26.966	27.3931	27.2493	26.6143	27.4748
0.935381	0.0290113	-0.0165895	P21283	P21283	V-type proton ATPase subunit C 1	ATP6V1C1	Color2 [A=255, R=169, G=169, B=169]	1	4					7	7	7	27.5	27.5	27.5	43.941	0	29.476	496650000	37	26.8069	26.7851	26.5524	26.7977	26.9943	26.4021
0.0918517	1.03691	0.609912	P21291	P21291	Cysteine and glycine-rich protein 1	CSRP1	Color2 [A=255, R=169, G=169, B=169]	1	4					7	7	7	50.8	50.8	50.8	20.567	0	47.905	1068700000	32	27.8827	27.9928	27.9757	27.2041	27.8686	26.9488
0.257618	0.589023	-0.297713	P21333	P21333	Filamin-A	FLNA	Color2 [A=255, R=169, G=169, B=169]	1	4					127	127	113	68.3	68.3	64	280.74	0	323.31	110920000000	1351	34.3185	34.3416	34.2986	34.4496	35.0635	34.3388
0.104893	0.979254	0.245192	P21399	P21399	Cytoplasmic aconitate hydratase	ACO1	Color2 [A=255, R=169, G=169, B=169]	1	4					10	10	10	20	20	20	98.398	0	34.835	723570000	33	27.4603	27.2829	27.0795	27.0831	27.055	26.949
0.0289207	1.53879	1.14558	P00441	P00441	Superoxide dismutase [Cu-Zn]	SOD1	Color2 [A=255, R=169, G=169, B=169]	1	4					5	5	5	58.4	58.4	58.4	15.936	0	82.049	1125900000	19	28.2036	28.183	28.1543	26.3733	27.5233	27.2075
0.0932792	1.03022	-0.345673	P21796	P21796	Voltage-dependent anion-selective channel protein 1	VDAC1	Color2 [A=255, R=169, G=169, B=169]	1	4					19	19	19	83.4	83.4	83.4	30.772	0	323.31	30616000000	264	32.3671	32.4634	32.4877	32.5913	33.0875	32.6765
0.0152641	1.81633	-0.738928	P21912	P21912	Succinate dehydrogenase [ubiquinone] iron-sulfur subunit, mitochondrial	SDHB	Color2 [A=255, R=169, G=169, B=169]	1	4					8	8	8	32.5	32.5	32.5	31.629	0	33.074	1192500000	25	27.5429	27.5155	27.6472	28.4974	28.4717	27.9533
0.239891	0.619986	-0.262412	P21964	P21964	Catechol O-methyltransferase	COMT	Color2 [A=255, R=169, G=169, B=169]	1	4					11	11	11	61.3	61.3	61.3	30.037	0	133.02	2749300000	67	29.172	29.009	28.9642	28.9972	29.3165	29.6187
0.162165	0.790044	0.275504	P21980;P49221;O43548	P21980	Protein-glutamine gamma-glutamyltransferase 2	TGM2	Color2 [A=255, R=169, G=169, B=169]	1	4					37	37	37	75.1	75.1	75.1	77.328	0	323.31	16670000000	279	31.8129	31.9036	31.8088	31.4567	31.8777	31.3644
0.0395976	1.40233	1.14272	O43598	O43598	2-deoxynucleoside 5-phosphate N-hydrolase 1	DNPH1	Color2 [A=255, R=169, G=169, B=169]	1	4					3	3	3	39.1	39.1	39.1	19.108	0	20.901	119300000	11	24.906	24.5038	25.2111	23.449	24.3691	23.3746
0.523387	0.281177	0.21682	P22061	P22061	Protein-L-isoaspartate(D-aspartate) O-methyltransferase	PCMT1	Color2 [A=255, R=169, G=169, B=169]	1	4					9	9	9	56.8	56.8	56.8	24.636	0	50.618	1553500000	30	28.1964	28.3746	28.3205	27.9881	28.6503	27.6027
0.470269	0.327654	-0.215689	P22087	P22087	rRNA 2-O-methyltransferase fibrillarin	FBL	Color2 [A=255, R=169, G=169, B=169]	1	4					10	10	9	44.9	44.9	41.4	33.784	0	40.495	1225200000	48	27.7121	27.8124	27.8935	28.0092	28.4878	27.568
0.222571	0.652531	0.295078	P22102	P22102	Trifunctional purine biosynthetic protein adenosine-3;Phosphoribosylamine--glycine ligase;Phosphoribosylformylglycinamidine cyclo-ligase;Phosphoribosylglycinamide formyltransferase	GART	Color2 [A=255, R=169, G=169, B=169]	1	4					24	24	24	34.6	34.6	34.6	107.77	0	115.58	2276700000	66	28.982	28.982	29.0027	28.6048	29.0839	28.3928
0.124124	0.906144	0.338247	P22234	P22234	Multifunctional protein ADE2;Phosphoribosylaminoimidazole-succinocarboxamide synthase;Phosphoribosylaminoimidazole carboxylase	PAICS	Color2 [A=255, R=169, G=169, B=169]	1	4					21	21	21	59.5	59.5	59.5	47.079	0	223.41	7422600000	116	30.6798	30.6827	30.765	30.2009	30.7148	30.1971
0.113483	0.94507	-0.534384	P22307	P22307	Non-specific lipid-transfer protein	SCP2	Color2 [A=255, R=169, G=169, B=169]	1	4					12	12	12	22.7	22.7	22.7	58.993	0	105.59	2543700000	48	28.7463	28.5576	28.6323	28.8808	29.6952	28.9635
0.578602	0.23762	0.069095	P22314	P22314	Ubiquitin-like modifier-activating enzyme 1	UBA1	Color2 [A=255, R=169, G=169, B=169]	1	4					39	39	39	59.6	59.6	59.6	117.85	0	323.31	10523000000	231	31.1506	31.1643	31.1651	31.0967	31.286	30.89
0.0238487	1.62254	0.709194	P22392;O60361	P22392;O60361	Nucleoside diphosphate kinase B;Putative nucleoside diphosphate kinase	NME2;NME2P1	Color2 [A=255, R=169, G=169, B=169]	1	4					11	6	6	77	46.1	46.1	17.298	0	130.77	7364800000	101	30.9207	30.741	30.7913	29.9784	30.4875	29.8594
0.176835	0.752432	-0.432662	P22626	P22626	Heterogeneous nuclear ribonucleoproteins A2/B1	HNRNPA2B1	Color2 [A=255, R=169, G=169, B=169]	1	4					23	23	22	67.4	67.4	67.4	37.429	0	323.31	60881000000	375	33.2747	33.3683	33.2883	33.5273	34.2656	33.4364
0.0121357	1.91594	-0.545312	P22695	P22695	Cytochrome b-c1 complex subunit 2, mitochondrial	UQCRC2	Color2 [A=255, R=169, G=169, B=169]	1	4					17	17	17	60	60	60	48.442	0	119.51	4617400000	103	29.6444	29.5678	29.634	30.2484	30.3158	29.9178
0.925357	0.0336909	0.0241496	P23193;Q15560	P23193	Transcription elongation factor A protein 1	TCEA1	Color2 [A=255, R=169, G=169, B=169]	1	4					13	13	13	52.8	52.8	52.8	33.969	0	65.903	2510500000	50	28.9777	28.9884	29.0233	28.6945	29.4539	28.7684
0.204964	0.688321	-0.387794	P23246	P23246	Splicing factor, proline- and glutamine-rich	SFPQ	Color2 [A=255, R=169, G=169, B=169]	1	4					28	28	27	38.8	38.8	37.6	76.149	0	198.39	16143000000	177	31.4761	31.5157	31.3928	31.5508	32.3542	31.643
0.479248	0.31944	0.509704	P23258;Q9NRH3	P23258;Q9NRH3	Tubulin gamma-1 chain;Tubulin gamma-2 chain	TUBG1;TUBG2	Color2 [A=255, R=169, G=169, B=169]	1	4					7	7	7	27.9	27.9	27.9	51.169	0	46.707	359140000	15	26.3598	26.4815	26.1976	24.5508	26.6299	26.329
0.361398	0.442014	-0.356097	P23284	P23284	Peptidyl-prolyl cis-trans isomerase B	PPIB	Color2 [A=255, R=169, G=169, B=169]	1	4					13	13	13	51.9	51.9	51.9	23.742	0	120.69	28537000000	158	32.2046	32.2919	32.2545	32.2534	33.2963	32.2696
0.0185947	1.73061	-0.473079	P23368;Q16798	P23368	NAD-dependent malic enzyme, mitochondrial	ME2	Color2 [A=255, R=169, G=169, B=169]	1	4					19	19	19	53.4	53.4	53.4	65.443	0	150.64	2684200000	77	28.8827	28.8375	28.9372	29.1203	29.4553	29.5012
0.964727	0.0155954	0.0119451	P23381	P23381	Tryptophan--tRNA ligase, cytoplasmic;T1-TrpRS;T2-TrpRS	WARS	Color2 [A=255, R=169, G=169, B=169]	1	4					20	20	20	57.7	57.7	57.7	53.165	0	218.31	3963500000	99	29.9311	29.7026	29.5637	29.9673	29.2606	29.9337
0.149318	0.825887	0.430313	P23396	P23396	40S ribosomal protein S3	RPS3	Color2 [A=255, R=169, G=169, B=169]	1	4					16	16	16	65.8	65.8	65.8	26.688	0	110.26	19857000000	149	32.116	32.1443	32.1309	31.5344	32.1755	31.3903
0.118042	0.927964	0.199773	P23434	P23434	Glycine cleavage system H protein, mitochondrial	GCSH	Color2 [A=255, R=169, G=169, B=169]	1	4					3	3	3	38.7	38.7	38.7	18.884	0	41.83	767530000	15	27.5727	27.4741	27.695	27.4858	27.229	27.4277
0.352584	0.452737	-0.25559	P23458;O60674	P23458	Tyrosine-protein kinase JAK1	JAK1	Color2 [A=255, R=169, G=169, B=169]	1	4					14	14	14	17.6	17.6	17.6	133.28	0	51.092	565400000	33	27.0704	26.7954	26.5042	26.7362	27.3599	27.0406
0.0489862	1.30993	-0.736805	P23497;Q9H930	P23497	Nuclear autoantigen Sp-100	SP100	Color2 [A=255, R=169, G=169, B=169]	1	4					10	8	8	14	12.2	12.2	100.42	0	28.528	798590000	26	27.1371	27.1644	27.2678	27.5062	28.4032	27.8704
0.217193	0.663154	0.384806	P23526	P23526	Adenosylhomocysteinase	AHCY	Color2 [A=255, R=169, G=169, B=169]	1	4					15	15	15	44.2	44.2	44.2	47.716	0	139.19	3769000000	79	29.6734	29.8368	29.6892	29.0867	29.8638	29.0945
0.0386058	1.41335	0.540464	P23528	P23528	Cofilin-1	CFL1	Color2 [A=255, R=169, G=169, B=169]	1	4					18	18	13	80.7	80.7	57.8	18.502	0	256.65	42075000000	255	33.3485	33.3423	33.2837	32.7045	33.1228	32.5258
0.00468473	2.32932	0.474658	P23588	P23588	Eukaryotic translation initiation factor 4B	EIF4B	Color2 [A=255, R=169, G=169, B=169]	1	4					11	11	11	28.6	28.6	28.6	69.15	0	224.43	1186400000	51	28.0735	28.1645	28.2081	27.772	27.5307	27.7195
0.124669	0.904241	-0.359191	P23634	P23634	Plasma membrane calcium-transporting ATPase 4	ATP2B4	Color2 [A=255, R=169, G=169, B=169]	1	4					20	20	10	20.8	20.8	11.3	137.92	0	191.23	2185300000	63	28.7489	28.7571	28.6378	28.9408	29.4324	28.8482
0.569224	0.244717	0.464982	P23919	P23919	Thymidylate kinase	DTYMK	Color2 [A=255, R=169, G=169, B=169]	1	4					8	8	8	41.5	41.5	41.5	23.819	0	14.177	539710000	15	26.7706	26.7665	26.5842	26.1819	27.5672	24.9773
0.219419	0.658726	0.639454	P23921	P23921	Ribonucleoside-diphosphate reductase large subunit	RRM1	Color2 [A=255, R=169, G=169, B=169]	1	4					4	4	4	9	9	9	90.069	0	11.396	66502000	6	23.8302	23.9553	24.6613	23.0335	23.2904	24.2045
0.427393	0.369173	1.05743	P24390	P24390	ER lumen protein-retaining receptor 1	KDELR1	Color2 [A=255, R=169, G=169, B=169]	1	4					3	2	2	18.9	13.7	13.7	24.542	0	52.162	270060000	15	25.9566	26.7533	26.125	26.4204	22.8739	26.3682
0.0566803	1.24657	0.430269	P24534	P24534	Elongation factor 1-beta	EEF1B2	Color2 [A=255, R=169, G=169, B=169]	1	4					10	10	10	79.1	79.1	79.1	24.763	0	187.78	6007700000	78	30.4569	30.474	30.3973	29.7949	29.9171	30.3254
0.0747557	1.12636	-0.594646	P24539	P24539	ATP synthase F(0) complex subunit B1, mitochondrial	ATP5F1	Color2 [A=255, R=169, G=169, B=169]	1	4					9	9	9	39.1	39.1	39.1	28.908	0	112.01	2800500000	61	28.6979	28.682	28.7129	29.2424	29.7447	28.8896
0.0187994	1.72585	1.12086	Q05639	Q05639	Elongation factor 1-alpha 2	EEF1A2	Color2 [A=255, R=169, G=169, B=169]	1	4					16	6	6	64.6	35.6	35.6	50.47	0	44.565	927960000	24	28.1283	27.8904	27.9595	26.9472	26.3451	27.3234
0.0398771	1.39928	-0.602807	P24752	P24752	Acetyl-CoA acetyltransferase, mitochondrial	ACAT1	Color2 [A=255, R=169, G=169, B=169]	1	4					18	18	18	63	63	63	45.199	0	186.9	4155600000	86	29.363	29.5412	29.4303	30.0515	30.3817	29.7097
0.0422092	1.37459	-0.282876	P24928	P24928	DNA-directed RNA polymerase II subunit RPB1	POLR2A	Color2 [A=255, R=169, G=169, B=169]	1	4					15	15	15	13.5	13.5	13.5	217.17	0	58.104	724230000	38	27.0077	27.2022	27.0574	27.3584	27.2471	27.5105
0.548229	0.261038	0.03755	P25205	P25205	DNA replication licensing factor MCM3	MCM3	Color2 [A=255, R=169, G=169, B=169]	1	4					30	30	30	54.5	54.5	54.5	90.98	0	189.06	3958300000	111	29.7312	29.82	29.809	29.6697	29.8417	29.7362
0.524428	0.280315	0.428923	P25325	P25325	3-mercaptopyruvate sulfurtransferase	MPST	Color2 [A=255, R=169, G=169, B=169]	1	4					3	3	3	13.8	13.8	13.8	33.178	0	14.913	93124000	7	24.9952	24.1504	25.0221	24.5988	23.2344	25.0477
0.126103	0.899275	0.527241	P25398	P25398	40S ribosomal protein S12	RPS12	Color2 [A=255, R=169, G=169, B=169]	1	4					8	8	8	70.5	70.5	70.5	14.515	0	203.18	14122000000	132	31.5395	31.6333	31.5824	30.8935	31.5893	30.6906
0.135854	0.866929	-0.373726	P25445	P25445	Tumor necrosis factor receptor superfamily member 6	FAS	Color2 [A=255, R=169, G=169, B=169]	1	4					4	4	4	18.2	18.2	18.2	37.732	0	22.814	204480000	17	24.9887	25.2466	25.1997	25.2556	25.8736	25.4269
0.022527	1.6473	0.285756	P25685;Q9UDY4	P25685	DnaJ homolog subfamily B member 1	DNAJB1	Color2 [A=255, R=169, G=169, B=169]	1	4					8	8	8	28.5	28.5	28.5	38.044	0	22.33	715520000	18	27.3714	27.2593	27.4354	27.0332	27.187	26.9886
0.027621	1.55876	-0.431398	P25705	P25705	ATP synthase subunit alpha, mitochondrial	ATP5A1	Color2 [A=255, R=169, G=169, B=169]	1	4					25	25	25	57.1	57.1	57.1	59.75	0	323.31	36462000000	317	32.7378	32.6849	32.7032	33.0611	33.3875	32.9714
0.552679	0.257527	0.176454	P25786	P25786	Proteasome subunit alpha type-1	PSMA1	Color2 [A=255, R=169, G=169, B=169]	1	4					15	15	15	62.7	62.7	62.7	29.555	0	204.28	5468400000	93	30.2126	30.1404	30.1092	29.6065	30.5049	29.8214
0.779834	0.107998	0.0592238	P25787	P25787	Proteasome subunit alpha type-2	PSMA2	Color2 [A=255, R=169, G=169, B=169]	1	4					9	9	9	52.1	52.1	52.1	25.898	0	73.538	2244500000	55	28.8388	29.0731	28.9971	29.1436	28.5435	29.0441
0.859897	0.0655536	-0.0531317	P25788	P25788	Proteasome subunit alpha type-3	PSMA3	Color2 [A=255, R=169, G=169, B=169]	1	4					12	12	12	42.7	42.7	42.7	28.433	0	93.975	2818900000	41	29.1396	28.9868	28.9663	28.891	29.6303	28.7308
0.0309428	1.50944	0.122535	P25789	P25789	Proteasome subunit alpha type-4	PSMA4	Color2 [A=255, R=169, G=169, B=169]	1	4					10	10	10	52.9	52.9	52.9	29.483	0	152.57	6109500000	94	30.4657	30.3748	30.4145	30.3375	30.2458	30.3041
0.629078	0.201296	0.323598	P25942	P25942	Tumor necrosis factor receptor superfamily member 5	CD40	Color2 [A=255, R=169, G=169, B=169]	1	4					3	3	3	19.1	19.1	19.1	30.619	0	49.26	381030000	17	26.5245	25.9176	25.7862	26.1774	26.4681	24.612
0.164607	0.783552	-0.242891	P26006	P26006	Integrin alpha-3;Integrin alpha-3 heavy chain;Integrin alpha-3 light chain	ITGA3	Color2 [A=255, R=169, G=169, B=169]	1	4					19	19	19	24.7	24.7	24.7	116.61	0	119.03	3434400000	84	29.4197	29.2981	29.2609	29.4809	29.8337	29.3928
0.274585	0.561323	0.333773	P26038	P26038	Moesin	MSN	Color2 [A=255, R=169, G=169, B=169]	1	4					43	43	33	69.7	69.7	53	67.819	0	323.31	40124000000	418	33.1043	33.1709	33.0772	32.491	33.3073	32.5527
0.335671	0.474086	0.27305	P26196	P26196	Probable ATP-dependent RNA helicase DDX6	DDX6	Color2 [A=255, R=169, G=169, B=169]	1	4					12	12	12	35.6	35.6	35.6	54.416	0	83.728	683690000	32	27.3069	27.1439	27.1856	26.8958	27.3833	26.5382
0.050431	1.2973	0.865469	P26358	P26358	DNA (cytosine-5)-methyltransferase 1	DNMT1	Color2 [A=255, R=169, G=169, B=169]	1	4					7	7	7	7	7	7	183.16	0	17.496	159000000	17	25.4942	25.2101	25.4724	24.7285	23.9383	24.9135
0.148894	0.827122	-0.307963	P26368	P26368	Splicing factor U2AF 65 kDa subunit	U2AF2	Color2 [A=255, R=169, G=169, B=169]	1	4					12	12	12	37.5	37.5	37.5	53.5	0	138.16	4286400000	94	29.8697	29.4394	29.5431	29.9175	30.1264	29.7321
0.292201	0.534318	0.300101	P26373	P26373	60S ribosomal protein L13	RPL13	Color2 [A=255, R=169, G=169, B=169]	1	4					9	9	9	41.7	41.7	41.7	24.261	0	53.695	8299400000	62	30.7965	30.8965	30.7402	30.2042	30.9916	30.3371
0.128647	0.890601	-1.18055	P26440	P26440	Isovaleryl-CoA dehydrogenase, mitochondrial	IVD	Color2 [A=255, R=169, G=169, B=169]	1	4					5	5	5	23	23	23	46.65	0	78.469	507510000	23	26.0884	25.7296	26.1603	27.1887	26.1207	28.2106
0.21116	0.675387	-0.324233	P26572	P26572	Alpha-1,3-mannosyl-glycoprotein 2-beta-N-acetylglucosaminyltransferase	MGAT1	Color2 [A=255, R=169, G=169, B=169]	1	4					5	5	5	13	13	13	50.878	0	18.41	345870000	21	25.8885	26.0452	26.1065	26.107	26.753	26.1528
0.321227	0.493187	-0.315729	P26583	P26583	High mobility group protein B2	HMGB2	Color2 [A=255, R=169, G=169, B=169]	1	4					7	6	6	29.2	23.4	23.4	24.033	0	29.844	839640000	28	27.3578	26.9916	27.2548	27.4041	28.0078	27.1395
0.684784	0.164446	-0.13478	P26599	P26599	Polypyrimidine tract-binding protein 1	PTBP1	Color2 [A=255, R=169, G=169, B=169]	1	4					20	20	17	65	65	60.3	57.221	0	265.21	20520000000	249	32.1615	31.785	32.0164	32.3819	31.5465	32.4388
0.229195	0.639795	0.295169	P26639;A2RTX5	P26639	Threonine--tRNA ligase, cytoplasmic	TARS	Color2 [A=255, R=169, G=169, B=169]	1	4					34	34	34	52.3	52.3	52.3	83.434	0	315.93	10660000000	216	31.2654	31.2441	31.1476	30.7778	31.3287	30.6651
0.174939	0.757113	0.283661	P26640	P26640	Valine--tRNA ligase	VARS	Color2 [A=255, R=169, G=169, B=169]	1	4					37	37	37	42.4	42.4	42.4	140.47	0	290.45	4042400000	142	29.7993	29.8322	29.7604	29.2765	29.8456	29.4189
0.0621235	1.20674	0.389779	P26641	P26641	Elongation factor 1-gamma	EEF1G	Color2 [A=255, R=169, G=169, B=169]	1	4					26	26	26	73.9	73.9	73.9	50.118	0	323.31	23112000000	306	32.4435	32.3931	32.3085	31.8633	32.2844	31.8279
0.138007	0.860099	-0.407231	P26885	P26885	Peptidyl-prolyl cis-trans isomerase FKBP2	FKBP2	Color2 [A=255, R=169, G=169, B=169]	1	4					6	6	6	52.1	52.1	52.1	15.649	0	28.79	1411100000	32	27.9533	27.9791	28.0034	28.215	28.8218	28.1207
0.178536	0.748273	-0.519513	P27144	P27144	Adenylate kinase 4, mitochondrial	AK4	Color2 [A=255, R=169, G=169, B=169]	1	4					14	14	14	68.6	68.6	68.6	25.268	0	86.095	2882200000	54	28.8463	28.8074	28.7955	29.0853	29.9683	28.9541
0.155535	0.808172	0.231383	P27348	P27348	14-3-3 protein theta	YWHAQ	Color2 [A=255, R=169, G=169, B=169]	1	4					19	15	14	79.6	65.7	62.9	27.764	0	323.31	9648800000	111	31.1928	31.2017	31.1725	30.7762	31.2148	30.8818
0.187569	0.726839	-1.00593	P27487	P27487	Dipeptidyl peptidase 4;Dipeptidyl peptidase 4 membrane form;Dipeptidyl peptidase 4 soluble form	DPP4	Color2 [A=255, R=169, G=169, B=169]	1	4					4	4	4	6.3	6.3	6.3	88.278	0	11.004	212960000	13	24.898	24.674	24.7453	24.5319	26.5634	26.2397
0.109583	0.960257	0.447566	P27635;Q96L21	P27635	60S ribosomal protein L10	RPL10	Color2 [A=255, R=169, G=169, B=169]	1	4					11	11	11	47.2	47.2	47.2	24.604	0	87.765	5925200000	86	30.2072	30.4471	30.3918	29.6809	30.3125	29.7101
0.859113	0.0659499	-0.0439281	P27694	P27694	Replication protein A 70 kDa DNA-binding subunit;Replication protein A 70 kDa DNA-binding subunit, N-terminally processed	RPA1	Color2 [A=255, R=169, G=169, B=169]	1	4					17	17	17	41.4	41.4	41.4	68.137	0	126.07	1320200000	56	27.8591	28.3088	28.386	27.9743	28.5351	28.1763
0.66923	0.174425	-0.0613518	P27695	P27695	DNA-(apurinic or apyrimidinic site) lyase;DNA-(apurinic or apyrimidinic site) lyase, mitochondrial	APEX1	Color2 [A=255, R=169, G=169, B=169]	1	4					13	13	13	48.7	48.7	48.7	35.554	0	188.86	3053600000	69	29.4109	29.2483	29.3257	29.294	29.637	29.238
0.0136519	1.86481	-0.559802	P27701	P27701	CD82 antigen	CD82	Color2 [A=255, R=169, G=169, B=169]	1	4					5	5	5	22.5	22.5	22.5	29.625	0	83.33	1446400000	32	27.8921	28.0273	27.913	28.4512	28.7443	28.3163
0.149042	0.826692	0.183615	P27708	P27708	CAD protein;Glutamine-dependent carbamoyl-phosphate synthase;Aspartate carbamoyltransferase;Dihydroorotase	CAD	Color2 [A=255, R=169, G=169, B=169]	1	4					29	29	29	21.8	21.8	21.8	242.98	0	139.36	1601100000	79	28.5924	28.3011	28.4953	28.3933	28.2281	28.2165
0.209398	0.679027	-0.29864	P27797	P27797	Calreticulin	CALR	Color2 [A=255, R=169, G=169, B=169]	1	4					21	21	21	71	71	71	48.141	0	323.31	80436000000	568	33.8311	33.8809	33.8976	33.9546	34.5658	33.9851
0.243143	0.614139	0.179218	P27816	P27816	Microtubule-associated protein 4	MAP4	Color2 [A=255, R=169, G=169, B=169]	1	4					37	37	37	46.6	46.6	46.6	121	0	323.31	8999300000	229	30.9648	31.0012	30.9163	30.6382	31.0383	30.6681
0.411955	0.38515	-0.217578	P27824	P27824	Calnexin	CANX	Color2 [A=255, R=169, G=169, B=169]	1	4					31	31	31	47.3	47.3	47.3	67.567	0	323.31	17834000000	270	31.6789	31.6905	31.5928	31.6162	32.3427	31.6561
0.748705	0.125689	0.0841039	P28062	P28062	Proteasome subunit beta type-8	PSMB8	Color2 [A=255, R=169, G=169, B=169]	1	4					8	8	8	47.5	47.5	47.5	30.354	0	47.01	669200000	25	27.0218	27.1908	27.1561	26.6842	27.4951	26.9371
0.344228	0.463154	1.29934	P28065	P28065	Proteasome subunit beta type-9	PSMB9	Color2 [A=255, R=169, G=169, B=169]	1	4					4	4	4	26.5	26.5	26.5	23.264	0	17.701	434600000	17	26.6786	26.9525	26.6096	26.7844	23.0365	26.5218
0.932807	0.0302081	-0.0289078	P28066	P28066	Proteasome subunit alpha type-5	PSMA5	Color2 [A=255, R=169, G=169, B=169]	1	4					10	10	10	56.8	56.8	56.8	26.411	0	208.38	3988800000	60	29.6505	29.7409	29.7111	29.4923	30.3651	29.3318
0.029618	1.52844	0.313166	P28070	P28070	Proteasome subunit beta type-4	PSMB4	Color2 [A=255, R=169, G=169, B=169]	1	4					7	7	7	44.7	44.7	44.7	29.204	0	143.76	2541800000	56	29.2883	29.1539	29.1469	29.0294	28.8768	28.7434
0.153075	0.815095	0.43505	P28072	P28072	Proteasome subunit beta type-6	PSMB6	Color2 [A=255, R=169, G=169, B=169]	1	4					7	7	7	68.6	68.6	68.6	25.357	0	29.243	972460000	37	27.9748	27.7846	27.5206	27.2299	27.7251	27.0199
0.374753	0.426255	0.197032	P28074	P28074	Proteasome subunit beta type-5	PSMB5	Color2 [A=255, R=169, G=169, B=169]	1	4					12	12	12	60.1	60.1	60.1	28.48	0	165.84	2332300000	69	29.1121	29.0802	29.0352	28.8354	29.2382	28.5629
0.0652632	1.18533	-0.497858	P28288	P28288	ATP-binding cassette sub-family D member 3	ABCD3	Color2 [A=255, R=169, G=169, B=169]	1	4					8	8	8	15.6	15.6	15.6	75.475	0	55.715	1121700000	32	27.47	27.619	27.638	27.7469	28.4056	28.068
0.00489981	2.30982	-0.647381	P28331	P28331	NADH-ubiquinone oxidoreductase 75 kDa subunit, mitochondrial	NDUFS1	Color2 [A=255, R=169, G=169, B=169]	1	4					17	17	17	33.1	33.1	33.1	79.467	0	72.466	1479700000	56	28.0627	28.0235	27.9519	28.6121	28.8706	28.4975
0.404399	0.39319	0.699354	P28340	P28340	DNA polymerase delta catalytic subunit	POLD1	Color2 [A=255, R=169, G=169, B=169]	1	4					8	8	8	10.1	10.1	10.1	123.63	0	13.964	142650000	7	23.8002	25.1841	25.3926	24.2493	24.9762	23.0535
0.326119	0.486625	1.00797	P28370	P28370	Probable global transcription activator SNF2L1	SMARCA1	Color2 [A=255, R=169, G=169, B=169]	1	4					9	3	3	8.8	3.3	3.3	122.6	0	6.7965	217360000	3	25.8256	25.3574	25.2363	25.5351	22.7126	25.1476
0.256808	0.590392	0.748042	P28482	P28482	Mitogen-activated protein kinase 1	MAPK1	Color2 [A=255, R=169, G=169, B=169]	1	4					14	14	10	58.6	58.6	41.7	41.389	0	119.51	1737500000	53	28.8561	28.8669	28.849	28.7321	26.9794	28.6166
0.607508	0.216448	0.389841	P28676	P28676	Grancalcin	GCA	Color2 [A=255, R=169, G=169, B=169]	1	4					2	2	2	8.8	8.8	8.8	24.01	0	5.2461	56587000	7	23.1306	24.5834	24.7396	24.7122	23.3674	23.2045
0.127689	0.893847	-1.05001	P28799	P28799	Granulins;Acrogranin;Paragranulin;Granulin-1;Granulin-2;Granulin-3;Granulin-4;Granulin-5;Granulin-6;Granulin-7	GRN	Color2 [A=255, R=169, G=169, B=169]	1	4					5	5	5	10.8	10.8	10.8	63.544	0	12.475	91566000	11	24.2234	23.0986	23.8648	24.3569	25.6504	24.3295
0.889202	0.0509994	0.0306282	P28838	P28838	Cytosol aminopeptidase	LAP3	Color2 [A=255, R=169, G=169, B=169]	1	4					21	21	21	63.6	63.6	63.6	56.166	0	99.162	1840400000	74	28.5921	28.6914	28.5113	28.3163	28.9621	28.4244
0.759792	0.119305	-0.0797736	P29144	P29144	Tripeptidyl-peptidase 2	TPP2	Color2 [A=255, R=169, G=169, B=169]	1	4					10	10	10	10.9	10.9	10.9	138.35	0	44.591	339840000	19	26.1245	26.064	25.9365	26.1854	26.4967	25.6822
0.212232	0.673189	0.241564	P29218	P29218	Inositol monophosphatase 1	IMPA1	Color2 [A=255, R=169, G=169, B=169]	1	4					6	6	6	27.4	27.4	27.4	30.188	0	15.701	394170000	16	26.4946	26.3244	26.5112	26.0414	26.5048	26.0593
0.537322	0.269766	-0.0955925	P29317;P54760;Q15375;P54753;Q9UF33;P29320;P54764;P29322;P54756	P29317	Ephrin type-A receptor 2	EPHA2	Color2 [A=255, R=169, G=169, B=169]	1	4					26	26	24	41	41	39	108.27	0	205.21	3445700000	120	29.3981	29.4773	29.4923	29.469	29.8223	29.3632
0.113757	0.944021	-0.332117	P29323;P54762	P29323	Ephrin type-B receptor 2	EPHB2	Color2 [A=255, R=169, G=169, B=169]	1	4					13	11	11	17.3	15.5	15.5	117.49	0	39.096	457280000	27	26.6003	26.2633	26.0899	26.704	26.731	26.5148
0.553164	0.257146	0.595037	P29353	P29353	SHC-transforming protein 1	SHC1	Color2 [A=255, R=169, G=169, B=169]	1	4					3	3	3	9.4	9.4	9.4	62.821	0	50.584	402240000	12	26.654	26.7674	26.4425	26.0139	24.447	27.618
0.970904	0.0128237	0.00665601	P29401	P29401	Transketolase	TKT	Color2 [A=255, R=169, G=169, B=169]	1	4					34	34	34	79.6	79.6	79.6	67.877	0	323.31	20157000000	310	32.0245	32.1624	32.0462	31.999	32.3879	31.8263
0.266981	0.57352	1.12993	P29558;Q6XE24	P29558;Q6XE24	RNA-binding motif, single-stranded-interacting protein 1;RNA-binding motif, single-stranded-interacting protein 3	RBMS1;RBMS3	Color2 [A=255, R=169, G=169, B=169]	1	4					2	2	2	12.8	12.8	12.8	44.505	0	15.733	222960000	12	25.3542	25.4584	25.9005	23.3209	26.133	23.8693
0.113117	0.946471	-0.572798	P29590	P29590	Protein PML	PML	Color2 [A=255, R=169, G=169, B=169]	1	4					14	14	14	17.5	17.5	17.5	97.55	0	73.15	1463100000	39	27.6812	28.1361	27.9231	28.245	28.9877	28.226
0.368988	0.432988	0.254989	P29692	P29692	Elongation factor 1-delta	EEF1D	Color2 [A=255, R=169, G=169, B=169]	1	4					12	12	12	74.7	74.7	74.7	31.121	0	318.26	11797000000	105	31.2642	31.4995	31.3507	30.8906	31.6012	30.8576
0.14071	0.851676	-0.492105	P29966	P29966	Myristoylated alanine-rich C-kinase substrate	MARCKS	Color2 [A=255, R=169, G=169, B=169]	1	4					8	8	8	46.7	46.7	46.7	31.554	0	85.727	2083600000	80	28.4774	28.389	28.4882	28.6989	29.4762	28.6557
0.0156965	1.8042	-0.346782	P29992;O95837;P19086	P29992	Guanine nucleotide-binding protein subunit alpha-11	GNA11	Color2 [A=255, R=169, G=169, B=169]	1	4					11	11	7	42.6	42.6	28.4	42.123	0	55.939	796560000	34	27.1097	27.2121	27.3592	27.4817	27.6099	27.6297
0.0541164	1.26667	-0.427381	P30040	P30040	Endoplasmic reticulum resident protein 29	ERP29	Color2 [A=255, R=169, G=169, B=169]	1	4					11	11	11	51.7	51.7	51.7	28.993	0	54.107	2481900000	51	28.7545	28.7641	28.8019	29.056	29.5159	29.0308
0.0938583	1.02753	0.33625	P30041	P30041	Peroxiredoxin-6	PRDX6	Color2 [A=255, R=169, G=169, B=169]	1	4					15	15	15	71.9	71.9	71.9	25.035	0	191.46	6297000000	104	30.5297	30.4777	30.4774	29.9818	30.4627	30.0316
0.430779	0.365745	0.209121	P30043	P30043	Flavin reductase (NADPH)	BLVRB	Color2 [A=255, R=169, G=169, B=169]	1	4					5	5	5	32.5	32.5	32.5	22.119	0	17.824	364530000	15	26.204	26.3306	26.3752	26.0301	26.5264	25.7258
0.118388	0.926692	-0.262207	P30044	P30044	Peroxiredoxin-5, mitochondrial	PRDX5	Color2 [A=255, R=169, G=169, B=169]	1	4					9	9	9	55.6	55.6	55.6	22.086	0	116.75	4343300000	67	29.9244	29.4836	29.771	29.9923	30.0355	29.9379
0.21705	0.663439	0.321784	P30046;A6NHG4	P30046;A6NHG4	D-dopachrome decarboxylase;D-dopachrome decarboxylase-like protein	DDT;DDTL	Color2 [A=255, R=169, G=169, B=169]	1	4					6	6	6	53.4	53.4	53.4	12.712	0	23.088	650160000	22	27.2853	27.2673	26.8908	26.7642	27.161	26.5529
0.0777818	1.10912	-0.576658	P30048	P30048	Thioredoxin-dependent peroxide reductase, mitochondrial	PRDX3	Color2 [A=255, R=169, G=169, B=169]	1	4					8	8	8	48	48	48	27.692	0	68.116	8664700000	82	30.5769	30.6059	30.5575	31.1408	31.5872	30.7421
0.0997728	1.00099	-0.51326	P30049	P30049	ATP synthase subunit delta, mitochondrial	ATP5D	Color2 [A=255, R=169, G=169, B=169]	1	4					5	5	5	58.3	58.3	58.3	17.49	0	67.833	1574600000	28	27.9229	28.1898	28.0587	28.5052	28.9936	28.2124
0.367147	0.435161	0.209384	P30050	P30050	60S ribosomal protein L12	RPL12	Color2 [A=255, R=169, G=169, B=169]	1	4					9	9	9	67.9	67.9	67.9	17.818	0	247.02	9585700000	91	30.9684	30.9688	30.8924	30.5387	31.1427	30.5199
0.0625568	1.20373	-0.314659	P30084	P30084	Enoyl-CoA hydratase, mitochondrial	ECHS1	Color2 [A=255, R=169, G=169, B=169]	1	4					11	11	11	46.2	46.2	46.2	31.387	0	100.33	1785700000	52	28.4339	28.1948	28.3028	28.4326	28.6656	28.7773
0.0924814	1.03395	0.665282	P30085	P30085	UMP-CMP kinase	CMPK1	Color2 [A=255, R=169, G=169, B=169]	1	4					7	7	7	48.5	48.5	48.5	22.222	0	60.133	881740000	35	27.2734	27.9838	27.7884	26.6165	27.3552	27.078
0.07005	1.15459	0.588774	P30086	P30086	Phosphatidylethanolamine-binding protein 1;Hippocampal cholinergic neurostimulating peptide	PEBP1	Color2 [A=255, R=169, G=169, B=169]	1	4					9	9	9	68.4	68.4	68.4	21.057	0	112.47	1183800000	34	28.0429	28.2766	28.1105	27.3584	28.0121	27.2932
0.0328161	1.48391	-0.550962	P30101	P30101	Protein disulfide-isomerase A3	PDIA3	Color2 [A=255, R=169, G=169, B=169]	1	4					34	34	34	65.1	65.1	65.1	56.782	0	323.31	44074000000	416	32.9097	32.8773	32.8436	33.3028	33.7659	33.2147
0.161569	0.791642	0.266225	P30153	P30153	Serine/threonine-protein phosphatase 2A 65 kDa regulatory subunit A alpha isoform	PPP2R1A	Color2 [A=255, R=169, G=169, B=169]	1	4					27	27	19	60.8	60.8	42.6	65.308	0	242.79	5327000000	166	30.241	30.331	30.2014	29.9952	30.2503	29.7292
0.664656	0.177403	-0.365664	P30154	P30154	Serine/threonine-protein phosphatase 2A 65 kDa regulatory subunit A beta isoform	PPP2R1B	Color2 [A=255, R=169, G=169, B=169]	1	4					11	3	3	25.8	8	8	66.213	0	10.548	38940000	7	23.6966	23.5128	24.08	24.8072	24.9764	22.6028
0.68885	0.161875	0.249792	P30260	P30260	Cell division cycle protein 27 homolog	CDC27	Color2 [A=255, R=169, G=169, B=169]	1	4					3	3	3	8	8	8	91.866	0	11.681	69201000	6	24.6139	23.92	23.9912	24.8489	22.9909	23.9358
0.384306	0.415323	0.423095	P30405;Q9UNP9	P30405	Peptidyl-prolyl cis-trans isomerase F, mitochondrial	PPIF	Color2 [A=255, R=169, G=169, B=169]	1	4					8	8	8	56.5	56.5	56.5	22.04	0	66.443	1263800000	26	27.6533	28.0457	28.5668	27.2848	28.3509	27.3609
0.336245	0.473344	0.50451	P30419	P30419	Glycylpeptide N-tetradecanoyltransferase 1	NMT1	Color2 [A=255, R=169, G=169, B=169]	1	4					9	9	7	30.2	30.2	23.6	56.806	0	154.52	1483000000	35	28.7419	28.6308	28.4168	28.1903	27.2645	28.8213
0.102837	0.98785	0.401245	P30519	P30519	Heme oxygenase 2	HMOX2	Color2 [A=255, R=169, G=169, B=169]	1	4					8	8	8	45.6	45.6	45.6	36.032	0	159.08	1132700000	51	28.1757	28.1523	28.0364	27.8775	27.3506	27.9326
0.153138	0.814917	0.429342	P30520;Q8N142	P30520	Adenylosuccinate synthetase isozyme 2	ADSS	Color2 [A=255, R=169, G=169, B=169]	1	4					12	12	12	34.6	34.6	34.6	50.097	0	43.103	825830000	25	27.8772	27.4624	27.6226	27.1724	26.8867	27.6151
0.772076	0.11234	-0.130002	P30533	P30533	Alpha-2-macroglobulin receptor-associated protein	LRPAP1	Color2 [A=255, R=169, G=169, B=169]	1	4					5	5	5	14.8	14.8	14.8	41.465	0	11.372	556840000	11	26.6671	26.5868	26.8215	26.5306	27.6382	26.2966
0.184491	0.734025	-0.614692	P30536	P30536	Translocator protein	TSPO	Color2 [A=255, R=169, G=169, B=169]	1	4					4	4	4	27.2	27.2	27.2	18.828	0	22.77	829210000	23	27.1252	27.0531	26.9352	27.3259	28.4097	27.222
0.0840088	1.07568	1.13805	P30566	P30566	Adenylosuccinate lyase	ADSL	Color2 [A=255, R=169, G=169, B=169]	1	4					6	6	6	20.5	20.5	20.5	54.889	0	29.146	410360000	16	26.9345	26.9372	26.9945	26.5855	24.8871	25.9795
0.62368	0.205038	0.359718	P30622	P30622	CAP-Gly domain-containing linker protein 1	CLIP1	Color2 [A=255, R=169, G=169, B=169]	1	4					5	5	5	4.9	4.9	4.9	162.24	0	14.516	108120000	7	24.4204	23.8084	24.7595	24.4086	22.7497	24.7508
0.476325	0.322096	0.355141	P30626	P30626	Sorcin	SRI	Color2 [A=255, R=169, G=169, B=169]	1	4					10	10	10	60.6	60.6	60.6	21.676	0	35.786	1314700000	31	28.1391	28.197	28.0376	27.3884	28.666	27.2539
0.65173	0.185932	-0.166134	P30825;P52569	P30825;P52569	High affinity cationic amino acid transporter 1;Cationic amino acid transporter 2	SLC7A1;SLC7A2	Color2 [A=255, R=169, G=169, B=169]	1	4					2	2	2	4	4	4	67.638	0	6.8608	161930000	5	24.8112	24.7109	24.6784	24.2221	25.2431	25.2337
0.291213	0.535789	-0.158277	P30837;P47895;O94788	P30837	Aldehyde dehydrogenase X, mitochondrial	ALDH1B1	Color2 [A=255, R=169, G=169, B=169]	1	4					21	21	20	57.8	57.8	56.3	57.206	0	193.02	4221300000	80	29.7146	29.8444	29.6281	29.8784	30.0893	29.6943
0.416566	0.380317	-0.213157	P30876	P30876	DNA-directed RNA polymerase II subunit RPB2	POLR2B	Color2 [A=255, R=169, G=169, B=169]	1	4					11	11	11	14.7	14.7	14.7	133.9	0	43.417	502310000	34	26.6505	26.3817	26.5698	26.5782	26.4768	27.1865
0.00257242	2.58966	1.08879	Q00534;P11802;Q96Q40;O94921;Q07002;Q00536;Q00537;Q14004	Q00534	Cyclin-dependent kinase 6	CDK6	Color2 [A=255, R=169, G=169, B=169]	1	4					12	12	11	43.6	43.6	41.1	36.938	0	48.831	828950000	37	27.7784	27.7237	27.9149	26.4199	26.9222	26.8086
0.360807	0.442725	1.33312	P31150	P31150	Rab GDP dissociation inhibitor alpha	GDI1	Color2 [A=255, R=169, G=169, B=169]	1	4					11	5	5	30.2	15.4	15.4	50.582	0	28.846	413310000	13	26.6724	26.3198	26.6103	22.6375	26.7104	26.2552
0.182671	0.73833	0.404445	P31153;Q00266	P31153	S-adenosylmethionine synthase isoform type-2	MAT2A	Color2 [A=255, R=169, G=169, B=169]	1	4					12	12	12	42.8	42.8	42.8	43.66	0	74.571	2306800000	54	28.983	29.0949	28.9822	28.3724	29.1123	28.362
0.0164335	1.78427	1.06971	P54105	P54105	Methylosome subunit pICln	CLNS1A	Color2 [A=255, R=169, G=169, B=169]	1	4					4	4	4	37.1	37.1	37.1	26.215	0	37.476	431930000	14	27.049	26.7992	26.8276	25.3081	26.082	26.0766
0.656756	0.182596	0.45473	P31483	P31483	Nucleolysin TIA-1 isoform p40	TIA1	Color2 [A=255, R=169, G=169, B=169]	1	4					3	2	2	11.1	7.8	7.8	42.963	0	87.802	240530000	13	26.0747	25.7767	25.638	25.697	23.6101	26.8181
0.0108499	1.96458	0.600026	P31689	P31689	DnaJ homolog subfamily A member 1	DNAJA1	Color2 [A=255, R=169, G=169, B=169]	1	4					13	13	13	51.9	51.9	51.9	44.868	0	184.82	2319600000	77	29.0757	29.1366	29.2097	28.4785	28.7862	28.3573
0.0624432	1.20451	-0.465834	P31930	P31930	Cytochrome b-c1 complex subunit 1, mitochondrial	UQCRC1	Color2 [A=255, R=169, G=169, B=169]	1	4					21	21	20	64.4	64.4	62.9	52.645	0	323.31	5428000000	139	29.9008	29.9139	29.8121	30.2018	30.6966	30.126
0.271616	0.566045	-0.452164	P31937	P31937	3-hydroxyisobutyrate dehydrogenase, mitochondrial	HIBADH	Color2 [A=255, R=169, G=169, B=169]	1	4					9	9	9	43.8	43.8	43.8	35.329	0	92.537	872250000	30	27.6349	27.1514	27.2583	28.0367	27.1612	28.2031
0.128468	0.891206	0.321403	P31939	P31939	Bifunctional purine biosynthesis protein PURH;Phosphoribosylaminoimidazolecarboxamide formyltransferase;IMP cyclohydrolase	ATIC	Color2 [A=255, R=169, G=169, B=169]	1	4					30	30	30	73.6	73.6	73.6	64.615	0	226.14	3625700000	103	29.7729	29.7171	29.6026	29.3316	29.6737	29.1232
0.413048	0.383999	-0.222446	P31942	P31942	Heterogeneous nuclear ribonucleoprotein H3	HNRNPH3	Color2 [A=255, R=169, G=169, B=169]	1	4					10	9	9	41.9	39.6	39.6	36.926	0	129.48	3112000000	73	29.2181	29.1325	29.1632	29.1499	29.8786	29.1526
0.240174	0.619475	-0.178993	P31943	P31943	Heterogeneous nuclear ribonucleoprotein H;Heterogeneous nuclear ribonucleoprotein H, N-terminally processed	HNRNPH1	Color2 [A=255, R=169, G=169, B=169]	1	4					19	19	13	57.9	57.9	39.9	49.229	0	323.31	19057000000	235	31.9004	31.8261	31.8611	31.9978	32.282	31.8449
0.219465	0.658634	0.180589	P31946	P31946	14-3-3 protein beta/alpha;14-3-3 protein beta/alpha, N-terminally processed	YWHAB	Color2 [A=255, R=169, G=169, B=169]	1	4					16	9	9	76	51.6	51.6	28.082	0	323.31	8697500000	99	31.0524	31.0821	31.0903	31.138	30.7364	30.8086
0.322947	0.490869	0.27409	P31948	P31948	Stress-induced-phosphoprotein 1	STIP1	Color2 [A=255, R=169, G=169, B=169]	1	4					30	30	30	56	56	56	62.639	0	323.31	8751300000	137	31.0304	30.902	30.8068	30.379	31.1071	30.4309
0.0182465	1.73882	1.04051	P55209	P55209	Nucleosome assembly protein 1-like 1	NAP1L1	Color2 [A=255, R=169, G=169, B=169]	1	4					14	14	13	51.9	51.9	49.4	45.374	0	219.04	9238800000	148	31.1858	31.2112	31.3379	30.0668	29.8285	30.7181
0.411307	0.385834	0.298249	P32119	P32119	Peroxiredoxin-2	PRDX2	Color2 [A=255, R=169, G=169, B=169]	1	4					6	5	5	39.9	34.3	34.3	21.892	0	23.188	1364800000	19	28.2295	28.2202	28.1519	27.8583	28.4851	27.3634
0.0228137	1.6418	1.03228	Q6P9B6	Q6P9B6	TLD domain-containing protein 1	TLDC1	Color2 [A=255, R=169, G=169, B=169]	1	4					6	6	6	19.1	19.1	19.1	50.993	0	20.299	380180000	12	26.4919	26.7239	26.792	25.0931	25.8896	25.9284
0.241565	0.616966	0.294476	P32455;P32456;Q9H0R5	P32455	Interferon-induced guanylate-binding protein 1	GBP1	Color2 [A=255, R=169, G=169, B=169]	1	4					10	10	10	28.4	28.4	28.4	67.93	0	84.02	704850000	39	27.4953	27.0644	27.4712	26.9605	26.8226	27.3644
0.0832168	1.07979	0.364639	P32969	P32969	60S ribosomal protein L9	RPL9	Color2 [A=255, R=169, G=169, B=169]	1	4					12	12	12	65.6	65.6	65.6	21.863	0	152.95	7467600000	103	30.6562	30.7634	30.8278	30.2437	30.6856	30.2242
0.202488	0.6936	-0.323408	P32970	P32970	CD70 antigen	CD70	Color2 [A=255, R=169, G=169, B=169]	1	4					5	5	5	29.5	29.5	29.5	21.118	0	37.834	1513800000	30	28.2888	28.1984	28.2128	28.2229	28.9458	28.5014
0.149473	0.825437	-0.362588	P33121	P33121	Long-chain-fatty-acid--CoA ligase 1	ACSL1	Color2 [A=255, R=169, G=169, B=169]	1	4					5	5	5	7	7	7	77.942	0	10.363	249920000	12	25.4668	25.7572	25.4648	25.6471	26.2593	25.8702
0.306274	0.51389	0.250662	P33176;O60282;Q12840	P33176	Kinesin-1 heavy chain	KIF5B	Color2 [A=255, R=169, G=169, B=169]	1	4					38	38	38	53.9	53.9	53.9	109.68	0	323.31	4012200000	155	29.8785	29.796	29.6712	29.5023	29.9002	29.1911
0.22152	0.654586	-0.251549	P33240;Q9H0L4	P33240;Q9H0L4	Cleavage stimulation factor subunit 2;Cleavage stimulation factor subunit 2 tau variant	CSTF2;CSTF2T	Color2 [A=255, R=169, G=169, B=169]	1	4					8	8	8	22.4	22.4	22.4	60.959	0	89.353	1115400000	47	27.9223	27.7956	27.7934	27.9907	28.417	27.8582
0.0210063	1.67765	0.661726	P33316	P33316	Deoxyuridine 5-triphosphate nucleotidohydrolase, mitochondrial	DUT	Color2 [A=255, R=169, G=169, B=169]	1	4					8	8	8	42.5	42.5	42.5	26.563	0	65.411	1345100000	45	28.2747	28.434	28.4708	28.0561	27.6497	27.4885
0.00380384	2.41978	1.03025	P68036;A0A1B0GUS4	P68036;A0A1B0GUS4	Ubiquitin-conjugating enzyme E2 L3	UBE2L3	Color2 [A=255, R=169, G=169, B=169]	1	4					8	8	8	69.5	69.5	69.5	17.861	0	47.271	970000000	30	28.1708	28.0166	27.8061	26.6995	27.0953	27.108
0.890668	0.0502844	0.0491676	P33991	P33991	DNA replication licensing factor MCM4	MCM4	Color2 [A=255, R=169, G=169, B=169]	1	4					24	24	24	41.7	41.7	41.7	96.557	0	127.95	2361200000	79	29.0753	29.1238	28.7585	28.462	29.5344	28.8137
0.719432	0.14301	-0.083552	P33992	P33992	DNA replication licensing factor MCM5	MCM5	Color2 [A=255, R=169, G=169, B=169]	1	4					18	18	18	34.1	34.1	34.1	82.285	0	93.384	1593200000	68	28.4336	28.4031	28.3541	28.6083	28.7729	28.0602
0.34505	0.462118	-0.147411	P33993	P33993	DNA replication licensing factor MCM7	MCM7	Color2 [A=255, R=169, G=169, B=169]	1	4					24	24	24	40.3	40.3	40.3	81.307	0	140.41	2219000000	75	28.7956	28.6751	28.7784	28.7207	29.1568	28.8139
0.812391	0.0902347	-0.0375373	P34896	P34896	Serine hydroxymethyltransferase, cytosolic	SHMT1	Color2 [A=255, R=169, G=169, B=169]	1	4					6	5	5	16.6	13.7	13.7	53.082	0	23.035	225330000	10	25.5123	25.7738	25.4295	25.4744	25.8177	25.5362
0.0655487	1.18344	-0.625656	P34897	P34897	Serine hydroxymethyltransferase, mitochondrial	SHMT2	Color2 [A=255, R=169, G=169, B=169]	1	4					26	26	25	67.9	67.9	65.1	55.992	0	323.31	11323000000	178	30.8141	30.8365	30.8405	31.2212	31.9526	31.1942
0.212403	0.672839	0.276349	P34932	P34932	Heat shock 70 kDa protein 4	HSPA4	Color2 [A=255, R=169, G=169, B=169]	1	4					36	35	34	61.7	60	58.1	94.33	0	323.31	9593300000	173	31.073	31.0924	31.0409	30.6013	31.164	30.6119
0.00278126	2.55576	0.661956	P35080	P35080	Profilin-2	PFN2	Color2 [A=255, R=169, G=169, B=169]	1	4					4	4	4	57.9	57.9	57.9	15.046	0	74.443	846800000	29	27.5318	27.7352	27.6925	27.1251	26.8499	26.9985
0.178304	0.748838	-0.379395	P35221;REV__Q9P2T0;Q9UI47	P35221	Catenin alpha-1	CTNNA1	Color2 [A=255, R=169, G=169, B=169]	1	4					45	45	35	68	68	56.6	100.07	0	323.31	10770000000	219	30.9053	30.9778	30.9644	31.1548	31.7873	31.0436
0.163018	0.787763	-0.474207	P35222;P14923	P35222	Catenin beta-1	CTNNB1	Color2 [A=255, R=169, G=169, B=169]	1	4					24	24	24	45.6	45.6	45.6	85.496	0	170.3	4403600000	111	29.4771	29.6114	29.4545	29.7504	30.534	29.6812
0.0507105	1.2949	-0.436251	P35232	P35232	Prohibitin	PHB	Color2 [A=255, R=169, G=169, B=169]	1	4					19	19	19	84.9	84.9	84.9	29.804	0	312.25	13317000000	145	31.3544	31.2112	31.0923	31.5457	31.9308	31.4901
0.27148	0.566263	0.257202	P35237	P35237	Serpin B6	SERPINB6	Color2 [A=255, R=169, G=169, B=169]	1	4					15	15	14	57.7	57.7	55.6	42.621	0	95.919	1488500000	46	28.4038	28.4597	28.308	27.9502	28.5268	27.923
0.806283	0.0935123	-0.048406	P35241	P35241	Radixin	RDX	Color2 [A=255, R=169, G=169, B=169]	1	4					23	11	11	46.7	28.8	28.8	68.563	0	91.531	1556700000	73	28.351	28.0739	28.325	28.1486	28.6226	28.1239
0.953824	0.0205316	0.00950305	P35244	P35244	Replication protein A 14 kDa subunit	RPA3	Color2 [A=255, R=169, G=169, B=169]	1	4					7	7	7	86.8	86.8	86.8	13.569	0	51.916	979480000	43	27.4995	27.7257	27.7811	27.5913	27.9069	27.4796
0.509146	0.293157	-0.512879	P35249	P35249	Replication factor C subunit 4	RFC4	Color2 [A=255, R=169, G=169, B=169]	1	4					7	7	7	26.2	26.2	26.2	39.681	0	45.602	651980000	24	26.9016	26.1672	26.3539	26.6181	26.0502	28.2931
0.672276	0.172453	0.0701059	P35250	P35250	Replication factor C subunit 2	RFC2	Color2 [A=255, R=169, G=169, B=169]	1	4					9	9	9	33.9	33.9	33.9	39.157	0	51.917	616530000	31	27.0646	27.0263	27.0515	26.7277	27.2567	26.9477
0.388312	0.41082	-0.212547	P35251	P35251	Replication factor C subunit 1	RFC1	Color2 [A=255, R=169, G=169, B=169]	1	4					7	7	7	9.8	9.8	9.8	128.25	0	23.024	174450000	18	25.1043	24.9229	24.6897	24.9421	25.4864	24.926
0.084277	1.07429	0.78403	P35268	P35268	60S ribosomal protein L22	RPL22	Color2 [A=255, R=169, G=169, B=169]	1	4					4	4	4	50.8	50.8	50.8	14.787	0	70.445	9123500000	58	31.3677	31.2419	31.1573	30.5763	29.8417	30.9968
0.117456	0.930126	1.12206	P35269	P35269	General transcription factor IIF subunit 1	GTF2F1	Color2 [A=255, R=169, G=169, B=169]	1	4					3	3	3	9.7	9.7	9.7	58.24	0	20.937	85942000	9	24.4116	24.5017	24.6978	23.9232	22.3014	24.0204
0.582451	0.234741	-0.547491	P35270	P35270	Sepiapterin reductase	SPR	Color2 [A=255, R=169, G=169, B=169]	1	4					3	3	3	15.3	15.3	15.3	28.048	0	13.243	212420000	7	25.5715	23.483	23.8285	24.4229	26.1168	23.9858
0.609248	0.215206	0.134942	P35579;REV__Q9UKV3	P35579	Myosin-9	MYH9	Color2 [A=255, R=169, G=169, B=169]	1	4					136	136	112	64.5	64.5	55.1	226.53	0	323.31	145490000000	1333	34.9066	34.9616	34.8841	34.5852	35.265	34.4973
0.23936	0.620949	0.253411	P35580	P35580	Myosin-10	MYH10	Color2 [A=255, R=169, G=169, B=169]	1	4					44	27	24	26.4	18	16.5	229	0	157.8	1512200000	68	28.6801	28.1063	28.2611	28.1482	27.9657	28.1735
0.601934	0.220451	0.131467	P35606	P35606	Coatomer subunit beta	COPB2	Color2 [A=255, R=169, G=169, B=169]	1	4					29	29	29	45.8	45.8	45.8	102.49	0	135.4	4255800000	106	29.8231	29.863	29.7652	29.4897	30.1454	29.4218
0.448275	0.348456	-0.260193	P35610	P35610	Sterol O-acyltransferase 1	SOAT1	Color2 [A=255, R=169, G=169, B=169]	1	4					7	7	7	18.9	18.9	18.9	64.734	0	78.406	503370000	21	26.476	26.5726	26.162	26.3941	27.2314	26.3658
0.499485	0.301478	0.395587	P35611	P35611	Alpha-adducin	ADD1	Color2 [A=255, R=169, G=169, B=169]	1	4					5	5	5	12.8	12.8	12.8	80.954	0	14.137	94972000	7	25.0578	24.6694	24.3844	25.1044	23.3965	24.4238
0.177244	0.75143	-0.416631	P35613	P35613	Basigin	BSG	Color2 [A=255, R=169, G=169, B=169]	1	4					10	10	10	33.8	33.8	33.8	42.2	0	163.14	5405100000	69	29.8147	29.8932	29.9862	30.1278	30.8095	30.0068
0.156798	0.80466	0.344879	P35637	P35637	RNA-binding protein FUS	FUS	Color2 [A=255, R=169, G=169, B=169]	1	4					7	5	5	14.8	14.8	14.8	53.425	0	70.352	2430900000	41	28.8085	29.3762	29.2147	28.9936	28.6606	28.7106
0.455212	0.341787	-0.240564	P35658	P35658	Nuclear pore complex protein Nup214	NUP214	Color2 [A=255, R=169, G=169, B=169]	1	4					13	13	13	9.1	9.1	9.1	213.62	0	27.956	503980000	31	26.5096	26.2883	26.7903	26.9363	26.274	27.0996
0.336284	0.473294	-0.326553	P35659	P35659	Protein DEK	DEK	Color2 [A=255, R=169, G=169, B=169]	1	4					9	9	9	24	24	24	42.674	0	48.4	4349900000	42	29.5084	29.5272	29.6549	29.6808	30.4734	29.516
0.494074	0.306208	-0.864482	P35914;Q8TB92	P35914	Hydroxymethylglutaryl-CoA lyase, mitochondrial	HMGCL	Color2 [A=255, R=169, G=169, B=169]	1	4					3	3	3	10.8	10.8	10.8	34.36	0	23.344	159690000	9	24.8874	24.4465	22.5045	25.678	23.0365	25.7173
0.390629	0.408236	0.226755	P35998	P35998	26S protease regulatory subunit 7	PSMC2	Color2 [A=255, R=169, G=169, B=169]	1	4					26	26	26	65.4	65.4	65.4	48.633	0	241	6659000000	144	30.4966	30.5677	30.4717	30.1239	30.7464	29.9855
0.935827	0.0288044	-0.0128676	P36021	P36021	Monocarboxylate transporter 8	SLC16A2	Color2 [A=255, R=169, G=169, B=169]	1	4					3	3	3	8.9	8.9	8.9	59.511	0	11.986	222810000	12	25.7009	25.7627	25.7169	25.7054	25.5004	26.0132
0.9724	0.0121553	-0.02038	P36405	P36405	ADP-ribosylation factor-like protein 3	ARL3	Color2 [A=255, R=169, G=169, B=169]	1	4					2	2	2	13.7	13.7	13.7	20.455	0	10.112	58532000	7	24.2383	23.7306	22.7295	23.1706	23.3467	24.2421
0.122037	0.913508	0.83425	P36507	P36507	Dual specificity mitogen-activated protein kinase kinase 2	MAP2K2	Color2 [A=255, R=169, G=169, B=169]	1	4					9	9	6	33	33	22.2	44.424	0	73.721	361920000	33	26.8104	26.6267	26.5336	25.9304	25.0498	26.4877
0.125295	0.902066	-0.503639	P36542	P36542	ATP synthase subunit gamma, mitochondrial	ATP5C1	Color2 [A=255, R=169, G=169, B=169]	1	4					11	11	11	45	45	45	32.996	0	78.075	4579700000	77	29.4815	29.6982	29.5078	29.7943	30.5683	29.8358
0.7569	0.120961	-0.0562738	P36543;Q96A05	P36543	V-type proton ATPase subunit E 1	ATP6V1E1	Color2 [A=255, R=169, G=169, B=169]	1	4					4	4	4	19	19	19	26.145	0	17.917	555570000	13	26.5385	26.8983	26.9202	26.6116	26.9838	26.9304
0.0446433	1.35024	-0.63435	P36551	P36551	Oxygen-dependent coproporphyrinogen-III oxidase, mitochondrial	CPOX	Color2 [A=255, R=169, G=169, B=169]	1	4					17	17	17	50.2	50.2	50.2	50.151	0	125.43	3179700000	71	28.9522	29.1287	28.9247	29.5106	30.0464	29.3517
0.140692	0.85173	0.459988	P36578	P36578	60S ribosomal protein L4	RPL4	Color2 [A=255, R=169, G=169, B=169]	1	4					18	18	18	42.4	42.4	42.4	47.697	0	84.108	12323000000	119	31.5678	31.501	31.4062	30.7669	31.5242	30.8039
0.940269	0.0267481	-0.0785249	P36639	P36639	7,8-dihydro-8-oxoguanine triphosphatase	NUDT1	Color2 [A=255, R=169, G=169, B=169]	1	4					2	2	2	14.2	14.2	14.2	22.519	0	5.1683	97363000	5	25.3686	23.8539	23.1819	23.047	25.5926	24.0003
0.00346757	2.45998	-0.74269	P36776	P36776	Lon protease homolog, mitochondrial	LONP1	Color2 [A=255, R=169, G=169, B=169]	1	4					30	30	30	53.5	53.5	53.5	106.49	0	303.86	4642000000	126	29.592	29.5423	29.4921	30.2844	30.4868	30.0832
0.163832	0.785602	0.303757	P36871	P36871	Phosphoglucomutase-1	PGM1	Color2 [A=255, R=169, G=169, B=169]	1	4					19	19	19	55	55	55	61.448	0	126.06	3091600000	116	29.492	29.4863	29.45	28.8855	29.4981	29.1334
0.0892515	1.04938	2.04365	P36873	P36873	Serine/threonine-protein phosphatase PP1-gamma catalytic subunit	PPP1CC	Color2 [A=255, R=169, G=169, B=169]	1	4					14	2	2	55.7	7.4	7.4	36.983	0	15.869	332310000	10	27.1318	26.2427	26.2627	24.2383	23.1502	26.1177
0.0986176	1.00605	-0.585794	P36957	P36957	Dihydrolipoyllysine-residue succinyltransferase component of 2-oxoglutarate dehydrogenase complex, mitochondrial	DLST	Color2 [A=255, R=169, G=169, B=169]	1	4					10	10	10	28.7	28.7	28.7	48.755	0	40.779	3480400000	38	29.1093	29.077	29.0387	29.5285	30.1847	29.2692
0.817143	0.0877018	0.0647049	P37108	P37108	Signal recognition particle 14 kDa protein	SRP14	Color2 [A=255, R=169, G=169, B=169]	1	4					4	4	4	33.1	33.1	33.1	14.57	0	112.65	1181900000	18	28.2202	28.0481	27.7296	27.9628	27.5417	28.2993
0.920228	0.0361046	0.0277602	P37198	P37198	Nuclear pore glycoprotein p62	NUP62	Color2 [A=255, R=169, G=169, B=169]	1	4					7	7	7	23.2	23.2	23.2	53.254	0	36.323	736880000	17	27.4352	27.5737	27.4011	27.6572	26.9343	27.7352
0.0896103	1.04764	-0.507543	P37235;P84074;P61601	P37235	Hippocalcin-like protein 1	HPCAL1	Color2 [A=255, R=169, G=169, B=169]	1	4					9	9	9	56	56	56	22.313	0	133.45	1835700000	35	28.2935	28.3319	28.1584	28.6034	29.2073	28.4958
0.848881	0.0711531	0.105189	P37268	P37268	Squalene synthase	FDFT1	Color2 [A=255, R=169, G=169, B=169]	1	4					3	3	3	8.2	8.2	8.2	48.115	0	8.1665	95306000	4	24.6806	23.7703	25.0324	24.4778	23.7337	24.9562
0.0996167	1.00167	0.575938	P37802	P37802	Transgelin-2	TAGLN2	Color2 [A=255, R=169, G=169, B=169]	1	4					15	15	14	84.4	84.4	77.4	22.391	0	323.31	30353000000	276	32.8087	32.8887	32.7016	32.5167	31.6964	32.4581
0.952229	0.0212587	0.016723	P37837	P37837	Transaldolase	TALDO1	Color2 [A=255, R=169, G=169, B=169]	1	4					16	16	16	52.2	52.2	52.2	37.54	0	63.466	7144900000	98	30.3848	30.6103	30.4302	30.2454	30.9627	30.1672
0.000563523	3.24909	1.02485	Q68E01	Q68E01	Integrator complex subunit 3	INTS3	Color2 [A=255, R=169, G=169, B=169]	1	4					3	3	3	5.3	5.3	5.3	118.07	0	14.613	91348000	8	24.8494	24.6285	24.5047	23.5993	23.6472	23.6616
0.121695	0.914726	-0.438317	P38159;Q96E39;O75526;Q8N7X1	P38159;Q96E39	RNA-binding motif protein, X chromosome;RNA-binding motif protein, X chromosome, N-terminally processed;RNA binding motif protein, X-linked-like-1	RBMX;RBMXL1	Color2 [A=255, R=169, G=169, B=169]	1	4					14	14	14	35	35	35	42.331	0	97.9	3900500000	71	29.5084	29.3788	29.385	29.6467	30.3018	29.6386
0.648388	0.188165	0.505123	P38571	P38571	Lysosomal acid lipase/cholesteryl ester hydrolase	LIPA	Color2 [A=255, R=169, G=169, B=169]	1	4					1	1	1	4	4	4	45.418	0	4.7851	60394000	5	24.1005	24.1663	23.9473	24.5979	21.5177	24.5831
0.281584	0.550392	-0.550739	P38606	P38606	V-type proton ATPase catalytic subunit A	ATP6V1A	Color2 [A=255, R=169, G=169, B=169]	1	4					15	15	15	40	40	40	68.303	0	163.94	1038900000	38	27.5328	27.2363	27.4383	28.5184	27.0997	28.2415
0.226513	0.644906	-0.34257	P38646	P38646	Stress-70 protein, mitochondrial	HSPA9	Color2 [A=255, R=169, G=169, B=169]	1	4					40	40	39	65.1	65.1	64.1	73.68	0	323.31	25453000000	310	32.0806	32.2556	32.1447	32.3236	32.9677	32.2174
0.321511	0.492804	-0.358042	P38919	P38919	Eukaryotic initiation factor 4A-III;Eukaryotic initiation factor 4A-III, N-terminally processed	EIF4A3	Color2 [A=255, R=169, G=169, B=169]	1	4					23	21	21	65	61.1	61.1	46.871	0	178.36	5470600000	103	29.8744	29.9523	29.8633	29.9701	30.8848	29.9093
0.296719	0.527654	0.404315	P39019	P39019	40S ribosomal protein S19	RPS19	Color2 [A=255, R=169, G=169, B=169]	1	4					10	10	10	54.5	54.5	54.5	16.06	0	33.705	6800900000	48	30.5831	30.5469	30.535	29.9246	30.8134	29.714
0.137598	0.861387	0.425164	P39023;Q92901	P39023	60S ribosomal protein L3	RPL3	Color2 [A=255, R=169, G=169, B=169]	1	4					17	17	17	47.9	47.9	47.9	46.108	0	135.58	9158400000	142	31.1678	30.9846	30.9994	30.3837	31.0686	30.424
0.0417063	1.3798	-0.493996	P39656	P39656	Dolichyl-diphosphooligosaccharide--protein glycosyltransferase 48 kDa subunit	DDOST	Color2 [A=255, R=169, G=169, B=169]	1	4					15	15	15	55.9	55.9	55.9	50.8	0	200.27	7123000000	96	30.1617	30.2582	30.3214	30.7909	30.9908	30.4415
0.781527	0.107056	-0.0570107	P39687;O43423;O95626	P39687	Acidic leucine-rich nuclear phosphoprotein 32 family member A	ANP32A	Color2 [A=255, R=169, G=169, B=169]	1	4					10	10	7	45.8	45.8	43	28.585	0	113.49	4075200000	59	29.9037	29.7239	29.597	29.7595	30.1112	29.5249
0.656796	0.18257	0.0571899	P39748	P39748	Flap endonuclease 1	FEN1	Color2 [A=255, R=169, G=169, B=169]	1	4					7	7	7	31.6	31.6	31.6	42.592	0	33.543	818100000	28	27.5464	27.4751	27.3624	27.2445	27.6065	27.3614
0.232471	0.633631	0.907061	P39880	P39880	Homeobox protein cut-like 1	CUX1	Color2 [A=255, R=169, G=169, B=169]	1	4					5	5	2	4.6	4.6	2.2	164.19	0	17.855	176970000	9	25.5459	25.1363	24.8135	23.3392	25.4109	24.0244
0.156112	0.806565	0.309379	P40121	P40121	Macrophage-capping protein	CAPG	Color2 [A=255, R=169, G=169, B=169]	1	4					13	13	13	62.9	62.9	62.9	38.498	0	217.28	4654600000	111	29.9958	29.9671	29.9669	29.5179	30.0201	29.4636
0.97993	0.00880476	-0.0344512	P40123	P40123	Adenylyl cyclase-associated protein 2	CAP2	Color2 [A=255, R=169, G=169, B=169]	1	4					5	5	5	12.2	12.2	12.2	52.823	0	14.871	352750000	14	26.6679	24.7612	23.7995	25.9271	26.232	23.1728
0.171297	0.76625	0.385454	P40222	P40222	Alpha-taxilin	TXLNA	Color2 [A=255, R=169, G=169, B=169]	1	4					8	8	8	22.9	22.9	22.9	61.89	0	26.652	690900000	12	27.1577	26.64	27.3964	26.6118	26.8019	26.6241
0.243343	0.613781	0.216348	P40227	P40227	T-complex protein 1 subunit zeta	CCT6A	Color2 [A=255, R=169, G=169, B=169]	1	4					31	31	26	74.8	74.8	65.2	58.024	0	323.31	17129000000	232	32.0152	31.9921	31.9201	31.6226	32.07	31.5858
0.382076	0.41785	0.163432	P40261	P40261	Nicotinamide N-methyltransferase	NNMT	Color2 [A=255, R=169, G=169, B=169]	1	4					13	13	13	68.6	68.6	68.6	29.574	0	221.3	4373700000	101	29.913	29.907	30.071	29.7689	29.5441	30.0877
0.715675	0.145284	0.270014	P40306	P40306	Proteasome subunit beta type-10	PSMB10	Color2 [A=255, R=169, G=169, B=169]	1	4					4	4	4	28.2	28.2	28.2	28.936	0	46.731	345750000	22	26.5575	25.9516	26.1857	26.6855	24.6282	26.571
0.164848	0.782917	0.7013	P40429;Q6NVV1	P40429	60S ribosomal protein L13a	RPL13A	Color2 [A=255, R=169, G=169, B=169]	1	4					8	8	8	37.9	37.9	37.9	23.577	0	54.219	7495900000	57	30.6863	30.8839	30.6814	29.6993	30.8621	29.5863
0.500623	0.300489	0.200687	P40616	P40616	ADP-ribosylation factor-like protein 1	ARL1	Color2 [A=255, R=169, G=169, B=169]	1	4					7	7	7	53.6	53.6	53.6	20.417	0	83.978	1362900000	29	28.2539	28.3702	28.383	28.1764	27.6511	28.5775
0.0268476	1.57109	0.432865	P40763	P40763	Signal transducer and activator of transcription 3	STAT3	Color2 [A=255, R=169, G=169, B=169]	1	4					14	14	14	30.3	30.3	30.3	88.067	0	66.034	644170000	42	27.2343	27.3795	27.0669	26.7505	26.965	26.6667
0.125815	0.900268	0.836162	P40855	P40855	Peroxisomal biogenesis factor 19	PEX19	Color2 [A=255, R=169, G=169, B=169]	1	4					6	6	6	33.1	33.1	33.1	32.806	0	26.284	115810000	13	25.0943	24.8481	24.3259	23.4025	23.7222	24.6351
0.460038	0.337206	0.201075	P40925	P40925	Malate dehydrogenase, cytoplasmic	MDH1	Color2 [A=255, R=169, G=169, B=169]	1	4					10	10	10	35.3	35.3	35.3	36.426	0	100.52	2973900000	46	29.3239	29.4643	29.333	29.0401	29.6422	28.8357
0.0633286	1.1984	-0.528116	P40926	P40926	Malate dehydrogenase, mitochondrial	MDH2	Color2 [A=255, R=169, G=169, B=169]	1	4					18	18	18	65.7	65.7	65.7	35.503	0	301.79	22603000000	177	32.002	31.8707	31.8872	32.3545	32.837	32.1528
0.812567	0.0901406	-0.296638	P40937	P40937	Replication factor C subunit 5	RFC5	Color2 [A=255, R=169, G=169, B=169]	1	4					5	5	5	22.1	22.1	22.1	38.496	0	23.776	389960000	17	25.2917	26.7358	26.4271	27.4818	24.277	27.5857
0.523853	0.280791	0.140385	P40938	P40938	Replication factor C subunit 3	RFC3	Color2 [A=255, R=169, G=169, B=169]	1	4					4	4	4	16.6	16.6	16.6	40.556	0	25.703	72970000	10	24.2499	23.919	23.6839	24.037	23.6506	23.744
0.2688	0.57057	-0.340597	P40939	P40939	Trifunctional enzyme subunit alpha, mitochondrial;Long-chain enoyl-CoA hydratase;Long chain 3-hydroxyacyl-CoA dehydrogenase	HADHA	Color2 [A=255, R=169, G=169, B=169]	1	4					30	30	30	58.8	58.8	58.8	82.999	0	323.31	7665900000	165	30.5381	30.6019	30.4979	31.2312	30.3684	31.0601
0.931234	0.0309411	0.0226231	P41091;Q2VIR3	P41091;Q2VIR3	Eukaryotic translation initiation factor 2 subunit 3;Putative eukaryotic translation initiation factor 2 subunit 3-like protein	EIF2S3;EIF2S3L	Color2 [A=255, R=169, G=169, B=169]	1	4					23	23	23	60.4	60.4	60.4	51.109	0	219.05	5498700000	109	30.1906	30.1507	30.061	29.8171	30.5942	29.9231
0.704072	0.152383	-0.240364	P41208	P41208	Centrin-2	CETN2	Color2 [A=255, R=169, G=169, B=169]	1	4					2	2	2	29.1	29.1	29.1	19.738	0	30.134	89984000	8	23.4624	23.1844	24.8121	23.4735	24.1969	24.5096
0.281044	0.551225	0.849799	P41223	P41223	Protein BUD31 homolog	BUD31	Color2 [A=255, R=169, G=169, B=169]	1	4					7	7	7	52.8	52.8	52.8	17	0	30.81	302780000	18	26.6543	26.1937	26.3658	26.1816	24.2174	26.2654
0.101331	0.994258	0.582872	P41227;Q9BSU3	P41227	N-alpha-acetyltransferase 10	NAA10	Color2 [A=255, R=169, G=169, B=169]	1	4					11	11	11	52.3	52.3	52.3	26.458	0	27.754	945470000	31	27.6232	27.9234	27.8992	26.9413	27.7459	27.01
0.414078	0.382918	-0.190211	P41250	P41250	Glycine--tRNA ligase	GARS	Color2 [A=255, R=169, G=169, B=169]	1	4					25	25	25	52	52	52	83.165	0	275.57	5823200000	142	30.2476	30.2654	30.129	30.2702	30.8059	30.1366
0.204039	0.690287	-0.133989	P41252	P41252	Isoleucine--tRNA ligase, cytoplasmic	IARS	Color2 [A=255, R=169, G=169, B=169]	1	4					43	43	43	45.2	45.2	45.2	144.5	0	293.37	6271800000	171	30.3957	30.3414	30.2673	30.4377	30.6205	30.3482
0.0365973	1.43655	0.599037	P41567	P41567	Eukaryotic translation initiation factor 1	EIF1	Color2 [A=255, R=169, G=169, B=169]	1	4					7	7	4	75.2	75.2	41.6	12.732	0	204.27	1994600000	36	29.2392	28.7806	28.8791	28.5337	28.1004	28.4677
0.210941	0.675839	0.746542	P41743	P41743	Protein kinase C iota type	PRKCI	Color2 [A=255, R=169, G=169, B=169]	1	4					8	8	8	24.2	24.2	24.2	68.262	0	33.463	258090000	16	25.8453	26.2638	26.0081	24.3272	25.8833	25.667
0.757341	0.120708	-0.435221	P42025	P42025	Beta-centractin	ACTR1B	Color2 [A=255, R=169, G=169, B=169]	1	4					9	3	3	28.2	15.7	15.7	42.293	0	7.9367	314720000	8	23.6759	23.5767	26.4002	23.5318	24.6952	26.7314
0.00511393	2.29125	-0.667894	P42126	P42126	Enoyl-CoA delta isomerase 1, mitochondrial	ECI1	Color2 [A=255, R=169, G=169, B=169]	1	4					9	9	9	40.4	40.4	40.4	32.816	0	115.08	1583000000	43	28.2081	28.0661	28.114	28.7117	28.6597	29.0205
0.0575399	1.24003	-0.476962	P42166	P42166	Lamina-associated polypeptide 2, isoform alpha;Thymopoietin;Thymopentin	TMPO	Color2 [A=255, R=169, G=169, B=169]	1	4					22	22	13	54	54	34.7	75.491	0	196.1	3186600000	91	29.0794	29.1236	29.0291	29.4007	29.9103	29.3519
0.31027	0.50826	-0.379889	P42167	P42167	Lamina-associated polypeptide 2, isoforms beta/gamma;Thymopoietin;Thymopentin	TMPO	Color2 [A=255, R=169, G=169, B=169]	1	4					16	7	7	49.8	20.3	20.3	50.67	0	36.188	827830000	33	26.8317	27.2254	27.1981	27.3416	28.038	27.0152
0.325475	0.487482	0.158502	P42224	P42224	Signal transducer and activator of transcription 1-alpha/beta	STAT1	Color2 [A=255, R=169, G=169, B=169]	1	4					29	29	29	52.4	52.4	52.4	87.334	0	281.98	5251500000	109	30.1594	30.1553	30.027	29.7016	30.1605	30.0041
0.517283	0.286272	0.25052	P42285	P42285	Superkiller viralicidic activity 2-like 2	SKIV2L2	Color2 [A=255, R=169, G=169, B=169]	1	4					16	16	16	23.9	23.9	23.9	117.8	0	66.667	765510000	41	27.6251	27.4525	27.3179	27.5916	26.5323	27.5201
0.824541	0.0837877	-0.0325597	P42566	P42566	Epidermal growth factor receptor substrate 15	EPS15	Color2 [A=255, R=169, G=169, B=169]	1	4					6	6	6	11.6	11.6	11.6	98.655	0	16.675	194510000	20	25.613	25.2592	25.4817	25.6633	25.3684	25.4199
0.138512	0.858512	1.5483	P42574	P42574	Caspase-3;Caspase-3 subunit p17;Caspase-3 subunit p12	CASP3	Color2 [A=255, R=169, G=169, B=169]	1	4					5	5	5	21.3	21.3	21.3	31.608	0	14.735	312720000	8	26.4542	26.1518	26.1461	24.4718	26.2452	23.3902
0.506301	0.295591	0.193824	P42677;Q71UM5	P42677	40S ribosomal protein S27	RPS27	Color2 [A=255, R=169, G=169, B=169]	1	4					5	5	5	40.5	40.5	40.5	9.461	0	25.729	2856000000	38	29.0991	29.224	29.17	28.7506	29.495	28.666
0.959803	0.017818	-0.0431703	P42695	P42695	Condensin-2 complex subunit D3	NCAPD3	Color2 [A=255, R=169, G=169, B=169]	1	4					6	6	6	6	6	6	168.89	0	23.029	153030000	12	25.1223	24.7212	24.9124	24.393	23.9574	26.5351
0.00790121	2.10231	-0.464233	P42704	P42704	Leucine-rich PPR motif-containing protein, mitochondrial	LRPPRC	Color2 [A=255, R=169, G=169, B=169]	1	4					74	74	73	69.4	69.4	68.9	157.9	0	323.31	16050000000	440	31.5748	31.5243	31.4146	31.8865	32.1319	31.888
0.037332	1.42792	-0.432488	P42765	P42765	3-ketoacyl-CoA thiolase, mitochondrial	ACAA2	Color2 [A=255, R=169, G=169, B=169]	1	4					5	5	5	21.7	21.7	21.7	41.924	0	17.337	285530000	16	25.7737	25.5382	25.469	26.1712	25.8184	26.0887
0.930136	0.0314535	0.0207094	P42766	P42766	60S ribosomal protein L35	RPL35	Color2 [A=255, R=169, G=169, B=169]	1	4					3	3	3	26	26	26	14.551	0	21.855	2319200000	19	28.9544	29.1512	28.8072	28.8921	29.319	28.6395
0.0324054	1.48938	1.01857	Q9Y6B6	Q9Y6B6	GTP-binding protein SAR1b	SAR1B	Color2 [A=255, R=169, G=169, B=169]	1	4					9	5	5	51	35.9	35.9	22.41	0	16.398	303480000	16	26.6714	26.228	26.233	25.5943	24.8001	25.6823
0.356397	0.448067	0.6988	P42830;P80162	P42830	C-X-C motif chemokine 5;ENA-78(8-78);ENA-78(9-78)	CXCL5	Color2 [A=255, R=169, G=169, B=169]	1	4					3	3	3	28.9	28.9	28.9	11.972	0	7.9934	108440000	10	25.1808	23.7565	24.9246	24.9256	23.2851	23.555
0.257682	0.588915	-0.182851	P42892	P42892	Endothelin-converting enzyme 1	ECE1	Color2 [A=255, R=169, G=169, B=169]	1	4					19	19	19	42.3	42.3	42.3	87.163	0	132.38	1872600000	73	28.5818	28.5096	28.4428	28.5897	28.9578	28.5352
0.741162	0.130087	0.0811056	P43034	P43034	Platelet-activating factor acetylhydrolase IB subunit alpha	PAFAH1B1	Color2 [A=255, R=169, G=169, B=169]	1	4					8	8	8	24.4	24.4	24.4	46.637	0	54.496	1047200000	28	27.7438	27.9337	27.7503	27.6202	28.1524	27.412
0.102555	0.989043	-0.45042	P43243	P43243	Matrin-3	MATR3	Color2 [A=255, R=169, G=169, B=169]	1	4					27	27	27	46.5	46.5	46.5	94.622	0	323.31	8287100000	191	30.5435	30.4897	30.4566	30.8152	31.362	30.6639
0.170744	0.767655	-0.145807	P43246	P43246	DNA mismatch repair protein Msh2	MSH2	Color2 [A=255, R=169, G=169, B=169]	1	4					19	19	19	30	30	30	104.74	0	90.212	1361700000	74	28.1006	28.0021	28.0936	28.0505	28.2687	28.3146
0.0778322	1.10884	-0.573596	P43304	P43304	Glycerol-3-phosphate dehydrogenase, mitochondrial	GPD2	Color2 [A=255, R=169, G=169, B=169]	1	4					14	14	14	25.7	25.7	25.7	80.852	0	82.115	873330000	32	27.077	27.1768	26.9595	27.3107	28.0981	27.5254
0.678258	0.168605	0.0351531	P43307	P43307	Translocon-associated protein subunit alpha	SSR1	Color2 [A=255, R=169, G=169, B=169]	1	4					6	6	6	21.7	21.7	21.7	32.235	0	118.49	3541900000	56	29.6027	29.5496	29.5375	29.6302	29.3793	29.5749
0.00603375	2.21941	0.685696	P43487;Q9C010	P43487	Ran-specific GTPase-activating protein	RANBP1	Color2 [A=255, R=169, G=169, B=169]	1	4					6	6	6	52.2	52.2	52.2	23.31	0	80.252	2213800000	32	29.3266	29.0461	29.1016	28.2826	28.5377	28.5969
0.185888	0.730749	-0.146852	P43490	P43490	Nicotinamide phosphoribosyltransferase	NAMPT	Color2 [A=255, R=169, G=169, B=169]	1	4					23	23	23	60.9	60.9	60.9	55.52	0	219.46	3937800000	98	29.7741	29.6277	29.5402	29.8419	29.6715	29.869
0.474073	0.324155	0.469404	P43686	P43686	26S protease regulatory subunit 6B	PSMC4	Color2 [A=255, R=169, G=169, B=169]	1	4					20	20	20	67.9	67.9	67.9	47.366	0	173.13	2737500000	91	29.3229	29.4388	29.3364	29.152	27.765	29.773
0.927139	0.0328552	0.0222232	P43897	P43897	Elongation factor Ts, mitochondrial	TSFM	Color2 [A=255, R=169, G=169, B=169]	1	4					5	5	5	19.1	19.1	19.1	35.39	0	15.879	336150000	12	26.0907	26.1394	26.0225	25.6634	26.445	26.0775
0.0724947	1.13969	1.8119	P45877	P45877	Peptidyl-prolyl cis-trans isomerase C	PPIC	Color2 [A=255, R=169, G=169, B=169]	1	4					4	4	4	29.2	29.2	29.2	22.763	0	15.986	309770000	18	26.5517	26.6132	26.1854	24.3083	23.5614	26.0449
0.0361686	1.44167	-0.570498	P45880	P45880	Voltage-dependent anion-selective channel protein 2	VDAC2	Color2 [A=255, R=169, G=169, B=169]	1	4					15	15	15	66	66	66	31.566	0	323.31	14508000000	148	31.2289	31.3026	31.2685	31.7699	32.1818	31.5597
0.111561	0.952486	1.9694	P45973	P45973	Chromobox protein homolog 5	CBX5	Color2 [A=255, R=169, G=169, B=169]	1	4					5	4	4	34	27.7	27.7	22.225	0	17.549	236870000	9	26.0726	26.037	26.0954	23.0309	23.2355	26.0304
0.45216	0.344708	0.208179	P45974	P45974	Ubiquitin carboxyl-terminal hydrolase 5	USP5	Color2 [A=255, R=169, G=169, B=169]	1	4					17	17	16	32.5	32.5	31.4	95.785	0	87.375	1359500000	64	28.4109	28.1278	28.3716	28.3776	27.6308	28.2773
0.404578	0.392998	0.854298	P46013	P46013	Antigen KI-67	MKI67	Color2 [A=255, R=169, G=169, B=169]	1	4					12	12	12	6.7	6.7	6.7	358.69	0	26.754	378480000	15	26.3416	26.3584	26.5649	23.7455	26.6249	26.3316
0.106501	0.972647	0.168401	P46060	P46060	Ran GTPase-activating protein 1	RANGAP1	Color2 [A=255, R=169, G=169, B=169]	1	4					24	24	24	54.5	54.5	54.5	63.541	0	206.37	3887800000	103	29.8049	29.6736	29.7386	29.5484	29.7045	29.4591
0.498243	0.302559	-0.182748	P46063	P46063	ATP-dependent DNA helicase Q1	RECQL	Color2 [A=255, R=169, G=169, B=169]	1	4					16	16	16	31.4	31.4	31.4	73.457	0	96.338	2036800000	77	28.511	28.6645	28.4674	28.3838	29.1869	28.6204
0.566481	0.246815	-0.16767	P46087	P46087	Probable 28S rRNA (cytosine(4447)-C(5))-methyltransferase	NOP2	Color2 [A=255, R=169, G=169, B=169]	1	4					11	11	11	17	17	17	89.301	0	34.282	560920000	28	26.8071	26.7897	26.7031	26.6701	27.4679	26.6649
0.15923	0.797974	1.60725	P46108	P46108	Adapter molecule crk	CRK	Color2 [A=255, R=169, G=169, B=169]	1	4					5	5	5	23.4	23.4	23.4	33.83	0	15.408	321090000	7	26.602	26.2094	26.3387	22.9393	25.5276	25.8614
0.96602	0.0150137	-0.0576293	P46109	P46109	Crk-like protein	CRKL	Color2 [A=255, R=169, G=169, B=169]	1	4					4	4	4	20.1	20.1	20.1	33.777	0	10.033	193700000	14	22.7726	26.1871	26.0929	23.9219	25.9173	25.3862
0.732639	0.13511	0.048343	P46379	P46379	Large proline-rich protein BAG6	BAG6	Color2 [A=255, R=169, G=169, B=169]	1	4					9	9	9	15.6	15.6	15.6	119.41	0	30.663	549260000	26	26.8374	27.0826	26.7722	27.0172	26.8299	26.7
0.299711	0.523297	-0.275477	P46459	P46459	Vesicle-fusing ATPase	NSF	Color2 [A=255, R=169, G=169, B=169]	1	4					13	13	13	21.5	21.5	21.5	82.593	0	41.434	762370000	25	27.2047	27.0557	27.0638	27.1878	27.8348	27.128
0.562787	0.249656	0.194019	P46776	P46776	60S ribosomal protein L27a	RPL27A	Color2 [A=255, R=169, G=169, B=169]	1	4					6	6	6	35.1	35.1	35.1	16.561	0	32.494	5447700000	43	30.1575	30.1224	30.1711	29.93	30.5016	29.4372
0.0969683	1.01337	0.492123	P46777	P46777	60S ribosomal protein L5	RPL5	Color2 [A=255, R=169, G=169, B=169]	1	4					16	16	16	57.9	57.9	57.9	34.362	0	155.23	10240000000	153	31.255	31.2541	31.1532	30.5374	31.1778	30.4707
0.820907	0.0857062	0.0593408	P46778	P46778	60S ribosomal protein L21	RPL21	Color2 [A=255, R=169, G=169, B=169]	1	4					7	7	7	38.1	38.1	38.1	18.565	0	41.086	3776500000	40	29.7722	29.3311	29.4868	29.2152	29.8846	29.3123
0.507112	0.294896	0.24163	P46779	P46779	60S ribosomal protein L28	RPL28	Color2 [A=255, R=169, G=169, B=169]	1	4					8	8	8	45.3	45.3	45.3	15.747	0	30.725	4288000000	42	29.8809	29.846	29.8192	29.3647	30.2628	29.1937
0.363979	0.438923	0.362745	P46781	P46781	40S ribosomal protein S9	RPS9	Color2 [A=255, R=169, G=169, B=169]	1	4					16	16	16	53.6	53.6	53.6	22.591	0	48.446	14500000000	97	31.6266	31.6895	31.5792	30.9867	31.9706	30.8498
0.0455039	1.34195	0.545618	P46782	P46782	40S ribosomal protein S5;40S ribosomal protein S5, N-terminally processed	RPS5	Color2 [A=255, R=169, G=169, B=169]	1	4					9	9	9	49.5	49.5	49.5	22.876	0	188.85	7158900000	82	30.7977	30.9915	30.8027	30.1483	30.6765	30.1303
0.124097	0.906239	0.477047	P46783;Q9NQ39	P46783	40S ribosomal protein S10	RPS10	Color2 [A=255, R=169, G=169, B=169]	1	4					7	6	6	47.3	43	43	18.898	0	31.262	2957500000	63	29.6546	29.171	29.3235	28.7674	29.3001	28.6505
0.0819012	1.08671	0.160077	P46821;P78559	P46821	Microtubule-associated protein 1B;MAP1B heavy chain;MAP1 light chain LC1	MAP1B	Color2 [A=255, R=169, G=169, B=169]	1	4					43	43	43	26.7	26.7	26.7	270.63	0	295.87	2717000000	131	29.2666	29.1534	29.2015	28.9729	29.1681	29.0004
0.264253	0.577981	0.764111	P46934	P46934	E3 ubiquitin-protein ligase NEDD4	NEDD4	Color2 [A=255, R=169, G=169, B=169]	1	4					3	3	2	4.2	4.2	2.5	149.11	0	13.849	97856000	12	24.3301	24.999	25.0218	24.1793	23.0085	24.8708
0.320464	0.49422	-0.310923	P46937	P46937	Transcriptional coactivator YAP1	YAP1	Color2 [A=255, R=169, G=169, B=169]	1	4					3	3	3	10.1	10.1	10.1	54.461	0	28.673	170620000	17	24.9675	25.0577	24.9514	25.2518	24.8591	25.7984
0.0667038	1.17585	-0.37469	P46939	P46939	Utrophin	UTRN	Color2 [A=255, R=169, G=169, B=169]	1	4					39	39	39	16.5	16.5	16.5	394.46	0	170.12	2751800000	93	29.0598	28.7959	29.0541	29.5538	29.3487	29.1314
0.574167	0.240962	-0.0707741	P46940;Q13576	P46940	Ras GTPase-activating-like protein IQGAP1	IQGAP1	Color2 [A=255, R=169, G=169, B=169]	1	4					76	76	73	62.8	62.8	61.1	189.25	0	323.31	20462000000	395	32.0825	32.045	32.0132	32.0285	32.3441	31.9804
0.0474896	1.3234	-0.542461	P46977	P46977	Dolichyl-diphosphooligosaccharide--protein glycosyltransferase subunit STT3A	STT3A	Color2 [A=255, R=169, G=169, B=169]	1	4					12	12	11	18.7	18.7	17.7	80.529	0	108.36	4688300000	77	29.5881	29.6581	29.5855	29.8752	30.5175	30.0664
0.099804	1.00085	-0.479337	P47755	P47755	F-actin-capping protein subunit alpha-2	CAPZA2	Color2 [A=255, R=169, G=169, B=169]	1	4					13	11	11	69.9	60.5	60.5	32.949	0	94.656	1569700000	43	27.8872	28.1733	28.173	28.3465	28.964	28.3611
0.131379	0.881474	-0.422677	P47756	P47756	F-actin-capping protein subunit beta	CAPZB	Color2 [A=255, R=169, G=169, B=169]	1	4					13	13	13	51.6	51.6	51.6	31.35	0	192.36	4548400000	70	29.6719	29.6867	29.6927	29.9083	30.5521	29.859
0.7464	0.127028	-0.064448	P47897	P47897	Glutamine--tRNA ligase	QARS	Color2 [A=255, R=169, G=169, B=169]	1	4					34	34	34	59	59	59	87.798	0	323.31	5157900000	145	29.9723	29.9482	29.977	29.9509	30.3843	29.7557
0.153096	0.815036	-0.459495	P47985;P0C7P4	P47985;P0C7P4	Cytochrome b-c1 complex subunit Rieske, mitochondrial;Cytochrome b-c1 complex subunit 11;Putative cytochrome b-c1 complex subunit Rieske-like protein 1	UQCRFS1;UQCRFS1P1	Color2 [A=255, R=169, G=169, B=169]	1	4					6	6	6	30.7	30.7	30.7	29.668	0	31.925	673490000	23	26.75	26.9555	27.2104	27.7918	27.0194	27.4831
5.22986e-05	4.28151	-0.562136	P48047	P48047	ATP synthase subunit O, mitochondrial	ATP5O	Color2 [A=255, R=169, G=169, B=169]	1	4					8	8	8	52.6	52.6	52.6	23.277	0	65.26	2959500000	42	29.1055	29.0632	29.0146	29.6115	29.6548	29.6035
0.679656	0.167711	-0.103299	P48059;Q7Z4I7	P48059	LIM and senescent cell antigen-like-containing domain protein 1	LIMS1	Color2 [A=255, R=169, G=169, B=169]	1	4					6	6	6	24	24	24	37.251	0	22.437	642560000	31	26.8677	27.4492	27.0526	26.9213	27.4413	27.3169
0.274463	0.561517	0.78184	P48147	P48147	Prolyl endopeptidase	PREP	Color2 [A=255, R=169, G=169, B=169]	1	4					10	10	10	23.1	23.1	23.1	80.699	0	34.259	288310000	21	26.4576	26.272	26.1508	26.1433	24.2889	26.1026
0.960178	0.0176481	0.019434	P48163	P48163	NADP-dependent malic enzyme	ME1	Color2 [A=255, R=169, G=169, B=169]	1	4					12	12	12	33.7	33.7	33.7	64.149	0	112.65	1130200000	64	27.5789	28.1353	28.1397	28.014	27.3501	28.4315
0.956705	0.019222	-0.0126241	P48307	P48307	Tissue factor pathway inhibitor 2	TFPI2	Color2 [A=255, R=169, G=169, B=169]	1	4					3	3	3	19.6	19.6	19.6	26.934	0	103.55	200020000	9	25.5109	25.2	25.5231	25.1958	25.8039	25.2722
0.212456	0.67273	1.14713	P48426	P48426	Phosphatidylinositol 5-phosphate 4-kinase type-2 alpha	PIP4K2A	Color2 [A=255, R=169, G=169, B=169]	1	4					4	2	2	10.1	5.9	5.9	46.224	0	33.678	204810000	8	25.4925	25.2674	25.0372	23.3242	23.3878	25.6436
0.00559054	2.25255	0.454075	P48444	P48444	Coatomer subunit delta	ARCN1	Color2 [A=255, R=169, G=169, B=169]	1	4					22	22	22	49.9	49.9	49.9	57.21	0	81.074	2860700000	80	29.504	29.4918	29.2531	28.9914	28.9292	28.9661
0.119795	0.921561	-0.625013	P48449	P48449	Lanosterol synthase	LSS	Color2 [A=255, R=169, G=169, B=169]	1	4					10	10	10	16.9	16.9	16.9	83.308	0	38.894	496300000	26	26.4979	26.3652	25.9238	26.7411	27.4018	26.5191
0.00321875	2.49231	0.998533	P00558;P07205	P00558	Phosphoglycerate kinase 1	PGK1	Color2 [A=255, R=169, G=169, B=169]	1	4					31	31	31	72.6	72.6	72.6	47.599	0	323.31	31812000000	327	33.0667	33.0654	33.0628	31.9655	32.3764	31.8572
0.887615	0.0517755	0.135672	P48509	P48509	CD151 antigen	CD151	Color2 [A=255, R=169, G=169, B=169]	1	4					3	3	3	10.7	10.7	10.7	28.295	0	6.9255	603830000	4	26.4736	26.7708	26.7281	24.9208	28.0209	26.6237
0.986056	0.00609838	-0.00539398	P48556	P48556	26S proteasome non-ATPase regulatory subunit 8	PSMD8	Color2 [A=255, R=169, G=169, B=169]	1	4					10	10	10	38	38	38	39.611	0	42.438	1524200000	41	28.1817	28.4088	28.2878	28.2118	28.8251	27.8576
0.933024	0.030107	0.0645097	P48637	P48637	Glutathione synthetase	GSS	Color2 [A=255, R=169, G=169, B=169]	1	4					4	4	4	12.9	12.9	12.9	52.384	0	12.619	160320000	7	25.9586	25.1361	23.5063	24.8579	24.7916	24.758
0.352257	0.45314	0.300221	P48643	P48643	T-complex protein 1 subunit epsilon	CCT5	Color2 [A=255, R=169, G=169, B=169]	1	4					33	33	33	72.1	72.1	72.1	59.67	0	323.31	13579000000	233	31.4466	31.5274	31.5474	31.055	31.7565	30.8093
0.231698	0.635078	-0.129129	P48651	P48651	Phosphatidylserine synthase 1	PTDSS1	Color2 [A=255, R=169, G=169, B=169]	1	4					5	5	5	12.7	12.7	12.7	55.527	0	29.204	391980000	21	26.364	26.4254	26.3088	26.5105	26.3405	26.6346
0.566283	0.246967	-0.445957	P48723	P48723	Heat shock 70 kDa protein 13	HSPA13	Color2 [A=255, R=169, G=169, B=169]	1	4					5	5	5	11.5	11.5	11.5	51.927	0	12.674	143780000	6	23.4863	24.0015	23.4537	24.8193	22.7097	24.7503
0.239477	0.620735	0.396458	P48729;Q8N752	P48729	Casein kinase I isoform alpha	CSNK1A1	Color2 [A=255, R=169, G=169, B=169]	1	4					7	7	7	20.8	20.8	20.8	38.914	0	19.4	493780000	19	26.7747	27.084	26.5803	26.7009	25.9248	26.6238
0.0782575	1.10647	0.37779	P48730;P49674	P48730;P49674	Casein kinase I isoform delta;Casein kinase I isoform epsilon	CSNK1D;CSNK1E	Color2 [A=255, R=169, G=169, B=169]	1	4					4	4	4	12.3	12.3	12.3	47.33	0	8.6972	159490000	4	25.3261	25.0988	25.1911	25.1126	24.6275	24.7425
0.00696994	2.15677	0.988235	Q9H2P9	Q9H2P9	Diphthine synthase	DPH5	Color2 [A=255, R=169, G=169, B=169]	1	4					2	2	2	14	14	14	31.651	0	19.919	65034000	4	24.6267	24.4871	24.3076	23.2388	23.8121	23.4058
0.0903345	1.04415	0.56719	P48739	P48739	Phosphatidylinositol transfer protein beta isoform	PITPNB	Color2 [A=255, R=169, G=169, B=169]	1	4					8	8	8	29.2	29.2	29.2	31.54	0	21.974	506350000	20	26.5913	27.0461	27.0987	26.0744	26.7304	26.2298
0.542309	0.265753	0.105442	P48960;Q9UHX3	P48960	CD97 antigen;CD97 antigen subunit alpha;CD97 antigen subunit beta	CD97	Color2 [A=255, R=169, G=169, B=169]	1	4					8	8	8	15.4	15.4	15.4	91.868	0	41.485	469820000	38	26.8057	26.9427	26.6656	26.9249	26.4523	26.7205
0.107395	0.969017	0.980881	P49005	P49005	DNA polymerase delta subunit 2	POLD2	Color2 [A=255, R=169, G=169, B=169]	1	4					2	2	2	9.2	9.2	9.2	51.289	0	4.2333	83894000	3	24.6852	24.6977	24.4401	23.321	23.016	24.5434
0.85849	0.0662646	-0.157208	P49006	P49006	MARCKS-related protein	MARCKSL1	Color2 [A=255, R=169, G=169, B=169]	1	4					3	3	3	31.8	31.8	31.8	19.529	0	29.436	210650000	9	25.7062	23.8899	25.5761	24.0891	26.0515	25.5032
0.0477396	1.32112	0.53132	P49023	P49023	Paxillin	PXN	Color2 [A=255, R=169, G=169, B=169]	1	4					3	3	3	7.4	7.4	7.4	64.505	0	11.7	217570000	8	25.9417	25.7846	25.5941	25.2975	25.4861	24.9429
0.738899	0.131415	-0.0771325	P49189	P49189	4-trimethylaminobutyraldehyde dehydrogenase	ALDH9A1	Color2 [A=255, R=169, G=169, B=169]	1	4					11	11	11	32	32	32	53.801	0	79.375	855660000	42	27.2699	27.2904	27.5034	27.346	27.8175	27.1317
0.216431	0.664681	0.499446	P49207	P49207	60S ribosomal protein L34	RPL34	Color2 [A=255, R=169, G=169, B=169]	1	4					4	4	4	28.2	28.2	28.2	13.293	0	9.7156	2542100000	23	29.1685	29.1546	28.9055	28.3058	29.2329	28.1916
0.0488725	1.31094	-0.60073	P49257	P49257	Protein ERGIC-53	LMAN1	Color2 [A=255, R=169, G=169, B=169]	1	4					17	17	17	52.5	52.5	52.5	57.548	0	152.12	4478900000	85	29.4858	29.5703	29.4642	29.9404	30.5289	29.8532
0.283671	0.547184	-0.251779	P49321	P49321	Nuclear autoantigenic sperm protein	NASP	Color2 [A=255, R=169, G=169, B=169]	1	4					27	27	27	53.9	53.9	53.9	85.237	0	192.84	2925900000	106	29.1866	29.1846	29.1718	29.269	29.8373	29.1921
0.00977424	2.00992	0.504966	P49327	P49327	Fatty acid synthase;[Acyl-carrier-protein] S-acetyltransferase;[Acyl-carrier-protein] S-malonyltransferase;3-oxoacyl-[acyl-carrier-protein] synthase;3-oxoacyl-[acyl-carrier-protein] reductase;3-hydroxyacyl-[acyl-carrier-protein] dehydratase;Enoyl-[acyl-carrier-protein] reductase;Oleoyl-[acyl-carrier-protein] hydrolase	FASN	Color2 [A=255, R=169, G=169, B=169]	1	4					74	74	74	44.8	44.8	44.8	273.42	0	323.31	9664100000	315	31.2391	31.2329	31.1845	30.6607	30.921	30.5599
0.971941	0.01236	0.0333474	P49354	P49354	Protein farnesyltransferase/geranylgeranyltransferase type-1 subunit alpha	FNTA	Color2 [A=255, R=169, G=169, B=169]	1	4					2	2	2	8.4	8.4	8.4	44.408	0	14.309	101500000	6	25.1573	24.6849	25.032	25.9439	23.1729	25.6574
0.430996	0.365526	0.672672	P49366	P49366	Deoxyhypusine synthase	DHPS	Color2 [A=255, R=169, G=169, B=169]	1	4					6	6	6	26.3	26.3	26.3	40.97	0	29.318	151210000	24	25.0265	25.5273	25.2895	25.4878	23.1055	25.2321
0.376507	0.424227	0.221013	P49368	P49368	T-complex protein 1 subunit gamma	CCT3	Color2 [A=255, R=169, G=169, B=169]	1	4					32	32	32	65.7	65.7	65.7	60.533	0	323.31	17885000000	219	31.9209	31.91	31.8855	31.484	32.128	31.4413
0.237278	0.624742	-0.469963	P49406	P49406	39S ribosomal protein L19, mitochondrial	MRPL19	Color2 [A=255, R=169, G=169, B=169]	1	4					6	6	6	25.7	25.7	25.7	33.535	0	38.484	529000000	18	26.882	26.0335	26.4906	27.2137	27.1276	26.4748
0.128148	0.892288	-0.499503	P49411	P49411	Elongation factor Tu, mitochondrial	TUFM	Color2 [A=255, R=169, G=169, B=169]	1	4					25	25	25	63.1	63.1	63.1	49.541	0	246.63	10914000000	149	30.8667	30.9273	30.712	31.1232	31.8387	31.0426
0.734266	0.134147	0.0483443	P49419	P49419	Alpha-aminoadipic semialdehyde dehydrogenase	ALDH7A1	Color2 [A=255, R=169, G=169, B=169]	1	4					7	7	7	29.7	29.7	29.7	58.486	0	47.77	324240000	19	26.006	25.9499	26.0574	25.9143	26.1977	25.7563
0.759725	0.119344	-0.146301	P49458	P49458	Signal recognition particle 9 kDa protein	SRP9	Color2 [A=255, R=169, G=169, B=169]	1	4					4	4	4	43	43	43	10.112	0	16.021	900300000	12	26.8782	27.9155	27.7382	27.4335	28.2721	27.2653
0.177363	0.751138	-1.16152	P49585;Q9Y5K3	P49585	Choline-phosphate cytidylyltransferase A	PCYT1A	Color2 [A=255, R=169, G=169, B=169]	1	4					3	3	3	14.4	14.4	14.4	41.731	0	17.156	150970000	7	23.9522	25.5984	23.2065	25.5102	25.4603	25.2712
0.389861	0.409091	0.111749	P49588	P49588	Alanine--tRNA ligase, cytoplasmic	AARS	Color2 [A=255, R=169, G=169, B=169]	1	4					39	39	39	60.6	60.6	60.6	106.81	0	323.31	4471400000	164	30.0432	29.8193	29.8581	29.7787	29.964	29.6426
0.14531	0.837704	-0.244797	P49589	P49589	Cysteine--tRNA ligase, cytoplasmic	CARS	Color2 [A=255, R=169, G=169, B=169]	1	4					11	11	11	18.9	18.9	18.9	85.472	0	87.425	975720000	41	27.4929	27.6923	27.5801	27.6808	28.076	27.7429
0.140984	0.850829	-0.985887	P49590	P49590	Probable histidine--tRNA ligase, mitochondrial	HARS2	Color2 [A=255, R=169, G=169, B=169]	1	4					12	7	7	32.2	22.5	22.5	56.888	0	32.854	444430000	19	25.129	26.1081	26.4331	27.6136	26.5254	26.4888
0.71953	0.142951	-0.0487226	P49591	P49591	Serine--tRNA ligase, cytoplasmic	SARS	Color2 [A=255, R=169, G=169, B=169]	1	4					12	12	12	34.8	34.8	34.8	58.777	0	72.105	1057100000	47	27.8349	27.8187	27.7296	27.6788	27.7688	28.0817
0.767201	0.115091	-0.191153	P49643	P49643	DNA primase large subunit	PRIM2	Color2 [A=255, R=169, G=169, B=169]	1	4					3	3	3	7.1	7.1	7.1	58.805	0	14.447	70212000	11	24.3717	23.6288	23.8457	24.1012	23.1873	25.1313
0.0288639	1.53964	0.262135	P49720	P49720	Proteasome subunit beta type-3	PSMB3	Color2 [A=255, R=169, G=169, B=169]	1	4					8	8	8	54.6	54.6	54.6	22.949	0	98.779	2498100000	53	29.3089	29.1026	29.292	29.0507	28.9055	28.961
0.00954264	2.02033	0.514994	P49721	P49721	Proteasome subunit beta type-2	PSMB2	Color2 [A=255, R=169, G=169, B=169]	1	4					8	8	8	62.2	62.2	62.2	22.836	0	103.33	3181300000	60	29.4873	29.645	29.6574	29.1642	28.8906	29.1901
0.396562	0.401689	0.185211	P49736	P49736	DNA replication licensing factor MCM2	MCM2	Color2 [A=255, R=169, G=169, B=169]	1	4					21	21	21	34.3	34.3	34.3	101.89	0	119.01	2559200000	77	29.0386	29.194	29.0677	28.6438	29.2794	28.8215
0.0236471	1.62622	-0.736706	P49748	P49748	Very long-chain specific acyl-CoA dehydrogenase, mitochondrial	ACADVL	Color2 [A=255, R=169, G=169, B=169]	1	4					25	25	25	52.7	52.7	52.7	70.389	0	195.69	4240700000	93	29.3886	29.3628	29.2962	29.9894	30.4797	29.7885
0.010337	1.9856	0.984394	Q01469;A8MUU1	Q01469	Fatty acid-binding protein, epidermal	FABP5	Color2 [A=255, R=169, G=169, B=169]	1	4					10	10	10	71.9	71.9	71.9	15.164	0	108.49	4989000000	50	30.4063	30.4659	30.362	29.2779	29.8485	29.1545
0.476618	0.32183	-0.311485	P49755	P49755	Transmembrane emp24 domain-containing protein 10	TMED10	Color2 [A=255, R=169, G=169, B=169]	1	4					9	9	9	45.7	45.7	45.7	24.976	0	150.15	3549700000	66	29.4817	29.0867	29.4197	30.1049	28.8927	29.9249
0.396184	0.402103	-0.2097	P49756	P49756	RNA-binding protein 25	RBM25	Color2 [A=255, R=169, G=169, B=169]	1	4					17	17	17	27.5	27.5	27.5	100.18	0	85.285	4175400000	86	29.343	29.4016	29.3634	29.331	30.0182	29.3879
0.0784672	1.10531	0.789172	P49773	P49773	Histidine triad nucleotide-binding protein 1	HINT1	Color2 [A=255, R=169, G=169, B=169]	1	4					7	7	7	68.3	68.3	68.3	13.802	0	41.893	2371000000	28	29.2825	29.163	28.9364	27.8129	28.9175	28.2839
0.0529231	1.27635	-0.602776	P49790	P49790	Nuclear pore complex protein Nup153	NUP153	Color2 [A=255, R=169, G=169, B=169]	1	4					13	13	13	13	13	13	153.94	0	52.121	379960000	32	26.0139	25.907	25.8269	26.3967	26.9364	26.223
0.0345677	1.46133	-0.547457	P49792	P49792	E3 SUMO-protein ligase RanBP2	RANBP2	Color2 [A=255, R=169, G=169, B=169]	1	4					50	50	31	22.8	22.8	15	358.2	0	319.81	3306900000	141	29.1534	29.0658	29.1422	29.4822	30.0109	29.5107
0.00670841	2.17338	0.97508	P61077;P62837;Q9Y2X8	P61077;P62837	Ubiquitin-conjugating enzyme E2 D3;Ubiquitin-conjugating enzyme E2 D2	UBE2D3;UBE2D2	Color2 [A=255, R=169, G=169, B=169]	1	4					4	4	3	40.8	40.8	28.6	16.687	0	30.932	806390000	19	27.902	27.7779	27.7667	27.0701	26.4766	26.9748
0.618152	0.208905	0.273931	P49902	P49902	Cytosolic purine 5-nucleotidase	NT5C2	Color2 [A=255, R=169, G=169, B=169]	1	4					6	6	6	16	16	16	64.969	0	22.907	255920000	15	26.1861	25.9574	25.7695	24.7873	25.8218	26.4821
0.175113	0.756681	0.185309	P49915	P49915	GMP synthase [glutamine-hydrolyzing]	GMPS	Color2 [A=255, R=169, G=169, B=169]	1	4					23	23	23	51.2	51.2	51.2	76.715	0	182.36	2509500000	74	29.1028	29.2476	29.0675	28.873	29.1494	28.8396
0.044866	1.34808	-0.509993	P49959	P49959	Double-strand break repair protein MRE11A	MRE11A	Color2 [A=255, R=169, G=169, B=169]	1	4					12	12	12	25	25	25	80.592	0	46.727	576490000	31	26.3839	26.7789	26.8409	27.3509	27.1911	26.9916
0.14878	0.827456	-0.316865	P50213	P50213	Isocitrate dehydrogenase [NAD] subunit alpha, mitochondrial	IDH3A	Color2 [A=255, R=169, G=169, B=169]	1	4					6	6	6	21.6	21.6	21.6	39.591	0	32.264	863580000	23	27.2663	27.2847	27.2704	27.4406	27.9441	27.3872
0.715698	0.14527	0.151126	P50281	P50281	Matrix metalloproteinase-14	MMP14	Color2 [A=255, R=169, G=169, B=169]	1	4					8	8	8	18.2	18.2	18.2	65.893	0	63.419	843350000	27	27.9321	27.2975	27.38	27.6948	26.7235	27.7378
0.124283	0.905587	0.303034	P50395	P50395	Rab GDP dissociation inhibitor beta	GDI2	Color2 [A=255, R=169, G=169, B=169]	1	4					25	25	19	68.8	68.8	53.9	50.663	0	323.31	11443000000	164	31.3783	31.3281	31.3197	31.0072	31.3221	30.7878
0.167988	0.774721	-0.285773	P50402	P50402	Emerin	EMD	Color2 [A=255, R=169, G=169, B=169]	1	4					6	6	6	32.7	32.7	32.7	28.994	0	105.87	1032100000	32	27.7512	27.6525	27.4891	27.7193	28.2152	27.8157
0.404773	0.392788	-0.709876	P50443	P50443	Sulfate transporter	SLC26A2	Color2 [A=255, R=169, G=169, B=169]	1	4					2	2	2	4.7	4.7	4.7	81.661	0	25.427	92216000	9	23.7136	24.3385	24.2954	24.8647	23.5323	26.0802
0.00208967	2.67992	0.974486	P48507	P48507	Glutamate--cysteine ligase regulatory subunit	GCLM	Color2 [A=255, R=169, G=169, B=169]	1	4					4	4	4	25.5	25.5	25.5	30.727	0	57.169	435750000	21	26.7966	27.0735	26.9147	26.0922	26.0363	25.7329
0.0343038	1.46466	-0.583914	P50454	P50454	Serpin H1	SERPINH1	Color2 [A=255, R=169, G=169, B=169]	1	4					21	21	21	62	62	62	46.44	0	323.31	15106000000	199	31.4817	31.2291	31.2909	31.8112	32.2483	31.6941
0.200069	0.698819	0.455311	P50502;Q8NFI4;Q8IZP2	P50502;Q8NFI4;Q8IZP2	Hsc70-interacting protein;Putative protein FAM10A5;Putative protein FAM10A4	ST13;ST13P5;ST13P4	Color2 [A=255, R=169, G=169, B=169]	1	4					8	8	8	23.6	23.6	23.6	41.331	0	42.625	3998000000	52	29.7046	29.8431	29.833	28.9555	29.9154	29.1438
0.232774	0.633066	0.473484	P50552	P50552	Vasodilator-stimulated phosphoprotein	VASP	Color2 [A=255, R=169, G=169, B=169]	1	4					11	11	11	38.7	38.7	38.7	39.829	0	54.387	1002400000	35	27.8708	27.8644	27.7798	26.8509	27.9962	27.2475
0.0399771	1.39819	0.152285	P50570	P50570	Dynamin-2	DNM2	Color2 [A=255, R=169, G=169, B=169]	1	4					28	28	17	41.1	41.1	29.4	98.063	0	226.09	2880900000	93	29.3959	29.262	29.3088	29.1128	29.2243	29.1727
0.248448	0.604765	0.312037	P50579	P50579	Methionine aminopeptidase 2	METAP2	Color2 [A=255, R=169, G=169, B=169]	1	4					8	8	8	32.6	32.6	32.6	52.891	0	42.291	292390000	23	25.7321	26.11	26.2295	25.497	26.0607	25.5777
0.338785	0.470075	-1.08586	P50897	P50897	Palmitoyl-protein thioesterase 1	PPT1	Color2 [A=255, R=169, G=169, B=169]	1	4					2	2	2	10.8	10.8	10.8	34.193	0	26.013	241090000	10	25.9605	25.7845	22.9185	26.1839	25.6385	26.0987
0.141902	0.848012	0.439159	P50914	P50914	60S ribosomal protein L14	RPL14	Color2 [A=255, R=169, G=169, B=169]	1	4					4	4	4	18.6	18.6	18.6	23.432	0	21.078	4895400000	36	29.956	30.2615	30.1316	29.5435	30.1137	29.3744
0.373858	0.427293	0.249238	P50990	P50990	T-complex protein 1 subunit theta	CCT8	Color2 [A=255, R=169, G=169, B=169]	1	4					31	31	31	66.2	66.2	66.2	59.62	0	253.23	16434000000	181	31.7814	31.9021	31.7965	31.4335	32.0574	31.2414
0.304354	0.516622	0.220792	P50991	P50991	T-complex protein 1 subunit delta	CCT4	Color2 [A=255, R=169, G=169, B=169]	1	4					30	30	30	62.3	62.3	62.3	57.924	0	323.31	12766000000	198	31.4073	31.4328	31.4434	30.9956	31.5804	31.0451
0.80565	0.0938537	-0.0781161	P50995;P27216	P50995	Annexin A11	ANXA11	Color2 [A=255, R=169, G=169, B=169]	1	4					10	10	10	22.2	22.2	22.2	54.389	0	42.277	956890000	34	27.4936	27.6891	27.7778	27.1848	27.8651	28.1449
0.580657	0.23608	0.598695	P51003;Q9NRJ5;Q9BWT3	P51003	Poly(A) polymerase alpha	PAPOLA	Color2 [A=255, R=169, G=169, B=169]	1	4					5	5	5	8.2	8.2	8.2	82.842	0	10.761	151800000	7	25.5049	25.2407	23.1612	22.8378	25.1441	24.1287
0.558132	0.253263	0.118304	P51114	P51114	Fragile X mental retardation syndrome-related protein 1	FXR1	Color2 [A=255, R=169, G=169, B=169]	1	4					21	21	19	44.6	44.6	42	69.72	0	162.02	2808000000	78	29.2329	29.3824	29.477	29.1006	29.5871	29.0498
0.207671	0.682624	-0.715345	P51116	P51116	Fragile X mental retardation syndrome-related protein 2	FXR2	Color2 [A=255, R=169, G=169, B=169]	1	4					7	4	4	14.3	9.1	9.1	74.222	0	13.406	85407000	6	23.241	24.4714	24.0395	24.3764	25.2529	24.2686
0.184302	0.73447	-0.275903	P51148	P51148	Ras-related protein Rab-5C	RAB5C	Color2 [A=255, R=169, G=169, B=169]	1	4					9	9	6	52.8	52.8	38	23.482	0	89.539	3330400000	57	29.2704	29.4415	29.2093	29.4396	29.8976	29.4118
0.251526	0.599417	-0.355641	P51149	P51149	Ras-related protein Rab-7a	RAB7A	Color2 [A=255, R=169, G=169, B=169]	1	4					15	15	15	74.9	74.9	74.9	23.489	0	140.51	5783200000	74	29.9513	29.9796	29.9194	30.0172	30.835	30.0651
0.598773	0.222738	0.107922	P51153	P51153	Ras-related protein Rab-13	RAB13	Color2 [A=255, R=169, G=169, B=169]	1	4					7	5	5	39.9	31	31	22.774	0	34.144	794900000	21	27.5051	27.4406	27.1645	26.9997	27.5447	27.2421
0.134486	0.871322	-1.7123	P51159	P51159	Ras-related protein Rab-27A	RAB27A	Color2 [A=255, R=169, G=169, B=169]	1	4					3	3	3	13.6	13.6	13.6	24.868	0	7.2753	260350000	9	25.2004	25.4418	22.6541	25.8471	26.533	26.0531
0.105643	0.976158	-0.390754	P51398	P51398	28S ribosomal protein S29, mitochondrial	DAP3	Color2 [A=255, R=169, G=169, B=169]	1	4					8	8	8	27.9	27.9	27.9	45.566	0	91.23	880360000	35	27.449	27.1625	27.3206	27.9514	27.7717	27.3813
0.0534019	1.27244	-0.460883	P51532	P51532	Transcription activator BRG1	SMARCA4	Color2 [A=255, R=169, G=169, B=169]	1	4					17	17	10	14.1	14.1	9.2	184.64	0	95.245	645120000	32	26.8768	26.7128	26.9193	27.3057	27.5662	27.0197
0.368364	0.433723	-0.327839	P51571	P51571	Translocon-associated protein subunit delta	SSR4	Color2 [A=255, R=169, G=169, B=169]	1	4					5	5	5	36.4	36.4	36.4	18.998	0	37.339	3370000000	37	29.0215	29.3944	29.3185	29.2143	30.175	29.3286
0.421476	0.375228	-0.322214	P51572	P51572	B-cell receptor-associated protein 31	BCAP31	Color2 [A=255, R=169, G=169, B=169]	1	4					11	11	11	41.1	41.1	41.1	27.991	0	30.55	2367700000	43	28.7049	28.7144	28.5766	28.6582	29.7015	28.6029
0.142398	0.846495	1.26396	P51580	P51580	Thiopurine S-methyltransferase	TPMT	Color2 [A=255, R=169, G=169, B=169]	1	4					7	7	7	40.8	40.8	40.8	28.18	0	22.685	345650000	16	26.6119	26.4248	26.3343	23.8536	26.1397	25.5859
0.296846	0.527468	-0.268724	P51610;Q9Y5Z7	P51610	Host cell factor 1;HCF N-terminal chain 1;HCF N-terminal chain 2;HCF N-terminal chain 3;HCF N-terminal chain 4;HCF N-terminal chain 5;HCF N-terminal chain 6;HCF C-terminal chain 1;HCF C-terminal chain 2;HCF C-terminal chain 3;HCF C-terminal chain 4;HCF C-terminal chain 5;HCF C-terminal chain 6	HCFC1	Color2 [A=255, R=169, G=169, B=169]	1	4					13	13	13	9.7	9.7	9.7	208.73	0	48.05	549610000	36	26.7895	26.8164	26.5244	26.806	27.3852	26.7453
0.725493	0.139367	-0.168127	P51636	P51636	Caveolin-2	CAV2	Color2 [A=255, R=169, G=169, B=169]	1	4					2	2	2	18.5	18.5	18.5	18.291	0	6.3534	209020000	7	25.5088	25.3591	25.0057	24.7688	26.2206	25.3886
0.475021	0.323287	-0.596804	P51648	P51648	Fatty aldehyde dehydrogenase	ALDH3A2	Color2 [A=255, R=169, G=169, B=169]	1	4					5	5	5	15.9	15.9	15.9	54.847	0	10.644	178320000	7	24.9179	24.7792	24.2034	23.9728	26.4862	25.232
0.0287577	1.54125	-0.510755	P51659	P51659	Peroxisomal multifunctional enzyme type 2;(3R)-hydroxyacyl-CoA dehydrogenase;Enoyl-CoA hydratase 2	HSD17B4	Color2 [A=255, R=169, G=169, B=169]	1	4					18	18	18	45	45	45	79.685	0	170.76	2094400000	79	28.6369	28.4353	28.4535	28.9681	29.2808	28.809
0.00102315	2.99006	0.491467	P51665	P51665	26S proteasome non-ATPase regulatory subunit 7	PSMD7	Color2 [A=255, R=169, G=169, B=169]	1	4					12	12	12	60.5	60.5	60.5	37.025	0	79.634	3150100000	61	29.5292	29.6493	29.6301	29.1178	29.0327	29.1837
0.0179409	1.74616	0.945993	Q86XI2	Q86XI2	Condensin-2 complex subunit G2	NCAPG2	Color2 [A=255, R=169, G=169, B=169]	1	4					5	5	5	6.1	6.1	6.1	130.96	0	41.935	158090000	12	25.2205	25.5961	25.4003	24.1236	24.3848	24.8705
0.379692	0.420568	-0.184884	P51858	P51858	Hepatoma-derived growth factor	HDGF	Color2 [A=255, R=169, G=169, B=169]	1	4					13	13	12	60.4	60.4	57.1	26.788	0	143.76	3301000000	55	29.1896	29.386	29.17	29.1676	29.7615	29.3712
0.139203	0.856352	-0.585628	P51970	P51970	NADH dehydrogenase [ubiquinone] 1 alpha subcomplex subunit 8	NDUFA8	Color2 [A=255, R=169, G=169, B=169]	1	4					6	6	6	47.1	47.1	47.1	20.105	0	32.744	680080000	26	26.5852	26.9988	26.711	27.2065	27.9152	26.9302
0.135616	0.867688	-0.46769	P51991	P51991	Heterogeneous nuclear ribonucleoprotein A3	HNRNPA3	Color2 [A=255, R=169, G=169, B=169]	1	4					16	16	16	45.5	45.5	45.5	39.594	0	227.59	17655000000	148	31.4273	31.5626	31.4438	31.8093	32.4252	31.6022
0.0878911	1.05605	0.305362	P52209	P52209	6-phosphogluconate dehydrogenase, decarboxylating	PGD	Color2 [A=255, R=169, G=169, B=169]	1	4					22	22	22	59.4	59.4	59.4	53.139	0	271.36	4526000000	123	30.0508	30.0045	29.9671	29.7315	29.4572	29.9175
0.255966	0.591818	-0.338257	P52272	P52272	Heterogeneous nuclear ribonucleoprotein M	HNRNPM	Color2 [A=255, R=169, G=169, B=169]	1	4					38	38	38	69.7	69.7	69.7	77.515	0	320.69	16819000000	252	31.57	31.556	31.5305	31.6475	32.4005	31.6233
0.0116267	1.93454	0.323394	P52292	P52292	Importin subunit alpha-1	KPNA2	Color2 [A=255, R=169, G=169, B=169]	1	4					21	21	21	74.3	74.3	74.3	57.861	0	237.05	4113200000	116	29.724	29.7749	29.8231	29.3166	29.5329	29.5024
0.183234	0.736994	-0.529752	P52294	P52294	Importin subunit alpha-5;Importin subunit alpha-5, N-terminally processed	KPNA1	Color2 [A=255, R=169, G=169, B=169]	1	4					11	6	6	29.6	20.3	20.3	60.221	0	49.088	374420000	24	26.5563	25.7196	25.8956	27.0052	26.3712	26.3844
0.765896	0.11583	0.176996	P52298	P52298	Nuclear cap-binding protein subunit 2	NCBP2	Color2 [A=255, R=169, G=169, B=169]	1	4					2	2	2	12.2	12.2	12.2	18.001	0	7.6556	261960000	9	25.5974	25.6641	25.7729	24.579	26.491	25.4334
0.485308	0.313982	0.278236	P52306	P52306	Rap1 GTPase-GDP dissociation stimulator 1	RAP1GDS1	Color2 [A=255, R=169, G=169, B=169]	1	4					10	10	10	25.2	25.2	25.2	66.316	0	59.275	447450000	25	26.692	26.7024	26.5101	26.8785	26.5172	25.6741
0.00628176	2.20192	0.739385	P52565	P52565	Rho GDP-dissociation inhibitor 1	ARHGDIA	Color2 [A=255, R=169, G=169, B=169]	1	4					9	9	9	71.1	71.1	71.1	23.207	0	153.46	2899300000	76	29.5942	29.5479	29.6219	28.7806	29.1162	28.6491
0.644626	0.190692	0.338273	P52594	P52594	Arf-GAP domain and FG repeat-containing protein 1	AGFG1	Color2 [A=255, R=169, G=169, B=169]	1	4					3	3	3	10.9	10.9	10.9	58.259	0	6.8572	82976000	5	23.3441	25.4009	25.1142	24.6516	24.2977	23.895
0.571944	0.242646	-0.131128	P52597	P52597	Heterogeneous nuclear ribonucleoprotein F;Heterogeneous nuclear ribonucleoprotein F, N-terminally processed	HNRNPF	Color2 [A=255, R=169, G=169, B=169]	1	4					17	15	15	66.3	59.8	59.8	45.671	0	288.16	7263100000	132	30.5545	30.387	30.4777	30.4763	31.0104	30.3258
0.166597	0.778333	-0.137971	P52701	P52701	DNA mismatch repair protein Msh6	MSH6	Color2 [A=255, R=169, G=169, B=169]	1	4					19	19	19	19	19	19	152.78	0	105.99	1237300000	45	27.9852	27.7834	27.9902	28.1264	27.9726	28.0737
0.00831534	2.08012	0.747419	P52732	P52732	Kinesin-like protein KIF11	KIF11	Color2 [A=255, R=169, G=169, B=169]	1	4					10	10	10	14.3	14.3	14.3	119.16	0	41.69	345780000	20	26.3149	26.7559	26.3335	25.8274	25.6482	25.6865
0.233408	0.631885	-0.420029	P52758	P52758	Ribonuclease UK114	HRSP12	Color2 [A=255, R=169, G=169, B=169]	1	4					2	2	2	21.9	21.9	21.9	14.494	0	5.9855	89876000	5	24.3206	23.8726	24.4046	25.0803	24.5557	24.2218
0.0887034	1.05206	0.24531	P52788	P52788	Spermine synthase	SMS	Color2 [A=255, R=169, G=169, B=169]	1	4					12	12	12	57.1	57.1	57.1	41.268	0	151.82	1662200000	57	28.4102	28.6825	28.5931	28.1735	28.3514	28.4251
0.683916	0.164997	-0.123002	P52789;P52790	P52789	Hexokinase-2	HK2	Color2 [A=255, R=169, G=169, B=169]	1	4					25	21	21	35.6	31.4	31.4	102.38	0	111.66	1899800000	62	28.3372	28.7013	28.6291	28.4097	29.1942	28.4326
0.00749429	2.12527	-0.526686	P52815	P52815	39S ribosomal protein L12, mitochondrial	MRPL12	Color2 [A=255, R=169, G=169, B=169]	1	4					5	5	5	35.4	35.4	35.4	21.348	0	17.693	1363800000	17	27.7425	27.9024	27.945	28.5306	28.4038	28.2356
0.928978	0.0319947	0.0326087	P52888	P52888	Thimet oligopeptidase	THOP1	Color2 [A=255, R=169, G=169, B=169]	1	4					7	7	7	14.4	14.4	14.4	78.839	0	32.815	438870000	21	26.6874	26.2844	26.6923	25.8953	26.7652	26.9058
0.068632	1.16347	-0.395085	P52907	P52907	F-actin-capping protein subunit alpha-1	CAPZA1	Color2 [A=255, R=169, G=169, B=169]	1	4					13	13	11	68.9	68.9	59.4	32.922	0	201.7	4559800000	101	29.6182	29.7116	29.716	29.8923	30.3881	29.9506
0.392271	0.406414	0.904033	P52943	P52943	Cysteine-rich protein 2	CRIP2	Color2 [A=255, R=169, G=169, B=169]	1	4					3	3	3	32.2	32.2	32.2	22.492	0	42.781	165760000	15	25.6905	25.2493	25.2486	25.6439	22.6469	25.1854
0.146486	0.834203	-0.442057	P52948	P52948	Nuclear pore complex protein Nup98-Nup96;Nuclear pore complex protein Nup98;Nuclear pore complex protein Nup96	NUP98	Color2 [A=255, R=169, G=169, B=169]	1	4					25	25	25	20	20	20	197.58	0	98.792	1291500000	62	27.9833	27.6453	27.8107	28.0339	28.7063	28.0253
0.00875762	2.05761	0.558113	P53004	P53004	Biliverdin reductase A	BLVRA	Color2 [A=255, R=169, G=169, B=169]	1	4					9	9	9	40.2	40.2	40.2	33.428	0	69.285	1059200000	33	27.7957	27.9873	28.009	27.4055	27.194	27.5181
0.0997121	1.00125	-0.827712	P53007	P53007	Tricarboxylate transport protein, mitochondrial	SLC25A1	Color2 [A=255, R=169, G=169, B=169]	1	4					8	8	8	34.1	34.1	34.1	34.012	0	31.426	1341700000	34	27.5339	27.4015	27.3011	27.7482	28.9919	27.9795
0.254334	0.594596	0.163847	P53041	P53041	Serine/threonine-protein phosphatase 5	PPP5C	Color2 [A=255, R=169, G=169, B=169]	1	4					7	7	7	26.5	26.5	26.5	56.878	0	44.717	331800000	16	26.079	26.2299	26.111	25.8323	26.202	25.8941
0.716094	0.14503	0.304749	P53350	P53350	Serine/threonine-protein kinase PLK1	PLK1	Color2 [A=255, R=169, G=169, B=169]	1	4					4	4	4	10.1	10.1	10.1	68.254	0	9.4163	82705000	5	24.8491	24.8254	22.6817	24.1948	23.2117	24.0355
0.883227	0.0539277	0.0761649	P53365	P53365	Arfaptin-2	ARFIP2	Color2 [A=255, R=169, G=169, B=169]	1	4					2	2	2	5.3	5.3	5.3	37.855	0	4.3865	92069000	3	24.9108	24.3187	23.2993	24.3479	23.9877	23.9646
0.370906	0.430736	0.199786	P53396	P53396	ATP-citrate synthase	ACLY	Color2 [A=255, R=169, G=169, B=169]	1	4					43	43	43	53.6	53.6	53.6	120.84	0	323.31	10286000000	229	31.1079	31.1928	31.0912	30.8582	31.3006	30.6337
0.162689	0.788641	0.247349	P53582	P53582	Methionine aminopeptidase 1	METAP1	Color2 [A=255, R=169, G=169, B=169]	1	4					6	6	6	28.5	28.5	28.5	43.215	0	38.539	398830000	14	26.3102	26.5471	26.5832	26.231	26.4359	26.0315
0.924645	0.0340252	-0.074049	P53597	P53597	Succinyl-CoA ligase [ADP/GDP-forming] subunit alpha, mitochondrial	SUCLG1	Color2 [A=255, R=169, G=169, B=169]	1	4					6	6	6	28	28	28	36.249	0	26.872	425550000	14	26.015	26.3528	25.963	24.956	27.4665	26.1304
0.0577396	1.23853	0.25949	P53618	P53618	Coatomer subunit beta	COPB1	Color2 [A=255, R=169, G=169, B=169]	1	4					36	36	36	54.6	54.6	54.6	107.14	0	261.86	4441600000	136	29.9394	30.0406	29.9456	29.6034	29.8998	29.6439
0.174014	0.759415	0.235406	P53621	P53621	Coatomer subunit alpha;Xenin;Proxenin	COPA	Color2 [A=255, R=169, G=169, B=169]	1	4					44	44	44	52.1	52.1	52.1	138.34	0	223.38	6096100000	184	30.4217	30.4402	30.3754	30.1122	30.4476	29.9713
0.0124057	1.90638	-0.625301	P53634	P53634	Dipeptidyl peptidase 1;Dipeptidyl peptidase 1 exclusion domain chain;Dipeptidyl peptidase 1 heavy chain;Dipeptidyl peptidase 1 light chain	CTSC	Color2 [A=255, R=169, G=169, B=169]	1	4					9	9	9	34.3	34.3	34.3	51.853	0	47.796	726180000	38	27.0284	27.0442	26.9066	27.6805	27.3546	27.82
0.755846	0.121566	0.383886	P53680	P53680	AP-2 complex subunit sigma	AP2S1	Color2 [A=255, R=169, G=169, B=169]	1	4					4	4	4	32.4	32.4	32.4	17.018	0	15.655	454780000	12	26.4632	26.0691	26.3666	26.8157	27.2925	23.6391
0.398405	0.399676	-0.160155	P53701	P53701	Cytochrome c-type heme lyase	HCCS	Color2 [A=255, R=169, G=169, B=169]	1	4					9	9	9	37.3	37.3	37.3	30.601	0	37.986	618060000	26	26.8101	26.9128	26.8872	26.9393	27.3535	26.7977
0.18072	0.742993	0.702393	P53801	P53801	Pituitary tumor-transforming gene 1 protein-interacting protein	PTTG1IP	Color2 [A=255, R=169, G=169, B=169]	1	4					2	2	2	13.9	13.9	13.9	20.324	0	7.873	63509000	5	24.3516	24.2743	24.2324	23.8754	22.7328	24.1429
0.010449	1.98092	0.486086	P53814	P53814	Smoothelin	SMTN	Color2 [A=255, R=169, G=169, B=169]	1	4					9	9	9	13.6	13.6	13.6	99.058	0	74.392	325990000	23	26.313	26.0916	26.4018	25.7499	25.8883	25.7099
0.432042	0.364474	-0.229652	P53985	P53985	Monocarboxylate transporter 1	SLC16A1	Color2 [A=255, R=169, G=169, B=169]	1	4					6	6	6	18.2	18.2	18.2	53.944	0	20.664	628370000	22	26.8815	26.8874	27.0445	26.6931	27.579	27.2301
0.260924	0.583487	-0.357011	P53990	P53990	IST1 homolog	IST1	Color2 [A=255, R=169, G=169, B=169]	1	4					4	4	4	12.1	12.1	12.1	39.75	0	10.636	181090000	11	25.1706	24.6998	25.2246	25.008	25.7562	25.4017
0.312182	0.505592	0.191168	P53992	P53992	Protein transport protein Sec24C	SEC24C	Color2 [A=255, R=169, G=169, B=169]	1	4					17	17	17	25.6	25.6	25.6	118.32	0	71.194	757910000	55	27.2989	27.4952	27.3988	26.9617	27.4948	27.163
0.338283	0.47072	0.320524	P53999	P53999	Activated RNA polymerase II transcriptional coactivator p15	SUB1	Color2 [A=255, R=169, G=169, B=169]	1	4					5	5	5	33.9	33.9	33.9	14.395	0	29.225	4645100000	32	29.9421	30.0287	30.0099	29.3762	30.2606	29.3822
0.0440723	1.35583	0.937154	P24666	P24666	Low molecular weight phosphotyrosine protein phosphatase	ACP1	Color2 [A=255, R=169, G=169, B=169]	1	4					4	4	4	45.6	45.6	45.6	18.042	0	58.224	464240000	26	27.1813	27.0668	26.6577	26.3346	25.4696	26.2902
0.694791	0.158146	0.11419	P54136	P54136	Arginine--tRNA ligase, cytoplasmic	RARS	Color2 [A=255, R=169, G=169, B=169]	1	4					34	34	34	60.8	60.8	60.8	75.378	0	201.53	6625200000	161	30.5295	30.395	30.3739	30.0826	30.85	30.0233
0.996592	0.00148282	0.00132942	P54577	P54577	Tyrosine--tRNA ligase, cytoplasmic;Tyrosine--tRNA ligase, cytoplasmic, N-terminally processed	YARS	Color2 [A=255, R=169, G=169, B=169]	1	4					22	22	22	51.7	51.7	51.7	59.143	0	83.578	2198600000	55	28.7271	28.8188	28.7411	28.3795	29.3327	28.5708
0.169125	0.771793	0.323152	P54578	P54578	Ubiquitin carboxyl-terminal hydrolase 14	USP14	Color2 [A=255, R=169, G=169, B=169]	1	4					20	20	20	62.1	62.1	62.1	56.068	0	235.14	3955100000	124	29.7584	29.859	29.7607	29.2677	29.8493	29.2917
0.667526	0.175532	0.556637	P54619;Q9UGJ0	P54619	5-AMP-activated protein kinase subunit gamma-1	PRKAG1	Color2 [A=255, R=169, G=169, B=169]	1	4					3	3	3	11.2	11.2	11.2	37.579	0	12.963	143160000	10	25.0342	24.6887	24.8117	26.5592	22.4894	23.8162
0.0986125	1.00607	0.559303	P54687	P54687	Branched-chain-amino-acid aminotransferase, cytosolic	BCAT1	Color2 [A=255, R=169, G=169, B=169]	1	4					4	4	4	16.3	16.3	16.3	42.966	0	15.026	179910000	13	25.7802	25.2597	25.157	24.8092	24.5519	25.1578
0.726605	0.138701	-0.121287	P54709	P54709	Sodium/potassium-transporting ATPase subunit beta-3	ATP1B3	Color2 [A=255, R=169, G=169, B=169]	1	4					10	10	10	41.2	41.2	41.2	31.512	0	37.411	1881800000	28	28.4592	28.5833	28.5111	28.5035	29.2509	28.163
0.0136656	1.86437	0.931907	O75608	O75608	Acyl-protein thioesterase 1	LYPLA1	Color2 [A=255, R=169, G=169, B=169]	1	4					5	5	5	48.3	48.3	48.3	24.669	0	46.437	651160000	20	27.3969	27.4022	27.5093	26.9398	26.2518	26.3211
0.313542	0.503705	0.29533	P54727	P54727	UV excision repair protein RAD23 homolog B	RAD23B	Color2 [A=255, R=169, G=169, B=169]	1	4					12	12	11	48.4	48.4	46.5	43.171	0	64.576	2312500000	55	29.078	28.913	28.905	28.4909	29.164	28.355
0.0278208	1.55563	-0.711992	P54819	P54819	Adenylate kinase 2, mitochondrial;Adenylate kinase 2, mitochondrial, N-terminally processed	AK2	Color2 [A=255, R=169, G=169, B=169]	1	4					12	12	12	68.6	68.6	68.6	26.477	0	143.58	3295700000	71	28.7946	28.9865	29.1558	29.4384	30.0469	29.5877
0.0555188	1.25556	-0.452608	P54886	P54886	Delta-1-pyrroline-5-carboxylate synthase;Glutamate 5-kinase;Gamma-glutamyl phosphate reductase	ALDH18A1	Color2 [A=255, R=169, G=169, B=169]	1	4					31	31	31	51.4	51.4	51.4	87.301	0	320.81	4599100000	143	29.662	29.7206	29.592	29.9852	30.438	29.9091
0.284214	0.546355	-0.325112	P54920;Q9H115	P54920	Alpha-soluble NSF attachment protein	NAPA	Color2 [A=255, R=169, G=169, B=169]	1	4					8	8	8	37.6	37.6	37.6	33.232	0	57.111	619740000	25	27.0545	26.7174	26.7996	27.0215	27.6594	26.866
0.248303	0.605017	0.266306	P55010	P55010	Eukaryotic translation initiation factor 5	EIF5	Color2 [A=255, R=169, G=169, B=169]	1	4					13	13	13	38.5	38.5	38.5	49.222	0	81.056	2545100000	51	29.1991	29.1404	29.2023	28.7233	29.3067	28.7129
0.858486	0.0662669	-0.0560729	P55036;A2A3N6	P55036	26S proteasome non-ATPase regulatory subunit 4	PSMD4	Color2 [A=255, R=169, G=169, B=169]	1	4					9	9	9	37.9	37.9	37.9	40.736	0	94.308	1304500000	47	28.0259	28.1084	28.0799	28.0666	28.6643	27.6515
0.00442476	2.35411	0.294416	P55060	P55060	Exportin-2	CSE1L	Color2 [A=255, R=169, G=169, B=169]	1	4					37	37	37	50.9	50.9	50.9	110.42	0	323.31	8589800000	216	30.9258	31.0446	31.0532	30.6539	30.7379	30.7486
0.498782	0.302089	0.137685	P55072	P55072	Transitional endoplasmic reticulum ATPase	VCP	Color2 [A=255, R=169, G=169, B=169]	1	4					52	52	52	79	79	79	89.321	0	323.31	28218000000	454	32.5603	32.6313	32.5513	32.2031	32.8039	32.3228
0.046386	1.33361	-0.638812	P55084	P55084	Trifunctional enzyme subunit beta, mitochondrial;3-ketoacyl-CoA thiolase	HADHB	Color2 [A=255, R=169, G=169, B=169]	1	4					15	15	15	46.6	46.6	46.6	51.294	0	116.36	3372300000	74	29.005	29.1366	28.9279	29.5441	30.0803	29.3616
0.249721	0.602545	-0.279864	P55145	P55145	Mesencephalic astrocyte-derived neurotrophic factor	MANF	Color2 [A=255, R=169, G=169, B=169]	1	4					10	10	10	47.3	47.3	47.3	20.7	0	70.638	3205200000	53	29.2284	29.2309	29.222	29.3975	29.9093	29.2141
0.382021	0.417913	0.964216	P55196	P55196	Afadin	MLLT4	Color2 [A=255, R=169, G=169, B=169]	1	4					7	7	7	6.4	6.4	6.4	206.8	0	41.949	316020000	18	26.3864	25.9699	26.4666	23.3776	26.1189	26.4337
0.033618	1.47343	0.913998	Q96D46	Q96D46	60S ribosomal export protein NMD3	NMD3	Color2 [A=255, R=169, G=169, B=169]	1	4					6	6	6	15.3	15.3	15.3	57.603	0	19.322	252160000	18	25.8027	26.3574	26.1502	24.894	25.66	25.0142
0.867349	0.0618059	0.183201	P55210	P55210	Caspase-7;Caspase-7 subunit p20;Caspase-7 subunit p11	CASP7	Color2 [A=255, R=169, G=169, B=169]	1	4					4	4	4	18.8	18.8	18.8	34.276	0	26.676	108100000	9	25.6067	22.5253	25.2374	24.586	23.5952	24.6386
0.125344	0.901898	0.463626	P55263	P55263	Adenosine kinase	ADK	Color2 [A=255, R=169, G=169, B=169]	1	4					6	6	6	29.8	29.8	29.8	40.545	0	65.707	759900000	27	27.697	27.7643	27.5339	27.3819	26.7451	27.4775
0.0350903	1.45481	-0.525923	P55265	P55265	Double-stranded RNA-specific adenosine deaminase	ADAR	Color2 [A=255, R=169, G=169, B=169]	1	4					20	20	20	23.7	23.7	23.7	136.06	0	100.13	1164200000	59	27.6594	27.5388	27.6792	28.0669	28.465	27.9232
0.0696953	1.1568	-1.77662	P55290	P55290	Cadherin-13	CDH13	Color2 [A=255, R=169, G=169, B=169]	1	4					3	3	3	6.5	6.5	6.5	78.286	0	15.249	99202000	10	22.3166	23.2551	24.4481	25.8315	24.5586	24.9595
0.0429311	1.36723	0.361103	P55327	P55327	Tumor protein D52	TPD52	Color2 [A=255, R=169, G=169, B=169]	1	4					5	5	5	44.2	44.2	44.2	24.327	0	29.424	324750000	19	26.1857	26.4909	26.2397	26.1039	25.8587	25.8705
0.543215	0.265028	0.0652231	P55735	P55735	Protein SEC13 homolog	SEC13	Color2 [A=255, R=169, G=169, B=169]	1	4					8	8	8	45	45	45	35.54	0	148.12	2198700000	44	28.9945	28.8061	28.8311	28.6769	28.949	28.8101
0.150245	0.823199	-0.395297	P55769	P55769	NHP2-like protein 1;NHP2-like protein 1, N-terminally processed	NHP2L1	Color2 [A=255, R=169, G=169, B=169]	1	4					6	6	6	44.5	44.5	44.5	14.173	0	34.574	879010000	15	27.3598	27.2897	27.2445	27.4652	28.1331	27.4817
0.956745	0.0192037	0.00769107	P55786;A6NEC2	P55786	Puromycin-sensitive aminopeptidase	NPEPPS	Color2 [A=255, R=169, G=169, B=169]	1	4					25	25	25	38.2	38.2	38.2	103.28	0	100.14	2110300000	63	28.6563	28.8172	28.6303	28.5117	28.9195	28.6496
0.0518417	1.28532	-0.723613	P55795	P55795	Heterogeneous nuclear ribonucleoprotein H2	HNRNPH2	Color2 [A=255, R=169, G=169, B=169]	1	4					10	5	4	36.1	21.8	17.1	49.263	0	50.747	275010000	18	24.8078	25.5604	25.5474	26.1496	26.0802	25.8565
0.00392211	2.40648	-0.431928	P55809;Q9BYC2	P55809	Succinyl-CoA:3-ketoacid coenzyme A transferase 1, mitochondrial	OXCT1	Color2 [A=255, R=169, G=169, B=169]	1	4					18	18	18	50.8	50.8	50.8	56.157	0	256.42	2321300000	103	28.8305	28.736	28.7692	29.211	29.3257	29.0948
0.156929	0.804298	0.403493	P55884	P55884	Eukaryotic translation initiation factor 3 subunit B	EIF3B	Color2 [A=255, R=169, G=169, B=169]	1	4					34	34	34	52.8	52.8	52.8	92.48	0	239.91	9933400000	182	31.1035	31.1845	31.1637	30.6007	31.1992	30.4413
0.172422	0.763407	0.887004	P55957	P55957	BH3-interacting domain death agonist;BH3-interacting domain death agonist p15;BH3-interacting domain death agonist p13;BH3-interacting domain death agonist p11	BID	Color2 [A=255, R=169, G=169, B=169]	1	4					4	4	4	34.4	34.4	34.4	21.994	0	126.41	824250000	21	27.85	27.4966	27.9833	27.5087	25.8682	27.2919
0.955832	0.0196184	-0.163584	P56134	P56134	ATP synthase subunit f, mitochondrial	ATP5J2	Color2 [A=255, R=169, G=169, B=169]	1	4					3	3	3	39.4	39.4	39.4	10.918	0	16.643	745830000	23	28.0529	22.38	27.6663	28.2235	22.023	28.3435
0.2705	0.567833	1.88746	P56182	P56182	Ribosomal RNA processing protein 1 homolog A	RRP1	Color2 [A=255, R=169, G=169, B=169]	1	4					7	7	7	25.6	25.6	25.6	52.839	0	38.426	454050000	19	26.9571	26.3955	27.3314	24.2608	22.9498	27.811
0.321954	0.492206	-0.148031	P56192	P56192	Methionine--tRNA ligase, cytoplasmic	MARS	Color2 [A=255, R=169, G=169, B=169]	1	4					21	21	21	39.6	39.6	39.6	101.11	0	258.61	2540200000	89	29.0258	29.0731	28.9197	29.02	29.3999	29.0427
0.267604	0.572507	0.199834	P56537	P56537	Eukaryotic translation initiation factor 6	EIF6	Color2 [A=255, R=169, G=169, B=169]	1	4					10	10	10	75.9	75.9	75.9	26.599	0	116.32	3052500000	57	29.6362	29.2199	29.3765	29.1602	29.0746	29.3983
0.59146	0.228074	-0.152884	P56545	P56545	C-terminal-binding protein 2	CTBP2	Color2 [A=255, R=169, G=169, B=169]	1	4					10	10	6	33	33	25.4	48.944	0	47.229	1118400000	40	27.7776	27.8452	27.6017	27.7726	28.3792	27.5313
0.613336	0.212301	0.735828	P57088	P57088	Transmembrane protein 33	TMEM33	Color2 [A=255, R=169, G=169, B=169]	1	4					6	6	6	29.1	29.1	29.1	27.978	0	26.019	1289600000	16	27.7675	27.9391	27.6844	24.3846	28.5863	28.2126
0.195123	0.709692	-0.562721	P57105	P57105	Synaptojanin-2-binding protein	SYNJ2BP	Color2 [A=255, R=169, G=169, B=169]	1	4					4	4	4	31	31	31	15.928	0	12.5	250850000	11	25.2691	25.0656	25.5532	25.9198	26.4031	25.2532
0.587222	0.231198	0.344299	P57678	P57678	Gem-associated protein 4	GEMIN4	Color2 [A=255, R=169, G=169, B=169]	1	4					3	3	3	2.8	2.8	2.8	120.04	0	5.3572	210240000	5	25.0364	25.1657	25.2316	25.1114	23.6747	25.6147
0.0131216	1.88201	-0.745026	P57740	P57740	Nuclear pore complex protein Nup107	NUP107	Color2 [A=255, R=169, G=169, B=169]	1	4					15	15	15	20.4	20.4	20.4	106.37	0	69.061	1104900000	37	27.6342	27.2718	27.7637	28.1961	28.2176	28.491
0.0253173	1.59658	0.749365	P58546	P58546	Myotrophin	MTPN	Color2 [A=255, R=169, G=169, B=169]	1	4					3	3	3	40.7	40.7	40.7	12.895	0	39.666	424010000	15	27.0545	26.6418	26.482	25.9297	26.2239	25.7766
0.246271	0.608587	-0.344182	P59998	P59998	Actin-related protein 2/3 complex subunit 4	ARPC4	Color2 [A=255, R=169, G=169, B=169]	1	4					6	6	6	41.7	41.7	41.7	19.667	0	41.983	2452000000	37	28.5985	28.9133	28.8323	29.0346	29.571	28.771
0.00968766	2.01378	-0.607887	P60033	P60033	CD81 antigen	CD81	Color2 [A=255, R=169, G=169, B=169]	1	4					3	3	3	25	25	25	25.809	0	179.92	1403300000	24	27.8909	27.8344	27.7387	28.1836	28.5385	28.5655
0.21842	0.660708	0.388688	P60174	P60174	Triosephosphate isomerase	TPI1	Color2 [A=255, R=169, G=169, B=169]	1	4					17	17	17	73.8	73.8	73.8	30.791	0	323.31	22151000000	174	32.3166	32.2512	32.2772	31.7134	32.4161	31.5495
0.0572556	1.24218	0.3312	P60228	P60228	Eukaryotic translation initiation factor 3 subunit E	EIF3E	Color2 [A=255, R=169, G=169, B=169]	1	4					25	25	25	66.3	66.3	66.3	52.22	0	287.73	6070100000	151	30.4865	30.4001	30.4078	30.0615	30.3285	29.9108
0.88146	0.0547976	-0.0919679	P60468	P60468	Protein transport protein Sec61 subunit beta	SEC61B	Color2 [A=255, R=169, G=169, B=169]	1	4					3	3	3	37.5	37.5	37.5	9.9743	0	10.774	680380000	13	26.801	26.1724	26.7655	25.9517	27.7328	26.3303
0.593151	0.226835	0.0934073	P60510	P60510	Serine/threonine-protein phosphatase 4 catalytic subunit	PPP4C	Color2 [A=255, R=169, G=169, B=169]	1	4					7	6	6	38.1	33.6	33.6	35.08	0	24.715	550130000	19	26.8032	26.7608	27.0357	26.5982	27.0423	26.679
0.154421	0.811293	1.07548	P60604	P60604	Ubiquitin-conjugating enzyme E2 G2	UBE2G2	Color2 [A=255, R=169, G=169, B=169]	1	4					4	4	4	42.4	42.4	42.4	18.566	0	12.26	191420000	13	25.5178	25.4939	26.0108	24.9815	25.3736	23.441
0.44864	0.348102	0.176994	P60660;P14649	P60660	Myosin light polypeptide 6	MYL6	Color2 [A=255, R=169, G=169, B=169]	1	4					10	10	10	78.1	78.1	78.1	16.93	0	301.61	18594000000	110	31.9379	32.0096	31.9723	31.7102	32.1952	31.4834
0.705131	0.15173	-1.75392	P60709;Q9BYX7	P60709	Actin, cytoplasmic 1;Actin, cytoplasmic 1, N-terminally processed	ACTB	Color2 [A=255, R=169, G=169, B=169]	1	4					26	2	2	77.3	4.8	4.8	41.736	0	143.07	30527000000	72	22.1071	22.4114	33.7215	30.5236	29.0552	23.923
0.0648433	1.18813	0.615815	P60842	P60842	Eukaryotic initiation factor 4A-I	EIF4A1	Color2 [A=255, R=169, G=169, B=169]	1	4					25	25	15	75.6	75.6	50.5	46.153	0	323.31	31197000000	307	32.8397	32.9422	32.7923	32.0971	32.7103	31.9193
0.355066	0.449691	0.290325	P60866	P60866	40S ribosomal protein S20	RPS20	Color2 [A=255, R=169, G=169, B=169]	1	4					5	5	5	45.4	45.4	45.4	13.373	0	28.258	3860700000	48	29.6908	29.6732	29.6691	29.1884	29.9361	29.0376
0.119478	0.922711	0.416834	P60891;P21108	P60891	Ribose-phosphate pyrophosphokinase 1	PRPS1	Color2 [A=255, R=169, G=169, B=169]	1	4					13	13	7	58.8	58.8	33.6	34.834	0	91.293	2334200000	68	29.0229	29.1792	29.1383	28.5387	29.1047	28.4464
0.976683	0.0102464	-0.00793584	P60900	P60900	Proteasome subunit alpha type-6	PSMA6	Color2 [A=255, R=169, G=169, B=169]	1	4					14	14	14	63	63	63	27.399	0	123.78	4514900000	75	29.7819	29.9005	29.8496	29.5839	30.3574	29.6146
0.998182	0.000790199	-0.000289917	P60903	P60903	Protein S100-A10	S100A10	Color2 [A=255, R=169, G=169, B=169]	1	4					3	3	3	35.1	35.1	35.1	11.203	0	53.404	4994700000	76	30.0367	29.74	30.0674	29.961	29.8414	30.0426
0.444354	0.352271	0.21651	P60953	P60953	Cell division control protein 42 homolog	CDC42	Color2 [A=255, R=169, G=169, B=169]	1	4					11	11	10	83.2	83.2	77.5	21.258	0	114.56	5608200000	100	30.2505	30.3097	30.3241	29.876	30.5837	29.775
0.0143112	1.84432	0.912759	P12429	P12429	Annexin A3	ANXA3	Color2 [A=255, R=169, G=169, B=169]	1	4					15	15	15	52.9	52.9	52.9	36.375	0	148.08	3110700000	63	29.5796	29.8761	29.7043	28.7102	29.1967	28.5149
0.0172862	1.7623	0.583373	P60983;O60234	P60983	Glia maturation factor beta	GMFB	Color2 [A=255, R=169, G=169, B=169]	1	4					4	4	4	41.5	41.5	41.5	16.713	0	30.474	500950000	14	26.9307	27.0629	27.0778	26.3907	26.2242	26.7064
0.853693	0.0686985	0.0515925	P61006	P61006	Ras-related protein Rab-8A	RAB8A	Color2 [A=255, R=169, G=169, B=169]	1	4					7	5	4	39.1	30.4	23.2	23.668	0	28.894	1071600000	16	27.6314	27.8781	27.7422	27.204	28.0329	27.86
0.213279	0.671051	-2.6018	P61009	P61009	Signal peptidase complex subunit 3	SPCS3	Color2 [A=255, R=169, G=169, B=169]	1	4					4	4	4	21.7	21.7	21.7	20.313	0	17.581	656850000	14	27.7794	23.9449	22.1228	27.4626	26.1437	28.0462
0.0288039	1.54055	0.646221	P61011	P61011	Signal recognition particle 54 kDa protein	SRP54	Color2 [A=255, R=169, G=169, B=169]	1	4					13	13	13	37.1	37.1	37.1	55.704	0	125.68	1322400000	55	28.2464	28.3304	28.3964	27.7253	27.3307	27.9785
0.105347	0.977379	-0.434687	P61019;Q8WUD1	P61019;Q8WUD1	Ras-related protein Rab-2A;Ras-related protein Rab-2B	RAB2A;RAB2B	Color2 [A=255, R=169, G=169, B=169]	1	4					13	13	13	64.2	64.2	64.2	23.545	0	186.2	6257300000	83	30.0192	30.2328	30.0249	30.3863	30.9146	30.2801
0.247813	0.605876	-0.792526	P61020	P61020	Ras-related protein Rab-5B	RAB5B	Color2 [A=255, R=169, G=169, B=169]	1	4					6	3	3	40.5	25.6	25.6	23.707	0	15.611	43979000	5	23.5181	22.7844	22.8372	24.7012	23.9614	22.8547
0.364995	0.437713	-0.313108	P61026	P61026	Ras-related protein Rab-10	RAB10	Color2 [A=255, R=169, G=169, B=169]	1	4					10	9	8	48.5	43	39.5	22.541	0	53.666	1656600000	47	28.2102	28.4304	28.2692	28.3519	29.2141	28.2831
0.0219531	1.6585	0.90123	O43865;Q96HN2	O43865;Q96HN2	Putative adenosylhomocysteinase 2;Putative adenosylhomocysteinase 3	AHCYL1;AHCYL2	Color2 [A=255, R=169, G=169, B=169]	1	4					12	12	12	34.7	34.7	34.7	58.951	0	71.121	1230700000	35	28.2289	28.8138	28.4007	27.7846	27.7266	27.2285
0.326031	0.486741	-0.336096	P61081	P61081	NEDD8-conjugating enzyme Ubc12	UBE2M	Color2 [A=255, R=169, G=169, B=169]	1	4					4	4	4	24	24	24	20.9	0	25.605	518640000	13	27.0086	26.035	26.7054	26.7456	27.0184	26.9933
0.00345127	2.46202	0.485369	P61086	P61086	Ubiquitin-conjugating enzyme E2 K	UBE2K	Color2 [A=255, R=169, G=169, B=169]	1	4					8	8	8	59.5	59.5	59.5	22.406	0	36.944	1041500000	18	28.1466	27.9231	28.0292	27.5838	27.5997	27.4592
0.0649353	1.18752	0.596661	P61088;Q5JXB2	P61088	Ubiquitin-conjugating enzyme E2 N	UBE2N	Color2 [A=255, R=169, G=169, B=169]	1	4					7	7	7	65.1	65.1	65.1	17.138	0	33.946	1547900000	23	28.5668	28.5831	28.4675	28.0989	28.2451	27.4833
0.198312	0.702651	-0.343868	P61106	P61106	Ras-related protein Rab-14	RAB14	Color2 [A=255, R=169, G=169, B=169]	1	4					12	12	12	69.3	69.3	69.3	23.897	0	73.574	2556400000	56	28.8046	28.8422	28.756	28.9603	29.5865	28.8876
0.631438	0.199669	-0.112358	P61158;Q9P1U1;Q9C0K3	P61158	Actin-related protein 3	ACTR3	Color2 [A=255, R=169, G=169, B=169]	1	4					19	19	19	70.3	70.3	70.3	47.371	0	167.31	5872600000	106	30.1913	30.1258	30.2097	30.037	30.7162	30.1107
0.683719	0.165123	0.0734132	P61160	P61160	Actin-related protein 2	ACTR2	Color2 [A=255, R=169, G=169, B=169]	1	4					15	15	15	46.4	46.4	46.4	44.76	0	152.54	2868700000	59	29.1334	29.2599	29.2561	29.0338	29.4623	28.9332
0.255862	0.591995	0.153568	P61163	P61163	Alpha-centractin	ACTR1A	Color2 [A=255, R=169, G=169, B=169]	1	4					12	12	6	45.2	45.2	32.7	42.613	0	181.62	2094400000	79	28.9825	28.8217	28.8413	28.82	28.5202	28.8446
0.613039	0.212512	-0.16186	P61201	P61201	COP9 signalosome complex subunit 2	COPS2	Color2 [A=255, R=169, G=169, B=169]	1	4					11	11	11	31.2	31.2	31.2	51.596	0	87.813	1140000000	41	28.0242	27.8639	27.912	28.603	28.0901	27.5926
0.212268	0.673115	0.28149	P61221	P61221	ATP-binding cassette sub-family E member 1	ABCE1	Color2 [A=255, R=169, G=169, B=169]	1	4					14	14	14	31.2	31.2	31.2	67.314	0	116.25	1267200000	51	28.0334	28.3018	28.1493	27.6727	27.7433	28.224
0.0566992	1.24642	-0.357253	P61224;A6NIZ1	P61224;A6NIZ1	Ras-related protein Rap-1b;Ras-related protein Rap-1b-like protein	RAP1B	Color2 [A=255, R=169, G=169, B=169]	1	4					12	12	4	75	75	29.9	20.825	0	281.39	5782500000	100	30.1727	30.1174	30.1359	30.351	30.7659	30.3809
0.00303235	2.51822	-0.63422	P61225;P10114	P61225;P10114	Ras-related protein Rap-2b;Ras-related protein Rap-2a	RAP2B;RAP2A	Color2 [A=255, R=169, G=169, B=169]	1	4					6	6	3	49.2	49.2	23.5	20.504	0	36.577	699830000	23	26.7585	26.8569	26.5571	27.3463	27.441	27.2879
0.127752	0.893633	0.464811	P61247	P61247	40S ribosomal protein S3a	RPS3A	Color2 [A=255, R=169, G=169, B=169]	1	4					16	16	16	59.8	59.8	59.8	29.945	0	191.23	14475000000	110	31.6559	31.8447	31.6704	31.0398	31.7281	31.0086
0.32477	0.488424	0.441563	P61254	P61254	60S ribosomal protein L26	RPL26	Color2 [A=255, R=169, G=169, B=169]	1	4					10	10	2	45.5	45.5	11.7	17.258	0	49.995	4929000000	52	30.0719	30.143	30.0452	29.2843	30.4294	29.2216
0.737919	0.131991	0.129683	P61289	P61289	Proteasome activator complex subunit 3	PSME3	Color2 [A=255, R=169, G=169, B=169]	1	4					10	10	10	46.9	46.9	46.9	29.506	0	73.832	1110600000	36	27.817	27.6738	28.2968	27.5298	28.415	27.4537
0.134625	0.870875	0.447109	P61313	P61313	60S ribosomal protein L15	RPL15	Color2 [A=255, R=169, G=169, B=169]	1	4					8	8	8	35.8	35.8	35.8	24.146	0	33.097	6765800000	66	30.6651	30.5786	30.6025	29.8878	30.6406	29.9765
0.805007	0.0942001	-0.0688616	P61326;Q96A72	P61326;Q96A72	Protein mago nashi homolog;Protein mago nashi homolog 2	MAGOH;MAGOHB	Color2 [A=255, R=169, G=169, B=169]	1	4					9	9	9	74	74	74	17.163	0	55.768	3427000000	43	29.3242	29.2662	29.511	29.1183	29.9302	29.2595
0.650538	0.186727	0.176203	P61353	P61353	60S ribosomal protein L27	RPL27	Color2 [A=255, R=169, G=169, B=169]	1	4					6	6	6	43.4	43.4	43.4	15.798	0	65.571	8070200000	58	30.7031	30.7611	30.6825	30.2528	31.2541	30.1112
0.146768	0.833367	2.02	P61457	P61457	Pterin-4-alpha-carbinolamine dehydratase	PCBD1	Color2 [A=255, R=169, G=169, B=169]	1	4					5	5	5	45.2	45.2	45.2	11.999	0	7.6021	622630000	8	27.087	27.4504	27.2021	24.2552	27.4583	23.966
0.13752	0.861633	0.547441	P61513;A6NKH3	P61513	60S ribosomal protein L37a	RPL37A	Color2 [A=255, R=169, G=169, B=169]	1	4					4	4	4	51.1	51.1	51.1	10.275	0	74.991	1296800000	34	28.1523	28.1621	28.134	27.3194	28.1925	27.2942
0.96637	0.0148568	-0.00992266	P61586;P62745	P61586	Transforming protein RhoA	RHOA	Color2 [A=255, R=169, G=169, B=169]	1	4					10	10	3	71.5	71.5	24.9	21.768	0	179.37	11942000000	116	30.9602	31.2566	31.2846	31.0958	31.5486	30.8867
0.267172	0.57321	-0.376845	P61604	P61604	10 kDa heat shock protein, mitochondrial	HSPE1	Color2 [A=255, R=169, G=169, B=169]	1	4					9	9	9	69.6	69.6	69.6	10.932	0	34.7	15414000000	87	31.2921	31.4824	31.2848	31.5591	32.2868	31.3438
0.091002	1.04095	-0.55359	P61619	P61619	Protein transport protein Sec61 subunit alpha isoform 1	SEC61A1	Color2 [A=255, R=169, G=169, B=169]	1	4					10	10	6	30.9	30.9	20	52.264	0	64.406	2065000000	54	28.4706	28.4371	28.2481	28.8109	29.4035	28.6022
0.584279	0.23338	0.467405	P61758	P61758	Prefoldin subunit 3	VBP1	Color2 [A=255, R=169, G=169, B=169]	1	4					6	6	6	31	31	31	22.626	0	65.341	930100000	25	27.7695	27.7873	27.7923	27.5033	25.8694	28.5742
0.0505638	1.29616	-0.474134	P61769	P61769	Beta-2-microglobulin;Beta-2-microglobulin form pI 5.3	B2M	Color2 [A=255, R=169, G=169, B=169]	1	4					4	4	4	54.6	54.6	54.6	13.714	0	39.677	2374300000	40	28.9441	28.6177	28.7683	29.4653	29.3079	28.9793
0.0163805	1.78567	0.880816	Q9HAU5	Q9HAU5	Regulator of nonsense transcripts 2	UPF2	Color2 [A=255, R=169, G=169, B=169]	1	4					4	4	4	4.7	4.7	4.7	147.81	0	11.144	68553000	10	24.5226	24.5751	24.6282	23.9759	23.8447	23.2628
0.0159231	1.79797	0.875047	P63241;Q6IS14	P63241;Q6IS14	Eukaryotic translation initiation factor 5A-1;Eukaryotic translation initiation factor 5A-1-like	EIF5A;EIF5AL1	Color2 [A=255, R=169, G=169, B=169]	1	4					11	11	6	72.1	72.1	42.9	16.832	0	323.31	17163000000	163	32.2072	31.994	32.0877	30.9416	31.6301	31.0921
0.341186	0.467008	1.3253	P61923	P61923	Coatomer subunit zeta-1	COPZ1	Color2 [A=255, R=169, G=169, B=169]	1	4					5	5	5	39.5	39.5	39.5	20.198	0	22.19	676850000	20	27.6056	27.6035	27.7999	27.2629	23.9159	27.8543
0.00748885	2.12558	0.871732	P61960	P61960	Ubiquitin-fold modifier 1	UFM1	Color2 [A=255, R=169, G=169, B=169]	1	4					3	3	3	68.2	68.2	68.2	9.1175	0	5.1082	87882000	6	24.9697	25.0206	24.9326	23.9957	23.8719	24.44
0.986133	0.00606444	0.0109164	P61964	P61964	WD repeat-containing protein 5	WDR5	Color2 [A=255, R=169, G=169, B=169]	1	4					5	5	5	23.4	23.4	23.4	36.588	0	25.188	294520000	12	25.4562	25.765	25.8195	24.5105	26.2372	26.2602
0.297342	0.526744	0.842967	P61966	P61966	AP-1 complex subunit sigma-1A	AP1S1	Color2 [A=255, R=169, G=169, B=169]	1	4					5	5	4	37.3	37.3	32.3	18.733	0	53.334	281400000	13	26.3214	25.9235	25.9253	23.8614	26.1413	25.6386
0.337006	0.472362	0.954515	P61970	P61970	Nuclear transport factor 2	NUTF2	Color2 [A=255, R=169, G=169, B=169]	1	4					5	5	5	82.7	82.7	82.7	14.478	0	130.2	1749700000	29	28.8122	28.9347	28.8438	28.3212	26.2301	29.1759
0.554244	0.256299	-0.148221	P61978	P61978	Heterogeneous nuclear ribonucleoprotein K	HNRNPK	Color2 [A=255, R=169, G=169, B=169]	1	4					25	25	25	65.7	65.7	65.7	50.976	0	264.39	37560000000	339	32.8712	32.8619	32.755	32.7475	33.4313	32.7539
0.096673	1.01469	0.424979	P61981	P61981	14-3-3 protein gamma;14-3-3 protein gamma, N-terminally processed	YWHAG	Color2 [A=255, R=169, G=169, B=169]	1	4					18	14	13	81.4	68.4	64.8	28.302	0	270.84	14118000000	126	31.9315	31.8419	31.7532	31.2654	31.7943	31.192
0.182047	0.739815	-0.503592	P62070	P62070	Ras-related protein R-Ras2	RRAS2	Color2 [A=255, R=169, G=169, B=169]	1	4					6	4	4	33.3	20.1	20.1	23.399	0	20.978	578130000	21	26.5973	26.7082	26.482	26.9643	27.6827	26.6513
0.0932182	1.0305	0.440168	P62081	P62081	40S ribosomal protein S7	RPS7	Color2 [A=255, R=169, G=169, B=169]	1	4					10	10	10	59.8	59.8	59.8	22.127	0	95.904	10631000000	96	31.6143	31.1026	31.1148	30.7614	30.6984	31.0513
0.089495	1.0482	-0.151006	P62136	P62136	Serine/threonine-protein phosphatase PP1-alpha catalytic subunit	PPP1CA	Color2 [A=255, R=169, G=169, B=169]	1	4					19	19	7	83.6	83.6	36.4	37.512	0	211.07	5513800000	117	30.1791	30.1347	30.0532	30.1914	30.2463	30.3824
0.712133	0.147439	-0.0748342	P62140	P62140	Serine/threonine-protein phosphatase PP1-beta catalytic subunit	PPP1CB	Color2 [A=255, R=169, G=169, B=169]	1	4					18	8	8	84.1	47.4	47.4	37.186	0	85.054	1650700000	60	28.3816	28.4427	28.3807	28.4176	28.1848	28.827
0.174523	0.758148	0.281012	P62191	P62191	26S protease regulatory subunit 4	PSMC1	Color2 [A=255, R=169, G=169, B=169]	1	4					15	15	15	46.8	46.8	46.8	49.184	0	210.94	3527600000	74	29.714	29.5727	29.6711	29.2482	29.6987	29.1678
0.722743	0.141016	0.0943686	P62195	P62195	26S protease regulatory subunit 8	PSMC5	Color2 [A=255, R=169, G=169, B=169]	1	4					17	17	16	52.7	52.7	49.8	45.626	0	258.72	3599900000	77	29.4851	29.4096	29.495	29.0617	29.8561	29.1887
0.230043	0.638191	0.339618	P62241	P62241	40S ribosomal protein S8	RPS8	Color2 [A=255, R=169, G=169, B=169]	1	4					10	10	10	54.8	54.8	54.8	24.205	0	157.4	17966000000	101	32.0055	31.9708	31.8196	31.468	32.0438	31.2653
0.308937	0.51013	0.4328	P62244	P62244	40S ribosomal protein S15a	RPS15A	Color2 [A=255, R=169, G=169, B=169]	1	4					8	8	8	57.7	57.7	57.7	14.839	0	88.843	4800800000	50	30.0661	30.1587	30.1298	29.2175	30.4173	29.4214
0.253758	0.59558	0.395311	P62249	P62249	40S ribosomal protein S16	RPS16	Color2 [A=255, R=169, G=169, B=169]	1	4					8	8	8	41.8	41.8	41.8	16.445	0	23.848	6021200000	62	30.2602	30.5101	30.4724	29.6813	30.5886	29.7868
0.0799502	1.09718	1.64366	P62253	P62253	Ubiquitin-conjugating enzyme E2 G1;Ubiquitin-conjugating enzyme E2 G1, N-terminally processed	UBE2G1	Color2 [A=255, R=169, G=169, B=169]	1	4					2	2	2	17.1	17.1	17.1	19.509	0	11.37	94063000	7	25.4436	24.497	24.8034	24.4516	22.2226	23.1388
0.302486	0.519295	0.286065	P62258	P62258	14-3-3 protein epsilon	YWHAE	Color2 [A=255, R=169, G=169, B=169]	1	4					24	24	21	77.6	77.6	70.6	29.174	0	293.38	46268000000	265	33.4557	33.4554	33.3492	32.8352	33.6072	32.9597
0.0296747	1.52761	0.335798	P62263	P62263	40S ribosomal protein S14	RPS14	Color2 [A=255, R=169, G=169, B=169]	1	4					9	9	9	59.6	59.6	59.6	16.273	0	114.11	7143300000	79	30.7644	30.5826	30.6069	30.1573	30.4433	30.3459
0.105525	0.976643	0.429483	P62266	P62266	40S ribosomal protein S23	RPS23	Color2 [A=255, R=169, G=169, B=169]	1	4					7	7	7	49	49	49	15.807	0	36.187	1862800000	59	28.8749	28.7677	28.7082	28.0702	28.7406	28.2516
0.301312	0.520983	0.418184	P62269	P62269	40S ribosomal protein S18	RPS18	Color2 [A=255, R=169, G=169, B=169]	1	4					9	9	9	42.1	42.1	42.1	17.718	0	40.032	7187300000	46	30.6129	30.6376	30.6274	29.815	30.9113	29.897
0.31311	0.504304	0.365116	P62277	P62277	40S ribosomal protein S13	RPS13	Color2 [A=255, R=169, G=169, B=169]	1	4					11	11	11	60.3	60.3	60.3	17.222	0	61.125	7058000000	63	30.5337	30.7112	30.5852	29.9668	30.8682	29.8998
0.509129	0.293173	0.229154	P62280	P62280	40S ribosomal protein S11	RPS11	Color2 [A=255, R=169, G=169, B=169]	1	4					12	12	12	50.6	50.6	50.6	18.431	0	116.81	6984500000	71	30.5433	30.6189	30.5234	30.2043	30.9314	29.8625
0.240233	0.619367	-0.216248	P62304	P62304	Small nuclear ribonucleoprotein E	SNRPE	Color2 [A=255, R=169, G=169, B=169]	1	4					4	4	4	65.2	65.2	65.2	10.803	0	37.561	2381200000	34	29.0044	28.763	28.8254	29.2359	28.8027	29.2029
0.756374	0.121264	0.188008	P62306	P62306	Small nuclear ribonucleoprotein F	SNRPF	Color2 [A=255, R=169, G=169, B=169]	1	4					4	4	4	73.3	73.3	73.3	9.7251	0	25.926	1533700000	19	27.9976	28.0591	28.1292	26.8132	28.7395	28.0691
0.43152	0.364999	-0.168233	P62308;A8MWD9	P62308;A8MWD9	Small nuclear ribonucleoprotein G;Putative small nuclear ribonucleoprotein G-like protein 15	SNRPG;SNRPGP15	Color2 [A=255, R=169, G=169, B=169]	1	4					4	4	4	67.1	67.1	67.1	8.496	0	33.577	1314900000	31	27.836	28.0239	28.0433	27.932	28.4966	27.9794
0.970721	0.0129055	-0.0129032	P62310	P62310	U6 snRNA-associated Sm-like protein LSm3	LSM3	Color2 [A=255, R=169, G=169, B=169]	1	4					4	4	4	73.5	73.5	73.5	11.845	0	11.459	412240000	10	26.5271	26.2609	26.2706	25.8754	26.9637	26.2581
0.00687031	2.16302	0.861527	P60981	P60981	Destrin	DSTN	Color2 [A=255, R=169, G=169, B=169]	1	4					10	9	9	64.8	60.6	60.6	18.506	0	57.835	2126400000	48	28.9634	29.2362	29.2143	28.2649	28.5307	28.0337
0.395024	0.403377	-0.368137	P62316	P62316	Small nuclear ribonucleoprotein Sm D2	SNRPD2	Color2 [A=255, R=169, G=169, B=169]	1	4					7	7	7	53.4	53.4	53.4	13.527	0	27.145	1972000000	24	28.512	28.594	28.3901	28.6498	29.6101	28.3407
0.255182	0.593151	-0.218849	P62318	P62318	Small nuclear ribonucleoprotein Sm D3	SNRPD3	Color2 [A=255, R=169, G=169, B=169]	1	4					5	5	5	53.2	53.2	53.2	13.916	0	104.3	2281400000	40	28.5527	28.9814	28.9382	29.2116	29.0259	28.8912
0.0650187	1.18696	1.05283	P62328	P62328	Thymosin beta-4;Hematopoietic system regulatory peptide	TMSB4X	Color2 [A=255, R=169, G=169, B=169]	1	4					4	4	3	75	75	59.1	5.0526	0	61.219	2440200000	30	29.1729	29.2795	29.3233	27.4705	28.9053	28.2414
0.0391475	1.4073	-0.59565	P62330	P62330	ADP-ribosylation factor 6	ARF6	Color2 [A=255, R=169, G=169, B=169]	1	4					5	5	5	51.4	51.4	51.4	20.082	0	47.447	1429000000	34	27.8687	27.9199	27.7922	28.15	28.403	28.8146
0.513925	0.2891	0.102772	P62333	P62333	26S protease regulatory subunit 10B	PSMC6	Color2 [A=255, R=169, G=169, B=169]	1	4					16	16	16	57.3	57.3	57.3	44.172	0	155.27	3204400000	79	29.5822	29.3985	29.3156	29.1266	29.5423	29.3191
0.406907	0.390505	0.243719	P62424	P62424	60S ribosomal protein L7a	RPL7A	Color2 [A=255, R=169, G=169, B=169]	1	4					17	17	17	53.8	53.8	53.8	29.995	0	184.33	11751000000	143	31.3107	31.2333	31.2471	30.8756	31.5287	30.6557
0.182582	0.738542	0.469119	P62495	P62495	Eukaryotic peptide chain release factor subunit 1	ETF1	Color2 [A=255, R=169, G=169, B=169]	1	4					17	17	17	54.2	54.2	54.2	49.03	0	104.22	2058500000	68	28.8459	28.9622	28.9514	28.0892	29.0219	28.241
0.105887	0.975159	0.519086	P62633	P62633	Cellular nucleic acid-binding protein	CNBP	Color2 [A=255, R=169, G=169, B=169]	1	4					6	6	6	39.5	39.5	39.5	19.463	0	84.19	1192000000	29	28.1339	28.1165	28.1966	27.3702	28.1262	27.3934
0.418719	0.378077	0.24169	P62701;P22090;Q8TD47	P62701	40S ribosomal protein S4, X isoform	RPS4X	Color2 [A=255, R=169, G=169, B=169]	1	4					14	14	14	51	51	51	29.597	0	165.31	12720000000	128	31.5101	31.5044	31.4582	31.0989	31.7697	30.8791
0.292992	0.533144	0.311792	P62750	P62750	60S ribosomal protein L23a	RPL23A	Color2 [A=255, R=169, G=169, B=169]	1	4					10	10	10	38.5	38.5	38.5	17.695	0	75.762	6256800000	76	30.376	30.4819	30.4049	29.9452	30.6108	29.7714
0.295873	0.528895	0.379114	P62753	P62753	40S ribosomal protein S6	RPS6	Color2 [A=255, R=169, G=169, B=169]	1	4					7	7	7	34.1	34.1	34.1	28.68	0	74.717	10284000000	53	31.1051	31.2926	31.0588	30.488	31.3873	30.4439
0.70987	0.148821	-0.11157	P62805	P62805	Histone H4	HIST1H4A	Color2 [A=255, R=169, G=169, B=169]	1	4					10	10	10	60.2	60.2	60.2	11.367	0	73.726	112850000000	214	34.4469	34.4051	34.3264	34.4783	34.9966	34.0382
0.736197	0.133006	0.150779	P62820	P62820	Ras-related protein Rab-1A	RAB1A	Color2 [A=255, R=169, G=169, B=169]	1	4					13	13	7	71.7	71.7	38	22.677	0	141.01	7709200000	81	30.773	30.6318	30.692	30.8338	29.7297	31.0809
0.210828	0.676071	0.414451	P62826	P62826	GTP-binding nuclear protein Ran	RAN	Color2 [A=255, R=169, G=169, B=169]	1	4					10	10	10	44.9	44.9	44.9	24.423	0	94.978	9090600000	65	31.1027	31.0194	30.959	30.4106	31.1571	30.27
0.173895	0.759712	0.430508	P62829	P62829	60S ribosomal protein L23	RPL23	Color2 [A=255, R=169, G=169, B=169]	1	4					5	5	5	45.7	45.7	45.7	14.865	0	66.313	1420400000	17	28.4088	28.5371	28.8012	28.6184	27.8966	27.9407
0.744712	0.128011	0.286221	P62834	P62834	Ras-related protein Rap-1A	RAP1A	Color2 [A=255, R=169, G=169, B=169]	1	4					11	3	3	75	29.3	29.3	20.987	0	44.563	203310000	17	25.594	25.4142	25.3149	26.03	23.524	25.9104
0.114642	0.940658	0.708196	P62841	P62841	40S ribosomal protein S15	RPS15	Color2 [A=255, R=169, G=169, B=169]	1	4					4	4	4	55.2	55.2	55.2	17.04	0	65.492	1832500000	55	28.7987	28.8303	28.8824	28.0602	27.5578	28.7688
0.236362	0.626423	0.39603	P62847	P62847	40S ribosomal protein S24	RPS24	Color2 [A=255, R=169, G=169, B=169]	1	4					5	5	5	35.3	35.3	35.3	15.423	0	40.991	5401100000	55	30.1358	29.9851	30.4158	29.5419	30.2926	29.514
0.290111	0.537436	0.285371	P62851	P62851	40S ribosomal protein S25	RPS25	Color2 [A=255, R=169, G=169, B=169]	1	4					3	3	3	16.8	16.8	16.8	13.742	0	15.845	3388900000	25	29.5311	29.6118	29.4655	29.1782	29.6811	28.8929
0.362247	0.440995	1.89448	P62854;Q5JNZ5	P62854;Q5JNZ5	40S ribosomal protein S26;Putative 40S ribosomal protein S26-like 1	RPS26;RPS26P11	Color2 [A=255, R=169, G=169, B=169]	1	4					4	4	4	37.4	37.4	37.4	13.015	0	33.12	3466300000	28	29.5651	29.7083	29.6172	24.1038	30.0989	29.0047
0.235094	0.628758	2.2534	P62857	P62857	40S ribosomal protein S28	RPS28	Color2 [A=255, R=169, G=169, B=169]	1	4					2	2	2	30.4	30.4	30.4	7.8409	0	57.432	3816600000	21	30.3775	30.3198	29.7565	29.4294	24.6959	29.5683
0.0150068	1.82371	-0.513403	P62873;P16520	P62873	Guanine nucleotide-binding protein G(I)/G(S)/G(T) subunit beta-1	GNB1	Color2 [A=255, R=169, G=169, B=169]	1	4					15	9	8	69.1	47.9	38.8	37.377	0	157.32	4832200000	60	29.6991	29.7972	29.6677	30.1524	30.4701	30.0818
0.546392	0.262495	0.220969	P62877	P62877	E3 ubiquitin-protein ligase RBX1;E3 ubiquitin-protein ligase RBX1, N-terminally processed	RBX1	Color2 [A=255, R=169, G=169, B=169]	1	4					3	3	3	25	25	25	12.274	0	39.924	216280000	13	25.3051	25.7501	25.5957	24.9855	25.9467	25.0558
0.0819581	1.08641	-0.347998	P62879	P62879	Guanine nucleotide-binding protein G(I)/G(S)/G(T) subunit beta-2	GNB2	Color2 [A=255, R=169, G=169, B=169]	1	4					16	16	7	69.4	69.4	40.3	37.331	0	299.57	9752700000	143	30.8691	30.8046	30.7329	31.0321	31.4393	30.9792
0.37739	0.423209	0.26241	P62888	P62888	60S ribosomal protein L30	RPL30	Color2 [A=255, R=169, G=169, B=169]	1	4					5	5	5	58.3	58.3	58.3	12.784	0	79.035	7031800000	43	30.6963	30.6004	30.5809	30.2552	30.8619	29.9734
0.320195	0.494586	0.374463	Q59GN2;P62891	Q59GN2;P62891	Putative 60S ribosomal protein L39-like 5;60S ribosomal protein L39	RPL39P5;RPL39	Color2 [A=255, R=169, G=169, B=169]	1	4					2	2	2	19.6	19.6	19.6	6.3225	0	5.1859	580590000	8	26.8904	26.7977	27.2121	26.3647	27.197	26.2151
0.19787	0.703621	0.446726	P62899	P62899	60S ribosomal protein L31	RPL31	Color2 [A=255, R=169, G=169, B=169]	1	4					6	6	6	44.8	44.8	44.8	14.463	0	20.921	5973100000	40	30.5313	30.3784	30.3066	29.7455	30.5175	29.6132
0.352131	0.453295	0.354144	P62906	P62906	60S ribosomal protein L10a	RPL10A	Color2 [A=255, R=169, G=169, B=169]	1	4					9	9	9	38.7	38.7	38.7	24.831	0	99.968	6823200000	72	30.4188	30.6389	30.5236	29.9582	30.8218	29.7388
0.597087	0.223962	0.202271	P62910	P62910	60S ribosomal protein L32	RPL32	Color2 [A=255, R=169, G=169, B=169]	1	4					7	7	7	44.4	44.4	44.4	15.86	0	77.36	4494200000	50	29.7871	29.7068	29.8217	29.2987	30.2662	29.144
0.226186	0.645533	0.481848	P62913	P62913	60S ribosomal protein L11	RPL11	Color2 [A=255, R=169, G=169, B=169]	1	4					14	14	14	72.5	72.5	72.5	20.252	0	106.04	6426900000	90	30.5176	30.6207	30.4569	29.8042	30.7102	29.6351
0.480723	0.318105	0.25421	P62917	P62917	60S ribosomal protein L8	RPL8	Color2 [A=255, R=169, G=169, B=169]	1	4					14	14	14	51.4	51.4	51.4	28.024	0	204.24	6099900000	91	30.3127	30.4456	30.3306	29.8328	30.7557	29.7377
0.0539695	1.26785	0.530273	P62937;P0DN26;A0A0B4J2A2;A0A075B767;A0A075B759;Q9Y536;F5H284;P0DN37	P62937	Peptidyl-prolyl cis-trans isomerase A;Peptidyl-prolyl cis-trans isomerase A, N-terminally processed	PPIA	Color2 [A=255, R=169, G=169, B=169]	1	4					13	13	13	71.5	71.5	71.5	18.012	0	219.87	57092000000	248	33.7116	33.6887	33.6579	33.0906	33.5225	32.8544
0.0253123	1.59667	0.749801	P62942	P62942	Peptidyl-prolyl cis-trans isomerase FKBP1A	FKBP1A	Color2 [A=255, R=169, G=169, B=169]	1	4					6	6	6	73.1	73.1	73.1	11.951	0	57.169	1379100000	26	28.3581	28.5085	28.3577	27.5118	28.0714	27.3917
0.232753	0.633105	0.356298	P62979;P62987;P0CG47;P0CG48	P62979;P62987;P0CG47;P0CG48	Ubiquitin-40S ribosomal protein S27a;Ubiquitin;40S ribosomal protein S27a;Ubiquitin-60S ribosomal protein L40;Ubiquitin;60S ribosomal protein L40;Polyubiquitin-B;Ubiquitin;Polyubiquitin-C;Ubiquitin	RPS27A;UBA52;UBB;UBC	Color2 [A=255, R=169, G=169, B=169]	1	4					6	6	6	50.6	50.6	50.6	17.965	0	78.583	7311500000	67	30.6569	30.7164	30.7039	30.1388	30.8382	30.0313
0.114945	0.93951	0.481057	P62993	P62993	Growth factor receptor-bound protein 2	GRB2	Color2 [A=255, R=169, G=169, B=169]	1	4					7	7	7	40.6	40.6	40.6	25.206	0	28.718	546670000	24	26.8502	27.0197	27.0909	26.1327	26.9212	26.4637
0.564633	0.248234	-0.0989761	P62995	P62995	Transformer-2 protein homolog beta	TRA2B	Color2 [A=255, R=169, G=169, B=169]	1	4					8	8	7	34	34	30.9	33.665	0	60.056	2794500000	51	28.9757	29.1877	29.1611	29.0521	29.4929	29.0763
0.548794	0.26059	-0.207416	P63000;P60763	P63000;P60763	Ras-related C3 botulinum toxin substrate 1;Ras-related C3 botulinum toxin substrate 3	RAC1;RAC3	Color2 [A=255, R=169, G=169, B=169]	1	4					10	9	5	64.6	58.9	34.4	21.45	0	67.238	5375300000	59	29.8534	30.0588	29.9106	29.8449	30.7706	29.8295
0.344904	0.462301	-0.277721	P63010	P63010	AP-2 complex subunit beta	AP2B1	Color2 [A=255, R=169, G=169, B=169]	1	4					35	35	21	47.4	47.4	31.7	104.55	0	184.35	5399200000	155	29.8769	30.0435	29.9282	30.0278	30.7332	29.9208
0.0352061	1.45338	-0.560266	P63092;Q5JWF2;P38405	P63092;Q5JWF2	Guanine nucleotide-binding protein G(s) subunit alpha isoforms short;Guanine nucleotide-binding protein G(s) subunit alpha isoforms XLas	GNAS	Color2 [A=255, R=169, G=169, B=169]	1	4					14	13	13	44.2	41.4	41.4	45.664	0	75.151	2557300000	64	28.7835	28.6232	28.8257	29.0861	29.6349	29.1922
0.825653	0.0832024	-0.21057	P63096	P63096	Guanine nucleotide-binding protein G(i) subunit alpha-1	GNAI1	Color2 [A=255, R=169, G=169, B=169]	1	4					9	2	2	29.9	7.1	7.1	40.361	0	8.8068	131500000	3	24.8798	24.8116	23.4778	24.656	25.9061	23.2388
0.690386	0.160908	-0.061849	P63098	P63098	Calcineurin subunit B type 1	PPP3R1	Color2 [A=255, R=169, G=169, B=169]	1	4					5	5	5	39.4	39.4	39.4	19.3	0	25.831	285960000	16	26.0462	25.9038	26.0066	25.9453	26.3205	25.8764
0.131733	0.880306	0.442523	P63104	P63104	14-3-3 protein zeta/delta	YWHAZ	Color2 [A=255, R=169, G=169, B=169]	1	4					21	18	15	80.8	70.6	55.9	27.745	0	323.31	67630000000	264	33.9893	34.1309	34.1174	33.4038	34.0962	33.4102
0.374855	0.426137	0.630077	P63151;Q66LE6;Q00005	P63151;Q66LE6	Serine/threonine-protein phosphatase 2A 55 kDa regulatory subunit B alpha isoform;Serine/threonine-protein phosphatase 2A 55 kDa regulatory subunit B delta isoform	PPP2R2A;PPP2R2D	Color2 [A=255, R=169, G=169, B=169]	1	4					4	4	4	16.1	16.1	16.1	51.691	0	29.108	125900000	7	24.4855	25.3589	25.1274	23.3446	24.4022	25.3348
0.51502	0.288176	-0.288438	P63165;G2XKQ0	P63165;G2XKQ0	Small ubiquitin-related modifier 1;Small ubiquitin-related modifier	SUMO1	Color2 [A=255, R=169, G=169, B=169]	1	4					4	4	4	43.6	43.6	43.6	11.557	0	13.309	506000000	13	26.2257	26.4834	26.31	25.9971	27.3614	26.5258
0.164598	0.783575	0.363981	P63167	P63167	Dynein light chain 1, cytoplasmic	DYNLL1	Color2 [A=255, R=169, G=169, B=169]	1	4					3	3	2	44.9	44.9	32.6	10.366	0	46.07	2361800000	25	29.2329	28.8773	29.0335	28.4134	29.0452	28.5932
0.423069	0.373589	0.229331	P63172	P63172	Dynein light chain Tctex-type 1	DYNLT1	Color2 [A=255, R=169, G=169, B=169]	1	4					3	3	3	38.9	38.9	38.9	12.452	0	64.005	349350000	22	26.5831	26.0274	25.978	25.9198	26.2802	25.7005
0.219897	0.657781	0.554949	P63173	P63173	60S ribosomal protein L38	RPL38	Color2 [A=255, R=169, G=169, B=169]	1	4					4	4	4	35.7	35.7	35.7	8.2178	0	18.786	1914700000	29	28.7043	28.8413	28.702	27.9107	28.9451	27.727
0.109785	0.959457	0.556223	P63208	P63208	S-phase kinase-associated protein 1	SKP1	Color2 [A=255, R=169, G=169, B=169]	1	4					8	8	8	64.4	64.4	64.4	18.658	0	64.757	2517200000	53	29.1858	29.2488	29.1392	28.2355	29.1483	28.5213
0.892085	0.0495936	0.121174	P63218	P63218	Guanine nucleotide-binding protein G(I)/G(S)/G(O) subunit gamma-5	GNG5	Color2 [A=255, R=169, G=169, B=169]	1	4					2	2	2	23.5	23.5	23.5	7.3184	0	4.1132	33143000	10	24.1556	24.3681	21.8988	23.8538	22.882	23.3232
0.0131343	1.88159	0.853786	Q12765	Q12765	Secernin-1	SCRN1	Color2 [A=255, R=169, G=169, B=169]	1	4					12	12	12	41.8	41.8	41.8	46.382	0	36.37	522990000	20	27.0995	27.2846	27.0431	26.237	25.9935	26.6353
0.0118469	1.9264	0.840781	P31949	P31949	Protein S100-A11;Protein S100-A11, N-terminally processed	S100A11	Color2 [A=255, R=169, G=169, B=169]	1	4					7	7	7	80	80	80	11.74	0	103.72	24048000000	108	32.2773	32.4433	32.4518	31.2437	31.5291	31.8773
0.13329	0.875202	0.448288	P63244	P63244	Guanine nucleotide-binding protein subunit beta-2-like 1;Guanine nucleotide-binding protein subunit beta-2-like 1, N-terminally processed	GNB2L1	Color2 [A=255, R=169, G=169, B=169]	1	4					21	21	21	89	89	89	35.076	0	323.31	22416000000	186	32.2995	32.445	32.3546	31.7114	32.3863	31.6565
0.113093	0.946565	-0.395822	P63261	P63261	Actin, cytoplasmic 2;Actin, cytoplasmic 2, N-terminally processed	ACTG1	Color2 [A=255, R=169, G=169, B=169]	1	4					26	26	2	77.3	77.3	4.8	41.792	0	323.31	695120000000	1806	36.9079	36.8141	36.7368	36.9954	37.5922	37.0586
0.0939739	1.02699	0.133521	P63279	P63279	SUMO-conjugating enzyme UBC9	UBE2I	Color2 [A=255, R=169, G=169, B=169]	1	4					6	6	6	75.3	75.3	75.3	18.007	0	43.677	987610000	26	27.7545	27.6672	27.7702	27.601	27.5052	27.6851
0.0866914	1.06202	4.76361	P63313;CON__P21752	P63313	Thymosin beta-10	TMSB10	Color2 [A=255, R=169, G=169, B=169]	1	4					3	2	2	50	50	50	5.0256	0	23.659	6215200000	24	31.1474	30.259	30.1195	24.4574	29.8204	22.9573
0.0243116	1.61419	0.239072	P67775	P67775	Serine/threonine-protein phosphatase 2A catalytic subunit alpha isoform	PPP2CA	Color2 [A=255, R=169, G=169, B=169]	1	4					13	13	2	68	68	6.8	35.594	0	195.63	2631000000	52	29.2669	29.148	29.1296	28.8773	29.0461	28.9038
0.233794	0.631167	0.277795	P67809;Q9Y2T7	P67809	Nuclease-sensitive element-binding protein 1	YBX1	Color2 [A=255, R=169, G=169, B=169]	1	4					12	12	8	49.7	49.7	37.3	35.924	0	290.6	6928800000	128	30.6488	30.552	30.5189	29.9928	30.6581	30.2354
0.00493562	2.30666	0.838448	Q13885	Q13885	Tubulin beta-2A chain	TUBB2A	Color2 [A=255, R=169, G=169, B=169]	1	4					21	6	2	71.9	29.4	11.5	49.906	0	73.007	1548000000	41	28.6493	28.6567	28.522	27.7524	28.0268	27.5335
0.350822	0.454913	1.13903	P67870	P67870	Casein kinase II subunit beta	CSNK2B	Color2 [A=255, R=169, G=169, B=169]	1	4					7	7	7	40.9	40.9	40.9	24.942	0	32.039	857550000	15	27.932	27.4803	27.518	24.3755	27.7505	27.3873
0.544797	0.263765	-0.202096	P67936;Q2TAC2	P67936	Tropomyosin alpha-4 chain	TPM4	Color2 [A=255, R=169, G=169, B=169]	1	4					22	17	12	64.5	50.4	46.8	28.521	0	323.31	15574000000	140	31.5885	31.6727	31.504	31.5865	32.3846	31.4004
0.687593	0.162669	-0.159086	P68133;P68032;P63267;P62736	P68133;P68032;P63267;P62736	Actin, alpha skeletal muscle;Actin, alpha cardiac muscle 1;Actin, gamma-enteric smooth muscle;Actin, aortic smooth muscle	ACTA1;ACTC1;ACTG2;ACTA2	Color2 [A=255, R=169, G=169, B=169]	1	4					16	3	3	40.6	13	13	42.051	0	89.699	30869000000	89	32.1811	32.4111	32.3718	32.5404	33.0732	31.8277
0.0119704	1.92189	0.820794	P63220	P63220	40S ribosomal protein S21	RPS21	Color2 [A=255, R=169, G=169, B=169]	1	4					6	6	6	63.9	63.9	63.9	9.1113	0	104.36	2736900000	53	29.3689	29.4274	29.3038	28.3834	28.9139	28.3404
0.0476141	1.32226	0.474589	P68104;Q5VTE0	P68104;Q5VTE0	Elongation factor 1-alpha 1;Putative elongation factor 1-alpha-like 3	EEF1A1;EEF1A1P5	Color2 [A=255, R=169, G=169, B=169]	1	4					25	25	15	72.1	72.1	43.1	50.14	0	323.31	90263000000	510	34.3595	34.3088	34.261	33.6279	34.1626	33.7152
0.00689313	2.16158	0.533185	P68363;Q9H853	P68363	Tubulin alpha-1B chain	TUBA1B	Color2 [A=255, R=169, G=169, B=169]	1	4					29	29	0	81.4	81.4	0	50.151	0	323.31	162900000000	714	35.2232	35.2471	35.2815	34.6445	34.9203	34.5874
0.0146808	1.83325	0.801951	Q9NRX4	Q9NRX4	14 kDa phosphohistidine phosphatase	PHPT1	Color2 [A=255, R=169, G=169, B=169]	1	4					4	4	4	46.4	46.4	46.4	13.832	0	15.085	259230000	15	25.9434	26.2474	26.1	25.2744	25.6062	25.0044
0.111146	0.954107	0.361629	P68371	P68371	Tubulin beta-4B chain	TUBB4B	Color2 [A=255, R=169, G=169, B=169]	1	4					22	22	1	71.9	71.9	2.7	49.83	0	323.31	99497000000	686	34.3807	34.3997	34.3788	33.8601	34.379	33.8352
0.790855	0.101903	0.0399488	P68400;Q8NEV1	P68400;Q8NEV1	Casein kinase II subunit alpha;Casein kinase II subunit alpha 3	CSNK2A1;CSNK2A3	Color2 [A=255, R=169, G=169, B=169]	1	4					13	13	13	47.6	47.6	47.6	45.143	0	112.14	1825800000	49	28.8205	28.3505	28.5834	28.4738	28.6042	28.5565
0.0144065	1.84144	0.798755	P13693;Q56UQ5	P13693	Translationally-controlled tumor protein	TPT1	Color2 [A=255, R=169, G=169, B=169]	1	4					9	9	9	52.9	52.9	52.9	19.595	0	113.08	3944000000	59	30.0292	30.0233	29.9948	29.1232	29.5878	28.9401
0.669217	0.174433	-0.434629	P68431;Q16695;Q6NXT2	P68431;Q16695;Q6NXT2	Histone H3.1;Histone H3.1t;Histone H3.3C	HIST1H3A;HIST3H3;H3F3C	Color2 [A=255, R=169, G=169, B=169]	1	4					5	1	1	45.6	23.5	23.5	15.404	0	65.754	25279000000	113	30.4795	32.8829	32.3783	32.6715	31.1914	33.1818
0.038346	1.41628	0.797277	Q9UHI6	Q9UHI6	Probable ATP-dependent RNA helicase DDX20	DDX20	Color2 [A=255, R=169, G=169, B=169]	1	4					4	4	4	9.8	9.8	9.8	92.239	0	13.1	78181000	5	24.4047	25.0491	24.3539	23.8644	24.0066	23.5449
0.545476	0.263225	-0.1437	P78324;Q5TFQ8;Q9P1W8;O00241	P78324;Q5TFQ8	Tyrosine-protein phosphatase non-receptor type substrate 1;Signal-regulatory protein beta-1 isoform 3	SIRPA;SIRPB1	Color2 [A=255, R=169, G=169, B=169]	1	4					8	8	8	20.2	20.2	20.2	54.966	0	21.749	366400000	14	26.3117	26.0933	26.1216	26.1208	26.7326	26.1043
0.263428	0.579338	0.682697	P78330	P78330	Phosphoserine phosphatase	PSPH	Color2 [A=255, R=169, G=169, B=169]	1	4					6	6	6	43.1	43.1	43.1	25.007	0	21.738	256090000	7	25.5897	26.657	25.4682	24.6586	25.1027	25.9055
0.297333	0.526757	0.153906	P78344	P78344	Eukaryotic translation initiation factor 4 gamma 2	EIF4G2	Color2 [A=255, R=169, G=169, B=169]	1	4					26	26	26	33	33	33	102.36	0	163.84	3742900000	114	29.7255	29.7007	29.5848	29.4686	29.7458	29.3348
0.00898808	2.04633	0.791063	Q9NX46	Q9NX46	Poly(ADP-ribose) glycohydrolase ARH3	ADPRHL2	Color2 [A=255, R=169, G=169, B=169]	1	4					6	6	6	30	30	30	38.946	0	30.228	223240000	13	25.9857	25.89	25.7221	24.8313	25.0517	25.3415
0.413041	0.384007	-0.190607	P78347;Q86UP8;Q6EKJ0	P78347	General transcription factor II-I	GTF2I	Color2 [A=255, R=169, G=169, B=169]	1	4					18	18	18	28.4	28.4	28.4	112.42	0	130.49	2169400000	100	29.0365	28.5599	28.7469	28.8578	28.7767	29.2806
0.51721	0.286333	0.468786	P78356	P78356	Phosphatidylinositol 5-phosphate 4-kinase type-2 beta	PIP4K2B	Color2 [A=255, R=169, G=169, B=169]	1	4					5	5	3	13.9	13.9	9.9	47.377	0	13.642	232830000	12	25.4315	25.8766	25.7383	23.9686	26.1455	25.526
0.167118	0.776977	0.291543	P78371	P78371	T-complex protein 1 subunit beta	CCT2	Color2 [A=255, R=169, G=169, B=169]	1	4					34	34	34	77	77	77	57.488	0	323.31	18881000000	288	32.1397	32.065	32.0254	31.7909	32.0761	31.4885
0.690775	0.160664	0.233641	P78406	P78406	mRNA export factor	RAE1	Color2 [A=255, R=169, G=169, B=169]	1	4					7	7	7	42.7	42.7	42.7	40.968	0	28.803	292710000	19	25.6743	26.0498	25.7344	24.5461	26.3132	25.8983
0.613255	0.212359	0.175404	P78417	P78417	Glutathione S-transferase omega-1	GSTO1	Color2 [A=255, R=169, G=169, B=169]	1	4					15	15	15	60.2	60.2	60.2	27.566	0	48.49	1867600000	47	28.6101	28.6544	28.5714	28.0826	29.0744	28.1527
0.285747	0.544018	-0.227656	P78527	P78527	DNA-dependent protein kinase catalytic subunit	PRKDC	Color2 [A=255, R=169, G=169, B=169]	1	4					180	180	180	55.3	55.3	55.3	469.08	0	323.31	50436000000	1046	33.2419	33.2797	33.1942	33.3462	33.8262	33.2263
0.0444235	1.35239	-0.642026	P80303	P80303	Nucleobindin-2;Nesfatin-1	NUCB2	Color2 [A=255, R=169, G=169, B=169]	1	4					11	10	10	34.8	32.9	32.9	50.222	0	62.108	1402500000	32	27.9094	27.7191	27.732	28.4136	28.8056	28.0673
0.399012	0.399014	-0.17909	P80723	P80723	Brain acid soluble protein 1	BASP1	Color2 [A=255, R=169, G=169, B=169]	1	4					11	11	11	72.7	72.7	72.7	22.693	0	115.42	1956700000	97	28.6036	28.4993	28.4772	28.5227	29.0775	28.5172
0.46628	0.331353	-0.270485	P82650	P82650	28S ribosomal protein S22, mitochondrial	MRPS22	Color2 [A=255, R=169, G=169, B=169]	1	4					9	9	9	30.3	30.3	30.3	41.28	0	44.078	654000000	24	26.5798	26.9168	26.6885	26.558	27.6241	26.8145
0.456217	0.340829	0.686665	P82675	P82675	28S ribosomal protein S5, mitochondrial	MRPS5	Color2 [A=255, R=169, G=169, B=169]	1	4					7	7	7	21.9	21.9	21.9	48.006	0	8.6899	78131000	8	25.1025	24.9202	24.7598	25.117	22.587	25.0185
0.476557	0.321885	0.654499	P82914	P82914	28S ribosomal protein S15, mitochondrial	MRPS15	Color2 [A=255, R=169, G=169, B=169]	1	4					4	4	4	14	14	14	29.842	0	8.4759	86989000	7	24.9439	23.4649	25.3735	24.0829	22.8337	24.9023
0.133582	0.874252	-0.492952	P82930	P82930	28S ribosomal protein S34, mitochondrial	MRPS34	Color2 [A=255, R=169, G=169, B=169]	1	4					5	5	5	32.1	32.1	32.1	25.65	0	12.295	209330000	12	25.1303	25.2317	25.1466	25.9812	25.8603	25.146
0.312039	0.505791	-0.432629	P82932	P82932	28S ribosomal protein S6, mitochondrial	MRPS6	Color2 [A=255, R=169, G=169, B=169]	1	4					5	5	5	52	52	52	14.226	0	37.184	640960000	20	26.3617	26.8675	26.976	27.0863	27.7631	26.6536
0.144923	0.838864	-0.389705	P82933	P82933	28S ribosomal protein S9, mitochondrial	MRPS9	Color2 [A=255, R=169, G=169, B=169]	1	4					10	10	10	37.4	37.4	37.4	45.834	0	62.616	918380000	42	27.3797	27.6261	27.4202	28.1672	27.9453	27.4827
0.409483	0.387765	-0.297373	P82979	P82979	SAP domain-containing ribonucleoprotein	SARNP	Color2 [A=255, R=169, G=169, B=169]	1	4					7	7	7	37.6	37.6	37.6	23.671	0	40.805	1373600000	25	27.8049	27.9848	28.0942	27.9749	28.8817	27.9195
0.423063	0.373595	-0.25286	P83111	P83111	Serine beta-lactamase-like protein LACTB, mitochondrial	LACTB	Color2 [A=255, R=169, G=169, B=169]	1	4					6	6	6	17.2	17.2	17.2	60.693	0	36.475	501830000	14	26.1601	26.7443	26.6532	26.5793	27.2071	26.5298
0.381116	0.418942	0.258668	P83731	P83731	60S ribosomal protein L24	RPL24	Color2 [A=255, R=169, G=169, B=169]	1	4					5	5	5	30.6	30.6	30.6	17.779	0	26.151	5282300000	35	30.0674	30.2108	30.1143	29.624	30.3913	29.6013
0.671696	0.172827	0.442527	P83876	P83876	Thioredoxin-like protein 4A	TXNL4A	Color2 [A=255, R=169, G=169, B=169]	1	4					3	3	3	32.4	32.4	32.4	16.786	0	20.724	136190000	10	26.2335	25.4278	23.3331	25.1327	23.6948	24.8394
0.111986	0.950836	0.655291	P83881	P83881	60S ribosomal protein L36a	RPL36A	Color2 [A=255, R=169, G=169, B=169]	1	4					7	7	2	45.3	45.3	9.4	12.441	0	13.49	1349100000	26	28.1818	28.1813	28.1344	27.1479	28.1531	27.2307
0.427889	0.368669	0.690212	P83916	P83916	Chromobox protein homolog 1	CBX1	Color2 [A=255, R=169, G=169, B=169]	1	4					3	2	2	30.8	22.2	22.2	21.418	0	11.327	111370000	9	23.5527	24.8495	25.5636	24.4095	24.5505	22.9352
0.00593089	2.22688	0.605436	P84077	P84077	ADP-ribosylation factor 1	ARF1	Color2 [A=255, R=169, G=169, B=169]	1	4					12	12	2	78.5	78.5	19.9	20.697	0	166.41	8928000000	118	31.0423	31.1531	31.1761	30.7096	30.3451	30.5005
0.0234549	1.62977	0.730017	P84085	P84085	ADP-ribosylation factor 5	ARF5	Color2 [A=255, R=169, G=169, B=169]	1	4					12	7	7	80	51.1	51.1	20.529	0	77.559	1184800000	32	28.4316	28.1771	28.2397	27.7623	27.1738	27.7223
0.483956	0.315195	-0.188873	P84090	P84090	Enhancer of rudimentary homolog	ERH	Color2 [A=255, R=169, G=169, B=169]	1	4					4	4	4	44.2	44.2	44.2	12.259	0	135.55	3184700000	41	29.3484	29.1532	29.189	29.1534	29.8933	29.2106
0.541365	0.26651	-0.188503	P84095	P84095	Rho-related GTP-binding protein RhoG	RHOG	Color2 [A=255, R=169, G=169, B=169]	1	4					8	7	7	57.1	51.3	51.3	21.308	0	65.051	829460000	23	27.388	27.262	27.2594	26.9733	27.932	27.5695
0.383121	0.416664	0.366407	P84098	P84098	60S ribosomal protein L19	RPL19	Color2 [A=255, R=169, G=169, B=169]	1	4					5	5	5	22.4	22.4	22.4	23.466	0	27.053	4092500000	47	29.693	29.8707	29.6953	29.0449	30.1253	28.9896
0.335485	0.474327	-0.20097	P84103	P84103	Serine/arginine-rich splicing factor 3	SRSF3	Color2 [A=255, R=169, G=169, B=169]	1	4					7	7	6	36.6	36.6	36.6	19.329	0	70.172	5116300000	57	29.9224	29.7332	29.8406	29.8526	30.3837	29.8627
0.152403	0.817007	-1.0899	P84243	P84243	Histone H3.3	H3F3A	Color2 [A=255, R=169, G=169, B=169]	1	4					5	1	1	45.6	23.5	23.5	15.328	0	54.393	8163400000	40	28.9307	30.309	30.1947	30.9645	30.1239	31.6157
0.279861	0.553057	-0.415852	P85037	P85037	Forkhead box protein K1	FOXK1	Color2 [A=255, R=169, G=169, B=169]	1	4					5	5	5	7.5	7.5	7.5	75.456	0	10.593	290350000	12	25.7788	25.4899	25.6916	25.5927	26.6823	25.9329
0.29491	0.53031	0.26848	P98179	P98179	RNA-binding protein 3	RBM3	Color2 [A=255, R=169, G=169, B=169]	1	4					5	5	5	47.8	47.8	47.8	17.17	0	174.62	3852000000	60	29.966	29.6004	29.7454	29.1492	29.8264	29.5307
0.194789	0.710436	-0.425271	P98194	P98194	Calcium-transporting ATPase type 2C member 1	ATP2C1	Color2 [A=255, R=169, G=169, B=169]	1	4					8	8	8	13.6	13.6	13.6	100.58	0	30.813	369970000	19	25.8686	26.3113	25.8679	26.3752	26.8686	26.0798
6.8737e-05	4.16281	-0.619563	P99999;CON__P62894	P99999	Cytochrome c	CYCS	Color2 [A=255, R=169, G=169, B=169]	1	4					7	7	7	56.2	56.2	56.2	11.749	0	90.408	6541700000	80	30.1721	30.1065	30.07	30.7439	30.7665	30.6969
0.213361	0.670885	1.15944	Q00169	Q00169	Phosphatidylinositol transfer protein alpha isoform	PITPNA	Color2 [A=255, R=169, G=169, B=169]	1	4					5	5	5	24.8	24.8	24.8	31.806	0	37.97	189500000	12	25.6845	25.1843	25.3346	24.3776	25.5024	22.8451
0.266919	0.573621	-0.418044	Q00325	Q00325	Phosphate carrier protein, mitochondrial	SLC25A3	Color2 [A=255, R=169, G=169, B=169]	1	4					10	10	10	28.2	28.2	28.2	40.094	0	91.134	5058000000	63	29.85	29.8057	29.6982	29.965	30.8384	29.8047
0.161653	0.791417	0.319026	Q00341	Q00341	Vigilin	HDLBP	Color2 [A=255, R=169, G=169, B=169]	1	4					42	42	42	45	45	45	141.45	0	217.9	5670700000	150	30.3876	30.3648	30.2923	30.0025	30.3602	29.7249
0.022689	1.64418	0.782585	P78318	P78318	Immunoglobulin-binding protein 1	IGBP1	Color2 [A=255, R=169, G=169, B=169]	1	4					6	6	6	25.7	25.7	25.7	39.221	0	63.445	315250000	14	26.2128	26.4344	26.2683	25.9078	25.4599	25.2
0.114684	0.940496	0.434219	Q00535	Q00535	Cyclin-dependent-like kinase 5	CDK5	Color2 [A=255, R=169, G=169, B=169]	1	4					4	3	3	13	10.3	10.3	33.304	0	4.4694	48755000	9	23.8557	24.2043	23.6183	23.6157	23.1943	23.5656
0.454268	0.342687	0.315856	Q00577	Q00577	Transcriptional activator protein Pur-alpha	PURA	Color2 [A=255, R=169, G=169, B=169]	1	4					2	2	2	11.8	11.8	11.8	34.91	0	5.1478	197110000	5	25.343	25.58	25.3537	24.4088	25.6844	25.2359
0.642082	0.19241	0.070905	Q00610	Q00610	Clathrin heavy chain 1	CLTC	Color2 [A=255, R=169, G=169, B=169]	1	4					96	96	78	70.5	70.5	61	191.61	0	323.31	44870000000	761	33.2145	33.279	33.1951	33.0518	33.4343	32.9899
0.362165	0.441093	0.302222	Q00653	Q00653	Nuclear factor NF-kappa-B p100 subunit;Nuclear factor NF-kappa-B p52 subunit	NFKB2	Color2 [A=255, R=169, G=169, B=169]	1	4					15	15	15	22.2	22.2	22.2	96.748	0	48.981	685550000	35	27.0662	27.1545	27.3063	26.4216	27.4019	26.7969
0.429494	0.367043	0.299381	Q00688	Q00688	Peptidyl-prolyl cis-trans isomerase FKBP3	FKBP3	Color2 [A=255, R=169, G=169, B=169]	1	4					9	9	9	54.5	54.5	54.5	25.177	0	52.631	1519700000	40	28.3519	28.4062	28.1926	27.7296	28.6852	27.6378
0.182696	0.73827	-0.363274	Q00765	Q00765	Receptor expression-enhancing protein 5	REEP5	Color2 [A=255, R=169, G=169, B=169]	1	4					5	5	5	31.2	31.2	31.2	21.493	0	37.098	1584600000	21	28.1748	28.1864	28.1341	28.3206	28.9781	28.2864
0.327999	0.484128	-0.269021	Q00839	Q00839	Heterogeneous nuclear ribonucleoprotein U	HNRNPU	Color2 [A=255, R=169, G=169, B=169]	1	4					34	34	34	49.2	49.2	49.2	90.583	0	323.31	33191000000	326	32.5525	32.5873	32.533	32.6489	33.3038	32.5272
0.157779	0.80195	-0.404017	Q01082;O15020;P11277	Q01082	Spectrin beta chain, non-erythrocytic 1	SPTBN1	Color2 [A=255, R=169, G=169, B=169]	1	4					126	126	125	65.9	65.9	65.4	274.61	0	323.31	35511000000	658	32.61	32.632	32.5612	32.7971	33.4682	32.75
0.0131704	1.8804	-0.350604	Q01085	Q01085	Nucleolysin TIAR	TIAL1	Color2 [A=255, R=169, G=169, B=169]	1	4					7	7	6	30.1	30.1	26.7	41.59	0	81.374	739770000	32	27.1441	27.1353	26.9791	27.4977	27.5013	27.3113
0.0961864	1.01689	0.130226	Q01105;P0DME0	Q01105;P0DME0	Protein SET;Protein SETSIP	SET;SETSIP	Color2 [A=255, R=169, G=169, B=169]	1	4					7	7	7	36.6	36.6	36.6	33.488	0	279.54	15337000000	77	31.6451	31.7158	31.7672	31.5217	31.54	31.6757
0.95573	0.0196649	0.0145804	Q01130;Q9BRL6	Q01130;Q9BRL6	Serine/arginine-rich splicing factor 2;Serine/arginine-rich splicing factor 8	SRSF2;SRSF8	Color2 [A=255, R=169, G=169, B=169]	1	4					4	4	4	21.7	21.7	21.7	25.476	0	105.75	3801500000	36	29.6952	29.6742	29.6033	29.5079	30.1189	29.3022
0.764828	0.116436	0.0922979	Q01433	Q01433	AMP deaminase 2	AMPD2	Color2 [A=255, R=169, G=169, B=169]	1	4					12	12	12	14.8	14.8	14.8	100.69	0	28.699	783180000	37	27.3926	27.279	27.2306	26.9891	27.7722	26.864
0.046976	1.32812	0.781236	Q6P996;Q6P474	Q6P996	Pyridoxal-dependent decarboxylase domain-containing protein 1	PDXDC1	Color2 [A=255, R=169, G=169, B=169]	1	4					13	13	13	26.4	26.4	26.4	86.706	0	45.068	517050000	29	27.0922	27.1749	26.8094	26.4321	25.7452	26.5556
0.136098	0.866148	0.23673	Q01518	Q01518	Adenylyl cyclase-associated protein 1	CAP1	Color2 [A=255, R=169, G=169, B=169]	1	4					25	25	25	58.3	58.3	58.3	51.901	0	323.31	13880000000	270	31.6913	31.4945	31.5331	31.2733	31.5539	31.1816
0.00265881	2.57531	0.762713	P31350	P31350	Ribonucleoside-diphosphate reductase subunit M2	RRM2	Color2 [A=255, R=169, G=169, B=169]	1	4					9	9	8	28.8	28.8	26.5	44.877	0	34.977	578460000	20	27.216	27.2292	27.1387	26.5361	26.55	26.2097
0.0674024	1.17132	-0.826308	Q01650;Q9UM01;Q92536	Q01650	Large neutral amino acids transporter small subunit 1	SLC7A5	Color2 [A=255, R=169, G=169, B=169]	1	4					4	4	4	10.8	10.8	10.8	55.01	0	25.148	1024800000	28	27.1359	27.3147	27.1526	27.7134	28.6807	27.688
0.463752	0.333714	-0.26317	Q01658	Q01658	Protein Dr1	DR1	Color2 [A=255, R=169, G=169, B=169]	1	4					3	3	3	29	29	29	19.443	0	20.536	421060000	7	25.6226	26.4142	26.645	26.3222	26.4824	26.6668
0.522934	0.281554	0.107888	Q01813	Q01813	ATP-dependent 6-phosphofructokinase, platelet type	PFKP	Color2 [A=255, R=169, G=169, B=169]	1	4					30	30	27	58.8	58.8	54.1	85.595	0	323.31	11807000000	208	31.3987	31.306	31.2539	31.1172	31.5025	31.0153
0.552746	0.257474	0.083573	Q01844	Q01844	RNA-binding protein EWS	EWSR1	Color2 [A=255, R=169, G=169, B=169]	1	4					5	5	5	12.8	12.8	12.8	68.477	0	128.2	1353000000	36	28.0113	27.9996	28.0567	27.7346	28.1745	27.9078
0.736495	0.13283	0.13771	Q01970	Q01970	1-phosphatidylinositol 4,5-bisphosphate phosphodiesterase beta-3	PLCB3	Color2 [A=255, R=169, G=169, B=169]	1	4					5	5	5	8.9	8.9	8.9	138.8	0	15.867	218600000	12	25.4696	25.9137	25.7255	26.2428	25.019	25.4338
0.0567052	1.24638	-1.34377	Q01973	Q01973	Tyrosine-protein kinase transmembrane receptor ROR1	ROR1	Color2 [A=255, R=169, G=169, B=169]	1	4					4	4	4	5.5	5.5	5.5	104.28	0	7.7741	142720000	7	23.0771	24.1581	24.7925	25.2193	25.4751	25.3646
0.190503	0.720098	-0.634052	Q02127	Q02127	Dihydroorotate dehydrogenase (quinone), mitochondrial	DHODH	Color2 [A=255, R=169, G=169, B=169]	1	4					2	2	2	5.8	5.8	5.8	42.867	0	4.6147	88268000	3	23.9826	24.0854	22.8896	24.1529	24.1692	24.5376
0.0043878	2.35775	-0.629492	Q02218;Q9ULD0	Q02218	2-oxoglutarate dehydrogenase, mitochondrial	OGDH	Color2 [A=255, R=169, G=169, B=169]	1	4					25	25	25	34.7	34.7	34.7	115.93	0	126.3	2744400000	117	28.7349	28.6756	28.7548	29.3464	29.5369	29.1703
0.519589	0.28434	-0.358168	Q02241	Q02241	Kinesin-like protein KIF23	KIF23	Color2 [A=255, R=169, G=169, B=169]	1	4					5	5	5	9.7	9.7	9.7	110.06	0	25.581	172610000	13	25.6954	24.0687	24.8718	24.906	25.5762	25.2282
0.00698177	2.15603	0.750455	P68366	P68366	Tubulin alpha-4A chain	TUBA4A	Color2 [A=255, R=169, G=169, B=169]	1	4					26	5	5	68.8	19.2	19.2	49.924	0	124.93	3252600000	34	29.856	29.482	29.759	28.9712	28.7732	29.1013
6.58198e-05	4.18164	-0.750074	Q9NYU2	Q9NYU2	UDP-glucose:glycoprotein glucosyltransferase 1	UGGT1	Color2 [A=255, R=169, G=169, B=169]	1	4					52	52	51	54.7	54.7	54.1	177.19	0	323.31	7756000000	255	30.2533	30.2704	30.2651	31.0809	31.025	30.9331
0.301497	0.520717	0.362976	Q02543	Q02543	60S ribosomal protein L18a	RPL18A	Color2 [A=255, R=169, G=169, B=169]	1	4					10	10	10	48.9	48.9	48.9	20.762	0	61.642	6748600000	96	30.5412	30.5817	30.4731	29.9453	30.7716	29.7902
0.243305	0.61385	0.787826	Q02750	Q02750	Dual specificity mitogen-activated protein kinase kinase 1	MAP2K1	Color2 [A=255, R=169, G=169, B=169]	1	4					7	4	4	31.8	20.9	20.9	43.439	0	19.914	335520000	11	26.5128	26.159	26.1859	24.3986	26.2726	25.823
0.113057	0.946702	0.423637	Q02790	Q02790	Peptidyl-prolyl cis-trans isomerase FKBP4;Peptidyl-prolyl cis-trans isomerase FKBP4, N-terminally processed	FKBP4	Color2 [A=255, R=169, G=169, B=169]	1	4					24	24	24	64.1	64.1	64.1	51.804	0	149.7	3038200000	94	29.5339	29.5944	29.3985	28.9152	29.4862	28.8545
0.0129379	1.88814	-0.516861	Q02809	Q02809	Procollagen-lysine,2-oxoglutarate 5-dioxygenase 1	PLOD1	Color2 [A=255, R=169, G=169, B=169]	1	4					25	25	25	46.1	46.1	46.1	83.549	0	220.79	3850700000	107	29.3218	29.3641	29.2563	29.7047	30.0645	29.7237
0.0908313	1.04176	-0.646136	Q02818	Q02818	Nucleobindin-1	NUCB1	Color2 [A=255, R=169, G=169, B=169]	1	4					17	17	16	47.7	47.7	46	53.879	0	86.157	2346100000	69	28.6768	28.5891	28.3875	28.9453	29.7534	28.8931
0.400429	0.397475	0.267063	Q02878	Q02878	60S ribosomal protein L6	RPL6	Color2 [A=255, R=169, G=169, B=169]	1	4					16	16	16	45.1	45.1	45.1	32.728	0	193.33	11090000000	141	31.3078	31.243	31.2268	30.7683	31.5543	30.6538
0.769543	0.113767	0.0787646	Q02952	Q02952	A-kinase anchor protein 12	AKAP12	Color2 [A=255, R=169, G=169, B=169]	1	4					17	17	17	15.4	15.4	15.4	191.48	0	144.29	926840000	62	27.6	27.4341	27.5927	27.2449	27.9532	27.1924
0.0193303	1.71376	-0.651283	Q02978	Q02978	Mitochondrial 2-oxoglutarate/malate carrier protein	SLC25A11	Color2 [A=255, R=169, G=169, B=169]	1	4					8	8	8	29.6	29.6	29.6	34.061	0	95.373	530610000	30	26.3742	26.5863	26.4153	27.0794	27.3997	26.8505
0.797772	0.0981212	-0.088733	Q03001	Q03001	Dystonin	DST	Color2 [A=255, R=169, G=169, B=169]	1	4					17	15	15	3.7	3.3	3.3	860.65	0	47.053	904530000	28	27.6155	27.348	27.3366	26.9959	28.0724	27.498
0.177623	0.7505	-0.488927	Q03135;P56539	Q03135	Caveolin-1	CAV1	Color2 [A=255, R=169, G=169, B=169]	1	4					9	9	9	47.2	47.2	47.2	20.471	0	76.951	5434800000	60	29.957	29.8049	29.844	29.9324	30.9263	30.214
0.45069	0.346122	-0.237597	Q03169	Q03169	Tumor necrosis factor alpha-induced protein 2	TNFAIP2	Color2 [A=255, R=169, G=169, B=169]	1	4					12	12	12	24.9	24.9	24.9	72.66	0	77.961	834380000	40	27.2225	27.2149	27.222	27.3509	27.9948	27.0265
0.0859139	1.06594	-0.634369	Q03252	Q03252	Lamin-B2	LMNB2	Color2 [A=255, R=169, G=169, B=169]	1	4					39	35	35	58.2	54.2	54.2	69.948	0	217.15	9889000000	169	30.5741	30.7082	30.5107	30.9523	31.7791	30.9646
0.0520096	1.28392	-0.444496	Q03405	Q03405	Urokinase plasminogen activator surface receptor	PLAUR	Color2 [A=255, R=169, G=169, B=169]	1	4					5	5	5	25.4	25.4	25.4	36.978	0	34.497	249440000	19	25.4153	25.4523	25.6967	26.0827	26.1206	25.6943
0.0768458	1.11438	-0.477516	Q03518	Q03518	Antigen peptide transporter 1	TAP1	Color2 [A=255, R=169, G=169, B=169]	1	4					9	9	9	17.6	17.6	17.6	87.217	0	82.738	729330000	33	27.1355	27.1005	26.8519	27.5494	27.7963	27.1748
0.0196549	1.70653	-0.576691	Q03519;Q9NRK6	Q03519	Antigen peptide transporter 2	TAP2	Color2 [A=255, R=169, G=169, B=169]	1	4					11	11	10	18.8	18.8	17.6	75.663	0	52.301	825250000	36	27.2147	27.2443	26.9691	27.6551	27.9622	27.5408
0.0293011	1.53312	-0.750497	O75955	O75955	Flotillin-1	FLOT1	Color2 [A=255, R=169, G=169, B=169]	1	4					6	6	6	18.3	18.3	18.3	47.355	0	21.866	309750000	16	25.4354	25.5457	25.5512	26.0383	26.7066	26.0388
0.080998	1.09153	0.803623	Q04206	Q04206	Transcription factor p65	RELA	Color2 [A=255, R=169, G=169, B=169]	1	4					5	5	5	13.4	13.4	13.4	60.218	0	23.911	189000000	9	25.2821	25.3847	25.7977	24.709	24.1389	25.2057
0.288974	0.539141	1.0319	Q04323	Q04323	UBX domain-containing protein 1	UBXN1	Color2 [A=255, R=169, G=169, B=169]	1	4					4	4	4	32	32	32	33.325	0	26.301	391030000	20	25.7151	27.1483	26.6565	24.0246	26.0167	26.3828
0.22738	0.643247	0.446177	Q04446	Q04446	1,4-alpha-glucan-branching enzyme	GBE1	Color2 [A=255, R=169, G=169, B=169]	1	4					19	19	19	44.6	44.6	44.6	80.473	0	62.069	1323200000	52	28.2169	28.0065	28.3766	27.2211	28.2369	27.8034
0.165802	0.780409	0.394567	Q04637;REV__Q8NEG2	Q04637	Eukaryotic translation initiation factor 4 gamma 1	EIF4G1	Color2 [A=255, R=169, G=169, B=169]	1	4					45	45	40	35.3	35.3	32.2	175.49	0	296.49	9788000000	226	31.1533	31.1744	31.0612	30.6037	31.1835	30.418
0.616857	0.209816	-0.160581	Q04721;P0DPK4;P0DPK3;Q7Z3S9;P46531	Q04721	Neurogenic locus notch homolog protein 2;Notch 2 extracellular truncation;Notch 2 intracellular domain	NOTCH2	Color2 [A=255, R=169, G=169, B=169]	1	4					14	14	14	8.1	8.1	8.1	265.4	0	43.602	494900000	26	26.5863	26.6189	26.4975	26.516	27.3097	26.3588
0.321328	0.493052	0.300522	Q04760	Q04760	Lactoylglutathione lyase	GLO1	Color2 [A=255, R=169, G=169, B=169]	1	4					10	10	10	62	62	62	20.777	0	48.676	2606500000	59	29.1671	29.1652	29.3267	28.6556	29.4397	28.662
0.409917	0.387304	0.0694173	Q04837	Q04837	Single-stranded DNA-binding protein, mitochondrial	SSBP1	Color2 [A=255, R=169, G=169, B=169]	1	4					9	9	9	58.8	58.8	58.8	17.259	0	144.03	3814500000	55	29.534	29.5673	29.745	29.537	29.6151	29.4859
0.128455	0.891251	0.456776	Q04917	Q04917	14-3-3 protein eta	YWHAH	Color2 [A=255, R=169, G=169, B=169]	1	4					19	15	15	69.1	60.2	60.2	28.218	0	323.31	5561000000	70	30.4802	30.4283	30.3196	29.7218	30.4209	29.715
0.193538	0.713235	-0.451876	Q05048	Q05048	Cleavage stimulation factor subunit 1	CSTF1	Color2 [A=255, R=169, G=169, B=169]	1	4					6	6	6	17.2	17.2	17.2	48.357	0	35.586	310570000	9	25.8437	25.76	25.5914	25.949	26.7408	25.8609
0.604702	0.218458	0.460636	Q05086	Q05086	Ubiquitin-protein ligase E3A	UBE3A	Color2 [A=255, R=169, G=169, B=169]	1	4					5	5	5	11.1	11.1	11.1	100.69	0	20.037	107060000	10	25.016	25.6504	23.2928	24.7068	23.3561	24.5144
0.595477	0.225135	0.142788	Q05397	Q05397	Focal adhesion kinase 1	PTK2	Color2 [A=255, R=169, G=169, B=169]	1	4					10	10	10	11.3	11.3	11.3	119.23	0	21.425	556110000	24	26.759	26.6728	26.7938	26.3224	27.0882	26.3866
0.0353713	1.45135	-0.492643	Q05519	Q05519	Serine/arginine-rich splicing factor 11	SRSF11	Color2 [A=255, R=169, G=169, B=169]	1	4					4	4	4	12.4	12.4	12.4	53.542	0	12.996	374320000	14	26.1616	25.8029	25.9133	26.3898	26.6777	26.2881
0.000685888	3.16375	-0.750692	Q6NUQ4	Q6NUQ4	Transmembrane protein 214	TMEM214	Color2 [A=255, R=169, G=169, B=169]	1	4					16	16	16	30.3	30.3	30.3	77.15	0	107.51	1675300000	51	28.0708	28.2501	28.0496	28.9443	28.8932	28.785
0.148475	0.828348	-0.475566	Q05682;REV__Q13136;REV__O75334	Q05682	Caldesmon	CALD1	Color2 [A=255, R=169, G=169, B=169]	1	4					21	21	21	27.5	27.5	27.5	93.23	0	165.89	5657200000	109	29.8921	29.916	29.9173	30.2097	30.9065	30.0359
0.203666	0.691082	0.243397	Q06210	Q06210	Glutamine--fructose-6-phosphate aminotransferase [isomerizing] 1	GFPT1	Color2 [A=255, R=169, G=169, B=169]	1	4					24	24	21	45.1	45.1	39.1	78.806	0	185.42	3083300000	92	29.4402	29.4287	29.4767	29.3196	29.4061	28.8897
0.995531	0.00194516	0.00146675	Q06323	Q06323	Proteasome activator complex subunit 1	PSME1	Color2 [A=255, R=169, G=169, B=169]	1	4					11	11	11	43	43	43	28.723	0	96.835	5145600000	72	30.0396	30.1877	29.9453	29.9074	30.518	29.7427
0.853442	0.0688259	-0.175878	Q06481	Q06481	Amyloid-like protein 2	APLP2	Color2 [A=255, R=169, G=169, B=169]	1	4					4	3	3	8.1	7.1	7.1	86.955	0	12.902	155460000	11	24.9591	24.3082	25.2312	26.2405	23.3786	25.407
0.0569771	1.2443	0.627986	Q06546	Q06546	GA-binding protein alpha chain	GABPA	Color2 [A=255, R=169, G=169, B=169]	1	4					2	2	2	5.7	5.7	5.7	51.295	0	12.288	95443000	7	24.6235	24.8516	24.557	23.8057	23.8549	24.4875
0.766265	0.115621	0.0948423	Q06710;Q02548;Q02962	Q06710	Paired box protein Pax-8	PAX8	Color2 [A=255, R=169, G=169, B=169]	1	4					3	3	3	9.8	9.8	9.8	48.217	0	27.484	111830000	8	25.0732	24.5375	24.3627	24.9732	24.4155	24.3003
0.249161	0.60352	0.895187	Q06787	Q06787	Fragile X mental retardation protein 1	FMR1	Color2 [A=255, R=169, G=169, B=169]	1	4					7	6	5	14.2	13	10	71.174	0	27.789	237950000	9	25.8138	25.6137	25.9821	23.6104	25.723	25.3906
0.254009	0.595151	0.327864	Q06830	Q06830	Peroxiredoxin-1	PRDX1	Color2 [A=255, R=169, G=169, B=169]	1	4					15	15	12	73.9	73.9	60.8	22.11	0	140.88	36267000000	137	32.9099	33.0483	32.9626	32.4355	33.1303	32.3713
0.589268	0.229687	0.191038	Q07020	Q07020	60S ribosomal protein L18	RPL18	Color2 [A=255, R=169, G=169, B=169]	1	4					6	6	6	29.3	29.3	29.3	21.634	0	74.503	6731800000	52	30.6947	30.6028	30.5457	30.151	31.0669	30.0522
0.365515	0.437095	-0.202723	Q07021	Q07021	Complement component 1 Q subcomponent-binding protein, mitochondrial	C1QBP	Color2 [A=255, R=169, G=169, B=169]	1	4					8	8	8	50	50	50	31.362	0	195.3	9895000000	124	31.1798	30.9189	30.9939	31.3934	30.8684	31.439
0.0670994	1.17328	-0.639018	Q07065	Q07065	Cytoskeleton-associated protein 4	CKAP4	Color2 [A=255, R=169, G=169, B=169]	1	4					26	26	26	52.5	52.5	52.5	66.022	0	323.31	17118000000	235	31.4723	31.4717	31.3696	31.8531	32.5833	31.7942
0.61442	0.211534	-0.102003	Q07157	Q07157	Tight junction protein ZO-1	TJP1	Color2 [A=255, R=169, G=169, B=169]	1	4					22	22	22	17.4	17.4	17.4	195.46	0	77.846	1369900000	65	28.0841	28.0321	28.1716	28.0313	28.5625	28
0.0313602	1.50362	-0.45776	Q07666;Q5VWX1	Q07666	KH domain-containing, RNA-binding, signal transduction-associated protein 1	KHDRBS1	Color2 [A=255, R=169, G=169, B=169]	1	4					9	9	8	30.7	30.7	30.7	48.227	0	151.75	3411900000	67	29.3181	29.3516	29.206	29.6599	30.0128	29.5763
0.185566	0.731502	0.752083	Q07812	Q07812	Apoptosis regulator BAX	BAX	Color2 [A=255, R=169, G=169, B=169]	1	4					3	3	3	22.9	22.9	22.9	21.184	0	17.203	125020000	11	25.226	24.7421	25.199	23.9209	23.8009	25.1891
0.359883	0.443839	0.28211	Q07866	Q07866	Kinesin light chain 1	KLC1	Color2 [A=255, R=169, G=169, B=169]	1	4					15	15	11	33.9	33.9	23.9	65.309	0	107.7	1045300000	45	27.9743	27.7603	27.7985	27.4206	28.0754	27.1908
0.84809	0.071558	-0.0559432	Q07955	Q07955	Serine/arginine-rich splicing factor 1	SRSF1	Color2 [A=255, R=169, G=169, B=169]	1	4					14	14	13	47.2	47.2	44.4	27.744	0	58.198	8528000000	122	30.643	30.6679	30.6326	30.456	31.2502	30.4051
0.000340579	3.46778	0.722871	Q07960	Q07960	Rho GTPase-activating protein 1	ARHGAP1	Color2 [A=255, R=169, G=169, B=169]	1	4					10	10	10	37.6	37.6	37.6	50.435	0	66.407	998010000	27	27.971	28.0113	27.9045	27.3194	27.2657	27.133
0.587647	0.230883	0.300792	Q08170	Q08170	Serine/arginine-rich splicing factor 4	SRSF4	Color2 [A=255, R=169, G=169, B=169]	1	4					7	2	2	15	5.5	5.5	56.678	0	5.1338	91860000	6	23.9723	24.7663	24.9238	24.3231	23.4979	24.9391
0.329963	0.481535	0.215535	Q08209;P16298;P48454	Q08209	Serine/threonine-protein phosphatase 2B catalytic subunit alpha isoform	PPP3CA	Color2 [A=255, R=169, G=169, B=169]	1	4					11	11	11	41.1	41.1	41.1	58.687	0	67.055	792710000	32	27.3099	27.4417	27.2402	26.9278	27.4857	26.9317
0.167438	0.776146	-0.435348	Q08211	Q08211	ATP-dependent RNA helicase A	DHX9	Color2 [A=255, R=169, G=169, B=169]	1	4					49	49	49	48	48	48	140.96	0	323.31	13835000000	244	31.2701	31.2959	31.1122	31.3987	32.1653	31.4203
0.047228	1.3258	-0.513071	Q08257	Q08257	Quinone oxidoreductase	CRYZ	Color2 [A=255, R=169, G=169, B=169]	1	4					19	19	19	83.3	83.3	83.3	35.206	0	195.78	5466400000	151	29.8756	29.8575	29.9282	30.3873	30.718	30.0952
0.267431	0.572788	-0.394373	Q08379	Q08379	Golgin subfamily A member 2	GOLGA2	Color2 [A=255, R=169, G=169, B=169]	1	4					9	9	9	12.7	12.7	12.7	113.08	0	31.376	266140000	22	25.9316	25.3951	25.5038	25.7572	26.5222	25.7342
0.659189	0.18099	-0.0700874	Q08380	Q08380	Galectin-3-binding protein	LGALS3BP	Color2 [A=255, R=169, G=169, B=169]	1	4					9	9	9	23.4	23.4	23.4	65.33	0	59.362	571330000	35	26.9598	26.9435	26.8717	27.2202	26.7246	27.0405
0.0470434	1.3275	-0.669275	Q08722	Q08722	Leukocyte surface antigen CD47	CD47	Color2 [A=255, R=169, G=169, B=169]	1	4					3	3	3	8.7	8.7	8.7	35.213	0	7.8817	1223600000	17	27.7443	27.576	27.5054	28.1798	28.7073	27.9463
0.195721	0.708362	0.793445	Q08752	Q08752	Peptidyl-prolyl cis-trans isomerase D	PPID	Color2 [A=255, R=169, G=169, B=169]	1	4					2	2	2	5.7	5.7	5.7	40.763	0	4.8411	130090000	8	24.9282	25.049	25.0665	24.132	25.1449	23.3865
0.0523738	1.28089	0.344	Q08945	Q08945	FACT complex subunit SSRP1	SSRP1	Color2 [A=255, R=169, G=169, B=169]	1	4					13	13	13	25.4	25.4	25.4	81.074	0	81.899	1904700000	48	28.8655	28.7501	28.7174	28.4728	28.6151	28.2131
0.00104677	2.98015	-0.751872	P04040	P04040	Catalase	CAT	Color2 [A=255, R=169, G=169, B=169]	1	4					15	15	15	42.9	42.9	42.9	59.755	0	98.007	1280400000	49	27.5174	27.7965	27.7206	28.3747	28.4754	28.44
0.647609	0.188687	0.0817935	Q08J23	Q08J23	tRNA (cytosine(34)-C(5))-methyltransferase	NSUN2	Color2 [A=255, R=169, G=169, B=169]	1	4					31	31	31	52	52	52	86.47	0	128.29	3604800000	122	29.4874	29.6284	29.5417	29.3309	29.7911	29.2902
0.468356	0.329424	0.0642236	Q09028	Q09028	Histone-binding protein RBBP4	RBBP4	Color2 [A=255, R=169, G=169, B=169]	1	4					14	9	9	55.5	48.2	48.2	47.655	0	60.412	3377500000	55	29.0928	29.2669	29.246	29.0461	29.1201	29.2467
0.995443	0.00198372	-0.00119718	Q09161	Q09161	Nuclear cap-binding protein subunit 1	NCBP1	Color2 [A=255, R=169, G=169, B=169]	1	4					18	18	18	32.8	32.8	32.8	91.838	0	88.21	1593500000	62	28.3961	28.4993	28.3569	28.1428	28.7889	28.3242
0.667668	0.17544	-0.112501	Q09666	Q09666	Neuroblast differentiation-associated protein AHNAK	AHNAK	Color2 [A=255, R=169, G=169, B=169]	1	4					233	233	233	68.3	68.3	68.3	629.09	0	323.31	187170000000	1761	35.0784	35.1764	35.1423	35.0776	35.7208	34.9361
0.186963	0.728245	1.13113	Q0VDF9	Q0VDF9	Heat shock 70 kDa protein 14	HSPA14	Color2 [A=255, R=169, G=169, B=169]	1	4					5	5	5	15.5	15.5	15.5	54.794	0	11.048	194570000	6	25.4018	25.7405	23.4898	23.5315	23.752	23.9552
0.0107475	1.96869	-0.721504	Q0ZGT2	Q0ZGT2	Nexilin	NEXN	Color2 [A=255, R=169, G=169, B=169]	1	4					6	6	6	13.5	13.5	13.5	80.657	0	19.479	150390000	15	24.5138	24.6108	24.5474	25.0029	25.5482	25.2854
0.0880127	1.05545	-0.395917	Q10471	Q10471	Polypeptide N-acetylgalactosaminyltransferase 2;Polypeptide N-acetylgalactosaminyltransferase 2 soluble form	GALNT2	Color2 [A=255, R=169, G=169, B=169]	1	4					18	18	18	39.9	39.9	39.9	64.732	0	95.853	2163000000	61	28.4805	28.5724	28.5413	28.969	29.206	28.6069
0.390281	0.408622	0.193125	Q10567	Q10567	AP-1 complex subunit beta-1	AP1B1	Color2 [A=255, R=169, G=169, B=169]	1	4					27	13	13	41.4	25.9	25.9	104.64	0	57.157	786530000	34	27.4126	27.4763	27.3467	26.9119	27.5866	27.1578
0.378084	0.422412	-0.174377	Q10570	Q10570	Cleavage and polyadenylation specificity factor subunit 1	CPSF1	Color2 [A=255, R=169, G=169, B=169]	1	4					8	8	8	8.2	8.2	8.2	160.88	0	25.057	275200000	15	26.0184	25.7908	25.6236	25.9839	25.7542	26.2178
0.186855	0.728495	-0.275876	Q10713	Q10713	Mitochondrial-processing peptidase subunit alpha	PMPCA	Color2 [A=255, R=169, G=169, B=169]	1	4					15	15	15	36.8	36.8	36.8	58.252	0	77.475	1689400000	61	28.2716	28.2521	28.3959	28.337	28.9025	28.5077
0.00404692	2.39288	-0.752716	Q15582	Q15582	Transforming growth factor-beta-induced protein ig-h3	TGFBI	Color2 [A=255, R=169, G=169, B=169]	1	4					13	13	13	33.2	33.2	33.2	74.68	0	61.892	1162900000	41	27.8131	27.5704	27.5471	28.3419	28.5796	28.2673
0.520771	0.283353	-0.124893	Q12768	Q12768	WASH complex subunit strumpellin	KIAA0196	Color2 [A=255, R=169, G=169, B=169]	1	4					8	8	8	11.7	11.7	11.7	134.28	0	21.426	240600000	20	25.8471	25.6939	25.4094	25.8035	25.5493	25.9722
0.00973667	2.01159	-0.735203	Q12769	Q12769	Nuclear pore complex protein Nup160	NUP160	Color2 [A=255, R=169, G=169, B=169]	1	4					15	15	15	17.5	17.5	17.5	162.12	0	120.44	965910000	50	27.2426	27.4739	27.3194	27.978	27.9003	28.3632
0.0594459	1.22588	-0.357895	Q12788	Q12788	Transducin beta-like protein 3	TBL3	Color2 [A=255, R=169, G=169, B=169]	1	4					4	4	4	7.2	7.2	7.2	89.034	0	25.742	216660000	15	25.3193	25.3723	25.1361	25.4634	25.8579	25.5801
0.94714	0.023586	0.00794601	Q12792	Q12792	Twinfilin-1	TWF1	Color2 [A=255, R=169, G=169, B=169]	1	4					11	10	10	42.6	40.6	40.6	40.282	0	99.303	726870000	33	27.1452	27.3047	27.3043	27.1474	27.4421	27.1408
0.0491483	1.30849	-0.758752	Q9BU23	Q9BU23	Lipase maturation factor 2	LMF2	Color2 [A=255, R=169, G=169, B=169]	1	4					7	7	7	15.1	15.1	15.1	79.697	0	60.575	373460000	35	25.9261	26.1181	26.1668	26.9456	26.3293	27.2124
0.610168	0.214551	-0.113448	Q12824	Q12824	SWI/SNF-related matrix-associated actin-dependent regulator of chromatin subfamily B member 1	SMARCB1	Color2 [A=255, R=169, G=169, B=169]	1	4					6	6	6	21.8	21.8	21.8	44.141	0	37.818	419990000	19	26.4285	26.2566	26.2275	26.0951	26.7706	26.3872
0.279984	0.552867	-0.285692	Q12841	Q12841	Follistatin-related protein 1	FSTL1	Color2 [A=255, R=169, G=169, B=169]	1	4					7	7	7	30.2	30.2	30.2	34.985	0	62.948	693300000	36	26.9381	26.9137	27.0331	27.0139	27.6991	27.0289
0.368348	0.433742	0.754921	Q12846	Q12846	Syntaxin-4	STX4	Color2 [A=255, R=169, G=169, B=169]	1	4					4	4	4	25.9	25.9	25.9	34.18	0	19.05	131500000	9	24.0714	24.5676	24.8268	22.7632	25.1202	23.3176
0.821613	0.0853329	-0.0660496	Q12849	Q12849	G-rich sequence factor 1	GRSF1	Color2 [A=255, R=169, G=169, B=169]	1	4					13	13	13	44.6	44.6	44.6	53.126	0	125.2	1633900000	71	28.3731	28.4588	28.487	28.3197	28.1555	29.0419
0.0509984	1.29244	-0.336327	Q12874	Q12874	Splicing factor 3A subunit 3	SF3A3	Color2 [A=255, R=169, G=169, B=169]	1	4					17	17	17	42.7	42.7	42.7	58.848	0	270.08	4107700000	105	29.4946	29.5926	29.5998	29.7631	30.132	29.8009
0.901731	0.0449228	-0.13979	Q12888	Q12888	Tumor suppressor p53-binding protein 1	TP53BP1	Color2 [A=255, R=169, G=169, B=169]	1	4					7	7	7	5.5	5.5	5.5	213.57	0	16.095	193460000	8	25.1377	25.3461	23.5119	25.7248	25.667	23.0232
0.928251	0.0323345	0.0201035	Q12904	Q12904	Aminoacyl tRNA synthase complex-interacting multifunctional protein 1;Endothelial monocyte-activating polypeptide 2	AIMP1	Color2 [A=255, R=169, G=169, B=169]	1	4					13	13	13	59.3	59.3	59.3	34.352	0	65.622	1903400000	49	28.4403	28.6995	28.6755	28.5673	28.9274	28.2603
0.188236	0.725298	-0.251389	Q12905	Q12905	Interleukin enhancer-binding factor 2	ILF2	Color2 [A=255, R=169, G=169, B=169]	1	4					17	17	17	74.6	74.6	74.6	43.062	0	232.43	7987500000	144	30.75	30.492	30.5379	30.8905	30.5873	31.0563
0.139051	0.856825	-0.466796	Q12906	Q12906	Interleukin enhancer-binding factor 3	ILF3	Color2 [A=255, R=169, G=169, B=169]	1	4					29	29	25	44.6	44.6	40.8	95.337	0	218.11	10976000000	187	30.8477	30.8858	30.7671	31.0561	31.8019	31.043
0.0881646	1.05471	-0.480846	Q12907	Q12907	Vesicular integral-membrane protein VIP36	LMAN2	Color2 [A=255, R=169, G=169, B=169]	1	4					13	13	13	51.7	51.7	51.7	40.228	0	80.181	3309900000	62	29.0834	29.4158	29.2527	29.4564	30.0999	29.6382
0.0649451	1.18745	-1.56682	Q12913	Q12913	Receptor-type tyrosine-protein phosphatase eta	PTPRJ	Color2 [A=255, R=169, G=169, B=169]	1	4					8	8	8	9.3	9.3	9.3	145.94	0	20.562	132480000	14	24.8696	22.8784	23.3477	25.2221	25.5503	25.0236
0.13735	0.862172	-0.364687	Q12931	Q12931	Heat shock protein 75 kDa, mitochondrial	TRAP1	Color2 [A=255, R=169, G=169, B=169]	1	4					22	22	22	42.5	42.5	42.5	80.109	0	157.52	5129600000	92	29.8299	29.8871	29.7586	30.0606	30.5698	29.9393
0.421267	0.375443	-0.225579	Q12959;Q15700;Q92796	Q12959	Disks large homolog 1	DLG1	Color2 [A=255, R=169, G=169, B=169]	1	4					12	12	12	19.4	19.4	19.4	100.45	0	43.551	696040000	32	27.1204	26.9376	26.9313	27.0248	27.7077	26.9337
0.13878	0.857673	-0.537547	Q12965	Q12965	Unconventional myosin-Ie	MYO1E	Color2 [A=255, R=169, G=169, B=169]	1	4					9	9	6	14.4	14.4	10.9	127.06	0	29.58	426270000	13	26.2553	26.0867	25.8306	26.1469	26.5779	27.0605
0.30117	0.521188	0.908833	Q12979	Q12979	Active breakpoint cluster region-related protein	ABR	Color2 [A=255, R=169, G=169, B=169]	1	4					3	3	3	5.6	5.6	5.6	97.597	0	12.501	180020000	13	24.0406	25.1238	25.5518	25.1138	22.9711	23.9049
0.992206	0.00339835	-0.00514921	Q12996	Q12996	Cleavage stimulation factor subunit 3	CSTF3	Color2 [A=255, R=169, G=169, B=169]	1	4					11	11	11	22	22	22	82.921	0	78.375	604160000	26	26.4684	27.2079	27.3167	27.2622	26.1854	27.5608
0.00938117	2.02774	-0.759055	P19320	P19320	Vascular cell adhesion protein 1	VCAM1	Color2 [A=255, R=169, G=169, B=169]	1	4					27	27	26	54.7	54.7	54.7	81.275	0	253.71	7758600000	117	30.2329	30.2324	30.0865	30.7532	31.2488	30.8271
0.234119	0.630563	0.63304	Q13017	Q13017	Rho GTPase-activating protein 5	ARHGAP5	Color2 [A=255, R=169, G=169, B=169]	1	4					6	6	6	6.6	6.6	6.6	172.46	0	18.661	125620000	11	25.2535	24.5118	25.0718	24.2871	23.6447	25.0062
0.836298	0.0776391	-0.0807813	Q13033	Q13033	Striatin-3	STRN3	Color2 [A=255, R=169, G=169, B=169]	1	4					2	2	2	6.5	6.5	6.5	87.208	0	7.3197	64398000	5	24.388	23.8536	23.997	24.8198	23.8268	23.8344
0.904724	0.043484	-0.0326996	Q13045	Q13045	Protein flightless-1 homolog	FLII	Color2 [A=255, R=169, G=169, B=169]	1	4					25	25	25	31.1	31.1	31.1	144.75	0	200.55	1803500000	86	28.5626	28.3257	28.4659	28.2477	28.9783	28.2264
0.91763	0.0373325	-0.0210756	Q13057	Q13057	Bifunctional coenzyme A synthase;Phosphopantetheine adenylyltransferase;Dephospho-CoA kinase	COASY	Color2 [A=255, R=169, G=169, B=169]	1	4					4	4	4	8.7	8.7	8.7	62.328	0	11.676	326050000	8	25.9146	25.73	25.9627	25.5364	26.0981	26.036
0.908774	0.0415439	0.0208416	Q13077	Q13077	TNF receptor-associated factor 1	TRAF1	Color2 [A=255, R=169, G=169, B=169]	1	4					4	4	4	10.3	10.3	10.3	46.163	0	8.8394	182450000	7	25.0194	25.2274	25.2845	25.1693	25.4104	24.8891
0.382545	0.417317	-0.613031	Q13084	Q13084	39S ribosomal protein L28, mitochondrial	MRPL28	Color2 [A=255, R=169, G=169, B=169]	1	4					6	6	6	36.3	36.3	36.3	30.156	0	56.933	625370000	24	26.7696	26.8393	26.6402	27.2621	26.3379	28.4882
0.392474	0.406189	0.543132	Q13085;O00763	Q13085	Acetyl-CoA carboxylase 1;Biotin carboxylase	ACACA	Color2 [A=255, R=169, G=169, B=169]	1	4					13	13	13	10.2	10.2	10.2	265.55	0	38.701	259100000	16	26.0933	25.7764	25.6065	24.251	26.1241	25.4717
0.110938	0.954919	1.42744	Q13098	Q13098	COP9 signalosome complex subunit 1	GPS1	Color2 [A=255, R=169, G=169, B=169]	1	4					8	8	8	27.7	27.7	27.7	55.536	0	25.471	168330000	18	25.6936	25.611	25.1923	24.8461	24.6572	22.7113
0.0308727	1.51042	-0.357197	Q13112	Q13112	Chromatin assembly factor 1 subunit B	CHAF1B	Color2 [A=255, R=169, G=169, B=169]	1	4					2	2	2	4.7	4.7	4.7	61.492	0.0010941	3.5071	55053000	7	23.9648	24.191	24.0701	24.4619	24.5675	24.2681
0.395032	0.403367	-0.189372	Q13123	Q13123	Protein Red	IK	Color2 [A=255, R=169, G=169, B=169]	1	4					5	5	5	11.7	11.7	11.7	65.601	0	25.31	203250000	18	25.3493	25.3818	25.2031	25.2654	25.8794	25.3575
0.123151	0.909562	0.328696	Q13126	Q13126	S-methyl-5-thioadenosine phosphorylase	MTAP	Color2 [A=255, R=169, G=169, B=169]	1	4					9	9	9	45.6	45.6	45.6	31.236	0	33.803	727460000	23	27.4998	27.1897	27.3762	26.7711	27.2641	27.0444
0.0654372	1.18418	0.654558	Q13131;P54646	Q13131	5-AMP-activated protein kinase catalytic subunit alpha-1	PRKAA1	Color2 [A=255, R=169, G=169, B=169]	1	4					5	5	5	15.4	15.4	15.4	64.009	0	27.379	118800000	9	25.0475	24.7183	24.358	24.0902	23.7476	24.3224
0.601631	0.22067	0.586495	Q13144	Q13144	Translation initiation factor eIF-2B subunit epsilon	EIF2B5	Color2 [A=255, R=169, G=169, B=169]	1	4					4	4	4	10.7	10.7	10.7	80.379	0	34.346	99609000	9	24.5349	24.6609	25.0708	25.8931	24.2626	22.3514
0.30636	0.513768	-0.155181	Q13148	Q13148	TAR DNA-binding protein 43	TARDBP	Color2 [A=255, R=169, G=169, B=169]	1	4					14	14	14	46.4	46.4	46.4	44.739	0	176.03	3313900000	81	29.3686	29.3883	29.4953	29.6434	29.3269	29.7475
0.135846	0.866954	-0.457274	Q13151	Q13151	Heterogeneous nuclear ribonucleoprotein A0	HNRNPA0	Color2 [A=255, R=169, G=169, B=169]	1	4					9	9	9	39.7	39.7	39.7	30.84	0	144.87	7324900000	71	29.4562	29.9104	29.8471	30.0022	30.5953	29.9881
0.900866	0.0453396	-0.0308177	Q13155	Q13155	Aminoacyl tRNA synthase complex-interacting multifunctional protein 2	AIMP2	Color2 [A=255, R=169, G=169, B=169]	1	4					9	9	9	47.2	47.2	47.2	35.348	0	58.416	1009600000	41	27.6644	27.8319	27.5029	27.7781	28.0172	27.2963
0.168895	0.772382	-0.457597	Q13162	Q13162	Peroxiredoxin-4	PRDX4	Color2 [A=255, R=169, G=169, B=169]	1	4					11	9	9	49.1	43.5	43.5	30.54	0	64.169	3624600000	65	29.2269	29.2413	29.2989	29.4442	30.2573	29.4384
0.137921	0.860369	0.477126	Q13177;O75914;Q13153	Q13177	Serine/threonine-protein kinase PAK 2;PAK-2p27;PAK-2p34	PAK2	Color2 [A=255, R=169, G=169, B=169]	1	4					12	12	12	28.6	28.6	28.6	58.042	0	52.201	794830000	29	27.4428	27.6177	27.5036	27.0014	27.5017	26.6295
0.689692	0.161345	-0.0895023	Q13185	Q13185	Chromobox protein homolog 3	CBX3	Color2 [A=255, R=169, G=169, B=169]	1	4					8	8	6	52.5	52.5	37.2	20.811	0	104.86	3684300000	59	29.6512	29.3741	29.526	29.2338	29.8754	29.7106
0.0684345	1.16472	0.263414	Q13200	Q13200	26S proteasome non-ATPase regulatory subunit 2	PSMD2	Color2 [A=255, R=169, G=169, B=169]	1	4					39	39	39	62	62	62	100.2	0	323.31	11022000000	251	31.249	31.3755	31.2963	30.9624	31.2419	30.9262
0.962188	0.0167401	-0.0290114	Q13217	Q13217	DnaJ homolog subfamily C member 3	DNAJC3	Color2 [A=255, R=169, G=169, B=169]	1	4					4	4	4	16.1	16.1	16.1	57.579	0	49.272	308070000	19	25.747	26.2038	25.989	26.1154	24.9905	26.9209
0.719534	0.142948	0.0499134	Q13242	Q13242	Serine/arginine-rich splicing factor 9	SRSF9	Color2 [A=255, R=169, G=169, B=169]	1	4					7	6	6	31.2	28.1	28.1	25.542	0	15.66	352270000	10	26.1627	26.3399	26.3446	26.4388	26.2166	26.042
0.182413	0.738944	0.196877	Q13243	Q13243	Serine/arginine-rich splicing factor 5	SRSF5	Color2 [A=255, R=169, G=169, B=169]	1	4					7	6	6	25	21.7	21.7	31.263	0	36.752	936750000	26	27.6141	27.6837	27.3424	27.3876	27.4368	27.2252
0.613348	0.212293	-0.168698	Q13247	Q13247	Serine/arginine-rich splicing factor 6	SRSF6	Color2 [A=255, R=169, G=169, B=169]	1	4					9	9	4	25.6	25.6	11.9	39.586	0	38.459	2709600000	38	28.9448	28.9689	29.0116	28.9108	29.7536	28.7672
0.765365	0.116131	-0.385806	Q13257	Q13257	Mitotic spindle assembly checkpoint protein MAD2A	MAD2L1	Color2 [A=255, R=169, G=169, B=169]	1	4					2	2	2	12.2	12.2	12.2	23.51	0	7.7952	148130000	6	22.6728	26.0901	25.5624	24.1879	26.1774	25.1174
0.571947	0.242644	-0.129775	Q13263	Q13263	Transcription intermediary factor 1-beta	TRIM28	Color2 [A=255, R=169, G=169, B=169]	1	4					28	28	28	61.7	61.7	61.7	88.549	0	323.31	7663500000	167	30.4077	30.5808	30.4797	30.3555	31.023	30.479
0.181638	0.740793	0.339383	Q13283	Q13283	Ras GTPase-activating protein-binding protein 1	G3BP1	Color2 [A=255, R=169, G=169, B=169]	1	4					16	16	15	53.6	53.6	51.1	52.164	0	208.06	4945400000	99	30.2497	29.9464	30.0932	29.5731	30.1391	29.559
0.519318	0.284566	0.626006	Q13287	Q13287	N-myc-interactor	NMI	Color2 [A=255, R=169, G=169, B=169]	1	4					1	1	1	8.8	8.8	8.8	35.056	0	21.334	110670000	6	22.9018	24.0796	25.3663	23.8905	22.4405	24.1387
0.0530292	1.27548	0.433153	Q13310;P0CB38	Q13310	Polyadenylate-binding protein 4	PABPC4	Color2 [A=255, R=169, G=169, B=169]	1	4					15	6	6	29.2	12	12	70.782	0	80.13	854800000	21	27.8409	27.7355	27.4446	27.2108	27.4379	27.0729
0.784451	0.105434	0.120207	Q13322	Q13322	Growth factor receptor-bound protein 10	GRB10	Color2 [A=255, R=169, G=169, B=169]	1	4					3	3	3	6.6	6.6	6.6	67.231	0	18.824	85666000	8	24.2755	24.2156	23.9217	23.7957	24.787	23.4695
0.848423	0.0713876	0.301603	Q13330	Q13330	Metastasis-associated protein MTA1	MTA1	Color2 [A=255, R=169, G=169, B=169]	1	4					8	7	5	14.5	13.1	8.8	80.785	0	24.982	225040000	14	26.2135	25.0807	25.0417	26.8195	22.3013	26.3103
0.000324509	3.48877	0.472614	Q13347	Q13347	Eukaryotic translation initiation factor 3 subunit I	EIF3I	Color2 [A=255, R=169, G=169, B=169]	1	4					20	20	20	82.5	82.5	82.5	36.501	0	203.42	3955300000	112	29.9018	29.8921	29.8692	29.3728	29.4948	29.3776
0.835859	0.0778668	-0.185699	Q13362	Q13362	Serine/threonine-protein phosphatase 2A 56 kDa regulatory subunit gamma isoform	PPP2R5C	Color2 [A=255, R=169, G=169, B=169]	1	4					10	5	3	28.4	11.8	8.6	61.06	0	21.184	241250000	11	25.3412	25.856	25.3115	26.0298	24.1267	26.9092
0.85485	0.0681101	0.0561263	Q13363	Q13363	C-terminal-binding protein 1	CTBP1	Color2 [A=255, R=169, G=169, B=169]	1	4					9	5	5	30.5	22.7	22.7	47.535	0	99.254	432430000	15	26.4134	26.1857	26.7344	26.859	26.2321	26.074
0.144647	0.839691	0.491699	Q13404;Q15819	Q13404;Q15819	Ubiquitin-conjugating enzyme E2 variant 1;Ubiquitin-conjugating enzyme E2 variant 2	UBE2V1;UBE2V2	Color2 [A=255, R=169, G=169, B=169]	1	4					6	6	6	49	49	49	16.495	0	48.661	1657200000	33	28.4828	28.6833	28.5794	27.9197	28.6108	27.7397
0.148564	0.828087	1.79745	Q13405	Q13405	39S ribosomal protein L49, mitochondrial	MRPL49	Color2 [A=255, R=169, G=169, B=169]	1	4					2	2	2	15.1	15.1	15.1	19.198	0	31.063	391490000	14	26.741	26.6299	26.6444	23.8094	23.9293	26.8843
0.0126572	1.89766	0.57693	Q13409	Q13409	Cytoplasmic dynein 1 intermediate chain 2	DYNC1I2	Color2 [A=255, R=169, G=169, B=169]	1	4					13	13	13	40	40	40	71.456	0	192.98	1794400000	81	28.8266	28.8547	28.6795	27.9732	28.3843	28.2725
0.13536	0.868509	0.402292	Q13418	Q13418	Integrin-linked protein kinase	ILK	Color2 [A=255, R=169, G=169, B=169]	1	4					15	15	15	35	35	35	51.419	0	76.124	1930200000	51	28.5705	28.5882	28.5758	27.8605	28.5879	28.0793
0.00259728	2.58548	-0.594992	Q13423	Q13423	NAD(P) transhydrogenase, mitochondrial	NNT	Color2 [A=255, R=169, G=169, B=169]	1	4					15	15	15	21.3	21.3	21.3	113.89	0	49	674930000	33	26.8485	26.9838	26.7874	27.5324	27.3335	27.5389
0.577695	0.238301	0.544098	Q13425	Q13425	Beta-2-syntrophin	SNTB2	Color2 [A=255, R=169, G=169, B=169]	1	4					3	3	3	5.9	5.9	5.9	57.949	0	7.8418	109720000	9	24.5236	23.3591	25.2648	25.2265	22.9062	23.3825
0.960183	0.0176458	-0.0214526	Q13427	Q13427	Peptidyl-prolyl cis-trans isomerase G	PPIG	Color2 [A=255, R=169, G=169, B=169]	1	4					5	5	5	9.4	9.4	9.4	88.616	0	15.983	228410000	11	25.1802	25.7106	25.9671	26.1479	25.0193	25.7551
0.88633	0.0524046	-0.0475127	Q13428	Q13428	Treacle protein	TCOF1	Color2 [A=255, R=169, G=169, B=169]	1	4					11	11	11	8.2	8.2	8.2	152.1	0	33.606	430780000	32	26.3546	26.3905	26.3159	26.1315	27.0219	26.0502
0.179538	0.745843	-0.26657	Q13435	Q13435	Splicing factor 3B subunit 2	SF3B2	Color2 [A=255, R=169, G=169, B=169]	1	4					20	20	20	34.4	34.4	34.4	100.23	0	146.72	1485700000	62	28.1192	27.9615	28.1481	28.1456	28.6452	28.2378
0.690437	0.160876	-0.167522	Q13439	Q13439	Golgin subfamily A member 4	GOLGA4	Color2 [A=255, R=169, G=169, B=169]	1	4					5	5	5	2.6	2.6	2.6	261.14	0	10.417	72051000	10	24.4437	24.0894	24.1655	25.0733	23.7734	24.3544
0.246703	0.607826	0.318572	Q13442	Q13442	28 kDa heat- and acid-stable phosphoprotein	PDAP1	Color2 [A=255, R=169, G=169, B=169]	1	4					8	8	8	33.1	33.1	33.1	20.63	0	109.72	1365200000	41	28.1091	28.2616	28.3165	27.7184	28.3621	27.651
0.0271441	1.56633	-0.632466	Q13443	Q13443	Disintegrin and metalloproteinase domain-containing protein 9	ADAM9	Color2 [A=255, R=169, G=169, B=169]	1	4					7	7	7	11.1	11.1	11.1	90.555	0	22.24	285920000	18	25.6261	25.4395	25.4028	26.0177	26.4587	25.8895
0.858195	0.0664141	-0.086743	Q13444	Q13444	Disintegrin and metalloproteinase domain-containing protein 15	ADAM15	Color2 [A=255, R=169, G=169, B=169]	1	4					3	3	3	5.9	5.9	5.9	92.958	0	11.838	97265000	3	24.4913	23.9297	24.6234	23.6331	24.7716	24.9
0.0773764	1.11139	-0.791045	Q13492	Q13492	Phosphatidylinositol-binding clathrin assembly protein	PICALM	Color2 [A=255, R=169, G=169, B=169]	1	4					10	10	10	29.8	29.8	29.8	70.754	0	109.28	1496300000	38	28.1256	27.9008	27.841	29.1324	28.1045	29.0037
0.0601806	1.22054	-0.231766	Q13501	Q13501	Sequestosome-1	SQSTM1	Color2 [A=255, R=169, G=169, B=169]	1	4					7	7	7	34.3	34.3	34.3	47.687	0	152.57	777530000	38	27.37	27.1738	27.4641	27.5581	27.5294	27.6158
0.395982	0.402324	-0.153469	Q13505	Q13505	Metaxin-1	MTX1	Color2 [A=255, R=169, G=169, B=169]	1	4					5	5	5	13.9	13.9	13.9	51.462	0	27.034	399280000	16	26.4433	26.3387	26.248	26.6251	26.1951	26.6702
0.0143694	1.84256	0.558463	Q13509	Q13509	Tubulin beta-3 chain	TUBB3	Color2 [A=255, R=169, G=169, B=169]	1	4					18	6	6	58.2	30.2	30.2	50.432	0	66.592	1641600000	39	28.6698	28.7172	28.675	27.8615	28.2794	28.2458
0.0617647	1.20926	-2.02578	Q13510	Q13510	Acid ceramidase;Acid ceramidase subunit alpha;Acid ceramidase subunit beta	ASAH1	Color2 [A=255, R=169, G=169, B=169]	1	4					3	3	3	11.6	11.6	11.6	44.659	0	6.1333	197080000	3	22.5446	24.3073	23.0351	26.0049	25.8051	24.1544
0.00231871	2.63475	-0.746744	Q13523	Q13523	Serine/threonine-protein kinase PRP4 homolog	PRPF4B	Color2 [A=255, R=169, G=169, B=169]	1	4					9	9	9	11.6	11.6	11.6	116.99	0	38.418	359060000	19	25.8242	25.8955	25.9862	26.7012	26.4596	26.7853
0.32878	0.483095	-0.213252	Q13547	Q13547	Histone deacetylase 1	HDAC1	Color2 [A=255, R=169, G=169, B=169]	1	4					15	15	10	48.3	48.3	34.2	55.102	0	72.842	2231100000	63	28.6988	28.8175	28.6263	28.7843	29.2919	28.7061
0.968408	0.0139418	-0.00509453	Q13561	Q13561	Dynactin subunit 2	DCTN2	Color2 [A=255, R=169, G=169, B=169]	1	4					14	14	14	48.1	48.1	48.1	44.23	0	128.52	1686600000	48	28.6248	28.4135	28.4223	28.5417	28.6335	28.3006
0.581872	0.235172	0.681608	Q13563	Q13563	Polycystin-2	PKD2	Color2 [A=255, R=169, G=169, B=169]	1	4					7	7	7	7.7	7.7	7.7	109.69	0	21.006	590860000	12	27.803	26.1892	26.664	27.6494	24.201	26.761
0.900199	0.0456617	0.0111465	Q13564	Q13564	NEDD8-activating enzyme E1 regulatory subunit	NAE1	Color2 [A=255, R=169, G=169, B=169]	1	4					8	8	8	28.5	28.5	28.5	60.246	0	45.119	366540000	24	26.2123	26.2474	26.1805	26.1821	26.3519	26.0728
0.592648	0.227204	-0.13527	Q13573	Q13573	SNW domain-containing protein 1	SNW1	Color2 [A=255, R=169, G=169, B=169]	1	4					9	9	9	28.2	28.2	28.2	61.494	0	77.548	748400000	44	27.4435	27.2569	27.2597	27.3328	27.1422	27.8909
0.0350614	1.45517	-0.76272	P13995	P13995	Bifunctional methylenetetrahydrofolate dehydrogenase/cyclohydrolase, mitochondrial;NAD-dependent methylenetetrahydrofolate dehydrogenase;Methenyltetrahydrofolate cyclohydrolase	MTHFD2	Color2 [A=255, R=169, G=169, B=169]	1	4					11	11	11	60.6	60.6	60.6	37.895	0	165.4	2765600000	67	28.3874	28.8809	28.6135	29.329	29.0829	29.7579
0.0615063	1.21108	-0.414916	Q13595	Q13595	Transformer-2 protein homolog alpha	TRA2A	Color2 [A=255, R=169, G=169, B=169]	1	4					7	6	6	26.6	23.4	23.4	32.688	0	23.25	683670000	21	26.9832	26.723	27.0925	27.2155	27.5831	27.2449
0.307168	0.512624	-0.942413	Q13596	Q13596	Sorting nexin-1	SNX1	Color2 [A=255, R=169, G=169, B=169]	1	4					7	6	6	14.2	12.3	12.3	59.069	0	12.551	174650000	6	24.1695	25.7853	23.4127	24.7159	26.1006	25.3783
0.42873	0.367816	0.595233	Q13601	Q13601	KRR1 small subunit processome component homolog	KRR1	Color2 [A=255, R=169, G=169, B=169]	1	4					2	2	2	5.5	5.5	5.5	43.664	0.0018682	3.1849	82027000	2	24.1218	24.642	24.5025	23.9371	22.635	24.9084
0.19771	0.703971	0.561167	Q13610	Q13610	Periodic tryptophan protein 1 homolog	PWP1	Color2 [A=255, R=169, G=169, B=169]	1	4					4	4	4	14	14	14	55.827	0	15.424	115450000	9	25.1891	24.7108	24.8662	24.1458	23.9183	25.0185
0.0128811	1.89005	0.335925	Q13616	Q13616	Cullin-1	CUL1	Color2 [A=255, R=169, G=169, B=169]	1	4					14	14	14	23.2	23.2	23.2	89.677	0	55.67	713530000	29	27.3229	27.4446	27.4466	27.0514	27.1926	26.9622
0.804038	0.0947232	0.0779343	Q13617	Q13617	Cullin-2	CUL2	Color2 [A=255, R=169, G=169, B=169]	1	4					10	10	10	16.9	16.9	16.9	86.982	0	46.061	627260000	35	27.0443	27.0458	26.9807	26.5717	27.5238	26.7415
0.0767721	1.1148	1.06552	Q13618	Q13618	Cullin-3	CUL3	Color2 [A=255, R=169, G=169, B=169]	1	4					7	7	7	10.7	10.7	10.7	88.929	0	20.283	240300000	9	25.7731	26.0387	26.3732	24.3139	24.9291	25.7454
0.042035	1.37639	-0.763727	P48735	P48735	Isocitrate dehydrogenase [NADP], mitochondrial	IDH2	Color2 [A=255, R=169, G=169, B=169]	1	4					18	18	17	50.9	50.9	48.9	50.909	0	222.44	4964700000	121	29.4912	29.5716	29.5597	30.1599	30.8055	29.9482
0.874989	0.0579975	-0.0292555	Q13620	Q13620	Cullin-4B	CUL4B	Color2 [A=255, R=169, G=169, B=169]	1	4					10	10	7	12.8	12.8	9.5	103.98	0	93.909	703290000	45	27.2096	27.2568	27.2916	27.254	26.9974	27.5943
0.357772	0.446393	0.266192	Q13630	Q13630	GDP-L-fucose synthase	TSTA3	Color2 [A=255, R=169, G=169, B=169]	1	4					6	6	6	21.8	21.8	21.8	35.892	0	25.098	614480000	20	27.1839	26.9765	26.918	26.5828	27.2411	26.4559
0.381954	0.417989	-0.262175	Q13637	Q13637	Ras-related protein Rab-32	RAB32	Color2 [A=255, R=169, G=169, B=169]	1	4					5	5	5	28.9	28.9	28.9	24.997	0	33.939	168710000	8	24.8035	25.4164	25.6837	25.6346	25.4462	25.6092
0.183968	0.735257	-0.729728	Q13641	Q13641	Trophoblast glycoprotein	TPBG	Color2 [A=255, R=169, G=169, B=169]	1	4					6	6	6	20.7	20.7	20.7	46.031	0	56.753	604090000	31	27.0993	26.7057	26.4667	27.7925	26.6642	28.0042
0.0409579	1.38766	0.256692	Q13642	Q13642	Four and a half LIM domains protein 1	FHL1	Color2 [A=255, R=169, G=169, B=169]	1	4					4	4	4	14.6	14.6	14.6	36.263	0	15.771	106110000	12	24.6751	24.6554	24.753	24.3383	24.5983	24.3768
0.148095	0.829461	-0.485512	Q13724	Q13724	Mannosyl-oligosaccharide glucosidase	MOGS	Color2 [A=255, R=169, G=169, B=169]	1	4					10	10	10	21.7	21.7	21.7	91.916	0	54.224	873370000	48	27.6373	27.3191	27.1967	27.9743	27.4164	28.2189
0.526791	0.278361	-0.161308	Q13740	Q13740	CD166 antigen	ALCAM	Color2 [A=255, R=169, G=169, B=169]	1	4					18	18	18	45.6	45.6	45.6	65.102	0	159.89	4710300000	121	29.892	29.8526	29.8311	29.8814	30.4732	29.705
0.574312	0.240852	-0.297216	Q13751	Q13751	Laminin subunit beta-3	LAMB3	Color2 [A=255, R=169, G=169, B=169]	1	4					6	6	6	7.3	7.3	7.3	129.57	0	18.353	142660000	12	25.1344	24.1678	25.0249	25.3972	24.3181	25.5033
0.201458	0.695816	-0.237844	Q13753	Q13753	Laminin subunit gamma-2	LAMC2	Color2 [A=255, R=169, G=169, B=169]	1	4					7	7	7	7.2	7.2	7.2	130.97	0	28.001	432810000	31	26.3651	26.3288	26.3198	26.3874	26.8834	26.4564
0.118839	0.92504	-0.445964	Q13769	Q13769	THO complex subunit 5 homolog	THOC5	Color2 [A=255, R=169, G=169, B=169]	1	4					6	6	6	10.1	10.1	10.1	78.507	0	32.973	577400000	19	26.648	26.9719	26.9028	27.0367	27.688	27.1359
0.565291	0.247728	-0.491229	Q13795	Q13795	ADP-ribosylation factor-related protein 1	ARFRP1	Color2 [A=255, R=169, G=169, B=169]	1	4					3	3	3	17.9	17.9	17.9	22.614	0	7.0794	119000000	4	24.524	23.906	24.1177	23.9654	23.8563	26.1995
0.0827384	1.08229	-0.436181	Q13813	Q13813	Spectrin alpha chain, non-erythrocytic 1	SPTAN1	Color2 [A=255, R=169, G=169, B=169]	1	4					134	134	134	66.9	66.9	66.9	284.54	0	323.31	38948000000	747	32.788	32.7488	32.7378	33.0229	33.5716	32.9888
0.151939	0.818329	0.814114	Q13823	Q13823	Nucleolar GTP-binding protein 2	GNL2	Color2 [A=255, R=169, G=169, B=169]	1	4					6	6	6	11.1	11.1	11.1	83.654	0	14.911	185380000	11	25.4089	25.7519	25.8024	25.2684	23.9529	25.2996
0.437407	0.359114	-0.160914	Q13838	Q13838	Spliceosome RNA helicase DDX39B	DDX39B	Color2 [A=255, R=169, G=169, B=169]	1	4					25	25	14	65.7	65.7	41.8	48.991	0	323.31	14814000000	199	31.4606	31.5262	31.4877	31.4799	32.0236	31.4537
0.206743	0.684569	0.222023	Q13867	Q13867	Bleomycin hydrolase	BLMH	Color2 [A=255, R=169, G=169, B=169]	1	4					6	6	6	20.7	20.7	20.7	52.562	0	26.842	391360000	20	26.2584	26.53	26.3563	26.1396	26.3842	25.955
0.129871	0.886488	-0.332405	Q13868	Q13868	Exosome complex component RRP4	EXOSC2	Color2 [A=255, R=169, G=169, B=169]	1	4					5	5	5	25.3	25.3	25.3	32.789	0	24.926	435220000	12	26.218	26.488	26.235	26.4528	26.9445	26.5411
0.318272	0.497202	-0.37992	Q13884	Q13884	Beta-1-syntrophin	SNTB1	Color2 [A=255, R=169, G=169, B=169]	1	4					9	9	9	27.1	27.1	27.1	58.06	0	34.187	374410000	17	26.0049	26.0177	25.8356	25.9315	26.9835	26.083
0.0262647	1.58063	-0.764304	Q9UHB6	Q9UHB6	LIM domain and actin-binding protein 1	LIMA1	Color2 [A=255, R=169, G=169, B=169]	1	4					12	12	12	22	22	22	85.225	0	29.13	545990000	23	26.2995	26.5168	26.3461	26.9875	27.5725	26.8953
0.689549	0.161435	-0.130387	Q13895	Q13895	Bystin	BYSL	Color2 [A=255, R=169, G=169, B=169]	1	4					7	7	7	21.1	21.1	21.1	49.601	0	30.05	414870000	29	26.4732	26.4002	26.1277	25.9819	26.9673	26.4431
0.0430151	1.36638	0.344079	Q13907	Q13907	Isopentenyl-diphosphate Delta-isomerase 1	IDI1	Color2 [A=255, R=169, G=169, B=169]	1	4					3	3	3	17.6	17.6	17.6	26.319	0	11.904	163600000	14	25.262	25.339	25.0678	24.7734	25.0483	24.8148
0.631046	0.199939	0.128385	Q13951	Q13951	Core-binding factor subunit beta	CBFB	Color2 [A=255, R=169, G=169, B=169]	1	4					3	3	3	21.4	21.4	21.4	21.508	0	40.602	341550000	12	26.3608	26.0362	26.1979	25.7728	26.52	25.917
0.852446	0.0693332	0.0461795	Q14008	Q14008	Cytoskeleton-associated protein 5	CKAP5	Color2 [A=255, R=169, G=169, B=169]	1	4					36	36	36	27.1	27.1	27.1	225.49	0	114.45	1811800000	83	28.5363	28.5654	28.4964	28.1523	28.9323	28.3749
0.499616	0.301364	-0.0832767	Q14011	Q14011	Cold-inducible RNA-binding protein	CIRBP	Color2 [A=255, R=169, G=169, B=169]	1	4					5	5	5	38.4	38.4	38.4	18.648	0	51.842	1571100000	37	28.4184	28.3082	28.3158	28.3148	28.6436	28.3339
0.836296	0.07764	-0.108004	Q14012;Q8IU85	Q14012;Q8IU85	Calcium/calmodulin-dependent protein kinase type 1;Calcium/calmodulin-dependent protein kinase type 1D	CAMK1;CAMK1D	Color2 [A=255, R=169, G=169, B=169]	1	4					3	3	3	10.3	10.3	10.3	41.337	0	8.8148	136810000	9	24.7549	24.2553	25.2496	24.1301	25.4948	24.959
0.0647589	1.1887	0.716221	Q14019	Q14019	Coactosin-like protein	COTL1	Color2 [A=255, R=169, G=169, B=169]	1	4					9	9	9	69.7	69.7	69.7	15.945	0	51.126	2603300000	37	29.2549	29.3255	29.3285	28.3238	29.1507	28.2856
0.271408	0.566377	-0.354779	Q14103	Q14103	Heterogeneous nuclear ribonucleoprotein D0	HNRNPD	Color2 [A=255, R=169, G=169, B=169]	1	4					16	16	15	41.4	41.4	39.2	38.434	0	259.1	21759000000	160	31.6305	31.726	31.5856	31.7565	32.5516	31.6984
0.0444204	1.35242	-0.766994	P01889;Q31610;P30486;P13747	P01889;Q31610;P30486	HLA class I histocompatibility antigen, B-7 alpha chain;HLA class I histocompatibility antigen, B-81 alpha chain;HLA class I histocompatibility antigen, B-48 alpha chain	HLA-B	Color2 [A=255, R=169, G=169, B=169]	1	4					13	7	1	45.9	30.7	5.5	40.46	0	107.44	3657800000	45	29.1495	29.0337	29.1267	29.6207	30.3955	29.5946
0.71205	0.147489	-0.227973	Q14137	Q14137	Ribosome biogenesis protein BOP1	BOP1	Color2 [A=255, R=169, G=169, B=169]	1	4					6	6	6	13.8	13.8	13.8	83.629	0	39.949	203480000	13	25.8616	25.4751	23.9996	25.4458	25.1518	25.4226
0.113268	0.945892	0.330505	Q14152	Q14152	Eukaryotic translation initiation factor 3 subunit A	EIF3A	Color2 [A=255, R=169, G=169, B=169]	1	4					47	47	47	38.5	38.5	38.5	166.57	0	322.46	8890600000	178	31.0658	31.0324	30.9675	30.595	31.0055	30.4737
0.279381	0.553804	0.156792	Q14157	Q14157	Ubiquitin-associated protein 2-like	UBAP2L	Color2 [A=255, R=169, G=169, B=169]	1	4					9	9	9	13.7	13.7	13.7	114.53	0	72.087	702570000	30	27.0794	27.3368	27.1079	26.8695	27.1958	26.9884
0.822339	0.0849493	0.143063	Q14160;Q9BTT6	Q14160	Protein scribble homolog	SCRIB	Color2 [A=255, R=169, G=169, B=169]	1	4					10	10	10	8.5	8.5	8.5	174.88	0	42.629	359960000	20	26.3877	26.1656	26.0993	25.875	25.1663	27.1822
0.477013	0.32147	-0.301014	Q14161	Q14161	ARF GTPase-activating protein GIT2	GIT2	Color2 [A=255, R=169, G=169, B=169]	1	4					2	2	2	5.4	5.4	5.4	84.542	0	12.899	66326000	7	24.1735	24.0841	24.5703	25.031	23.8799	24.8201
0.0807693	1.09275	-0.543657	Q14165	Q14165	Malectin	MLEC	Color2 [A=255, R=169, G=169, B=169]	1	4					8	8	8	37.3	37.3	37.3	32.233	0	43.367	1640000000	39	28.0978	28.142	27.9635	28.4736	29.0561	28.3044
0.13479	0.870344	1.73913	Q14166	Q14166	Tubulin--tyrosine ligase-like protein 12	TTLL12	Color2 [A=255, R=169, G=169, B=169]	1	4					8	8	8	26.6	26.6	26.6	74.403	0	36.047	419970000	19	26.7836	26.9688	26.9394	23.3416	25.7359	26.397
0.0518996	1.28484	0.456711	Q14192	Q14192	Four and a half LIM domains protein 2	FHL2	Color2 [A=255, R=169, G=169, B=169]	1	4					13	13	13	55.9	55.9	55.9	32.193	0	95.09	1866200000	55	28.8196	28.7223	28.7657	28.0985	28.6354	28.2036
0.956258	0.0194249	-0.0117976	Q14195;Q14117	Q14195	Dihydropyrimidinase-related protein 3	DPYSL3	Color2 [A=255, R=169, G=169, B=169]	1	4					25	25	20	72.1	72.1	61.9	61.963	0	259.93	10577000000	162	31.0962	31.0046	31.1312	30.9733	31.4761	30.818
0.926721	0.0330508	0.0221004	Q14203	Q14203	Dynactin subunit 1	DCTN1	Color2 [A=255, R=169, G=169, B=169]	1	4					18	18	18	22.3	22.3	22.3	141.69	0	126.11	938000000	40	27.6657	27.4698	27.4943	27.4661	27.9218	27.1756
0.885946	0.0525927	0.0248807	Q14204	Q14204	Cytoplasmic dynein 1 heavy chain 1	DYNC1H1	Color2 [A=255, R=169, G=169, B=169]	1	4					173	173	173	50	50	50	532.4	0	323.31	25389000000	748	32.3791	32.394	32.3029	32.1917	32.6539	32.1559
0.901098	0.0452279	-0.0220159	Q14240	Q14240	Eukaryotic initiation factor 4A-II;Eukaryotic initiation factor 4A-II, N-terminally processed	EIF4A2	Color2 [A=255, R=169, G=169, B=169]	1	4					12	2	2	36.4	11.3	11.3	46.402	0	8.0017	133480000	5	25.0298	24.6069	24.8409	24.6677	24.8207	25.0554
0.0657593	1.18204	-0.536005	Q14247	Q14247	Src substrate cortactin	CTTN	Color2 [A=255, R=169, G=169, B=169]	1	4					15	15	15	33.3	33.3	33.3	61.585	0	110.69	1660700000	54	28.2107	28.0782	28.0863	28.41	29.0757	28.4976
0.189805	0.721692	-0.487479	Q14254	Q14254	Flotillin-2	FLOT2	Color2 [A=255, R=169, G=169, B=169]	1	4					13	13	13	35	35	35	47.064	0	40.209	759670000	27	26.9477	27.0707	27.0243	27.1792	28.1153	27.2107
0.852797	0.0691541	0.0150871	Q14257	Q14257	Reticulocalbin-2	RCN2	Color2 [A=255, R=169, G=169, B=169]	1	4					13	13	13	75.7	75.7	75.7	36.876	0	214.49	1597400000	53	28.5205	28.3803	28.3569	28.3119	28.3935	28.5071
0.949358	0.0225699	-0.0461922	Q14258	Q14258	E3 ubiquitin/ISG15 ligase TRIM25	TRIM25	Color2 [A=255, R=169, G=169, B=169]	1	4					6	6	6	11.7	11.7	11.7	70.973	0	46.507	332240000	18	25.6286	26.0402	26.4247	27.2874	25.0919	25.8527
0.0223275	1.65116	0.377981	Q14315	Q14315	Filamin-C	FLNC	Color2 [A=255, R=169, G=169, B=169]	1	4					75	61	61	40.5	35	35	291.02	0	323.31	8865600000	274	30.9744	30.9804	31.0882	30.5652	30.8293	30.5145
0.182226	0.739389	-0.313501	Q14318	Q14318	Peptidyl-prolyl cis-trans isomerase FKBP8	FKBP8	Color2 [A=255, R=169, G=169, B=169]	1	4					7	7	7	26	26	26	44.561	0	43.975	498970000	25	26.9035	26.3434	26.5062	26.823	27.0973	26.7733
0.477818	0.320737	0.731983	Q14344	Q14344	Guanine nucleotide-binding protein subunit alpha-13	GNA13	Color2 [A=255, R=169, G=169, B=169]	1	4					5	4	4	16.2	14.1	14.1	44.049	0	21.22	193380000	9	25.3908	25.3142	25.1578	23.539	23.7081	26.4197
0.00512691	2.29014	0.198755	Q14376	Q14376	UDP-glucose 4-epimerase	GALE	Color2 [A=255, R=169, G=169, B=169]	1	4					9	9	9	50	50	50	38.281	0	115.44	766080000	31	27.6366	27.5536	27.5352	27.411	27.3552	27.3629
0.0803736	1.09489	0.499815	Q14444	Q14444	Caprin-1	CAPRIN1	Color2 [A=255, R=169, G=169, B=169]	1	4					12	12	12	22.7	22.7	22.7	78.365	0	86.176	2304200000	61	29.0763	29.2068	29.0384	28.403	29.0243	28.3947
0.487412	0.312104	-0.104293	Q14498;Q86U06	Q14498	RNA-binding protein 39	RBM39	Color2 [A=255, R=169, G=169, B=169]	1	4					11	11	11	32.1	32.1	32.1	59.379	0	128.7	1783200000	50	28.3706	28.6532	28.4723	28.6458	28.766	28.3971
0.412389	0.384693	0.777297	Q14534	Q14534	Squalene monooxygenase	SQLE	Color2 [A=255, R=169, G=169, B=169]	1	4					4	4	4	10.8	10.8	10.8	63.922	0	10.416	294750000	11	26.0852	25.9191	26.1134	24.0285	24.8699	26.8873
0.0163819	1.78564	-0.68147	Q14554	Q14554	Protein disulfide-isomerase A5	PDIA5	Color2 [A=255, R=169, G=169, B=169]	1	4					12	12	12	40.5	40.5	40.5	59.594	0	106	919060000	56	27.1509	27.3506	27.2541	27.6992	28.2423	27.8586
0.00820934	2.08569	0.343746	Q14558;O60256	Q14558	Phosphoribosyl pyrophosphate synthase-associated protein 1	PRPSAP1	Color2 [A=255, R=169, G=169, B=169]	1	4					8	8	8	30.9	30.9	30.9	39.393	0	74.708	414540000	24	26.7388	26.6256	26.6604	26.2679	26.4554	26.2703
0.899189	0.0461492	0.0236975	Q14566	Q14566	DNA replication licensing factor MCM6	MCM6	Color2 [A=255, R=169, G=169, B=169]	1	4					27	27	27	37.3	37.3	37.3	92.888	0	222.78	3099300000	99	29.37	29.438	29.3347	29.2824	29.6872	29.1021
0.0112571	1.94857	-0.772325	Q9UMS4	Q9UMS4	Pre-mRNA-processing factor 19	PRPF19	Color2 [A=255, R=169, G=169, B=169]	1	4					17	17	17	59.3	59.3	59.3	55.18	0	149.96	3337000000	72	29.0633	28.9239	29.1447	29.8674	30.0664	29.5151
0.0320094	1.49472	-0.776498	Q9P2I0	Q9P2I0	Cleavage and polyadenylation specificity factor subunit 2	CPSF2	Color2 [A=255, R=169, G=169, B=169]	1	4					9	9	9	17.9	17.9	17.9	88.486	0	30.895	335940000	15	25.9966	25.6982	25.4514	26.3982	26.8427	26.2348
0.488093	0.311498	0.416159	Q14653	Q14653	Interferon regulatory factor 3	IRF3	Color2 [A=255, R=169, G=169, B=169]	1	4					3	3	3	15.2	15.2	15.2	47.219	0	15.555	67658000	13	23.6071	24.8197	24.831	24.5917	23.3369	24.0807
0.661619	0.179392	0.126716	Q14669	Q14669	E3 ubiquitin-protein ligase TRIP12	TRIP12	Color2 [A=255, R=169, G=169, B=169]	1	4					12	12	12	10	10	10	220.43	0	42.726	289850000	29	26.2062	26.0792	25.8917	25.6197	25.7451	26.4322
0.119524	0.922545	0.176186	Q14677	Q14677	Clathrin interactor 1	CLINT1	Color2 [A=255, R=169, G=169, B=169]	1	4					10	10	10	21.1	21.1	21.1	68.259	0	43.647	587940000	30	26.8105	27.041	26.9858	26.6581	26.8344	26.8163
0.0567978	1.24567	-0.449546	Q14683	Q14683	Structural maintenance of chromosomes protein 1A	SMC1A	Color2 [A=255, R=169, G=169, B=169]	1	4					25	25	25	24.1	24.1	24.1	143.23	0	102.5	1659500000	83	28.2123	28.1888	28.0545	28.5665	28.8981	28.3396
0.690748	0.16068	-0.065794	Q14684	Q14684	Ribosomal RNA processing protein 1 homolog B	RRP1B	Color2 [A=255, R=169, G=169, B=169]	1	4					9	9	9	16.4	16.4	16.4	84.427	0	45.759	333490000	25	26.0891	26.0739	26.1232	26.1191	26.4449	25.9197
0.517974	0.285692	-0.227996	Q14690	Q14690	Protein RRP5 homolog	PDCD11	Color2 [A=255, R=169, G=169, B=169]	1	4					11	11	11	7.9	7.9	7.9	208.7	0	28.034	273680000	24	25.7569	25.8557	25.6788	26.1219	26.4657	25.3878
0.101051	0.995461	-0.592743	Q14692	Q14692	Ribosome biogenesis protein BMS1 homolog	BMS1	Color2 [A=255, R=169, G=169, B=169]	1	4					5	5	5	5.9	5.9	5.9	145.81	0	19.102	84179000	9	23.4699	24.1534	24.2269	24.732	24.6294	24.2671
0.839994	0.0757237	-0.0161813	Q14694	Q14694	Ubiquitin carboxyl-terminal hydrolase 10	USP10	Color2 [A=255, R=169, G=169, B=169]	1	4					8	8	8	16.4	16.4	16.4	87.133	0	45.015	282620000	16	25.8783	25.9087	25.8672	26.0467	25.851	25.8051
0.383938	0.415739	-0.19582	Q14696	Q14696	LDLR chaperone MESD	MESDC2	Color2 [A=255, R=169, G=169, B=169]	1	4					8	8	8	38.9	38.9	38.9	26.076	0	38.116	939880000	36	27.385	27.402	27.407	27.3455	27.9903	27.4456
0.0872922	1.05902	-0.514898	Q14697	Q14697	Neutral alpha-glucosidase AB	GANAB	Color2 [A=255, R=169, G=169, B=169]	1	4					51	51	51	67.8	67.8	67.8	106.87	0	323.31	29506000000	406	32.2012	32.256	32.1989	32.5229	33.1886	32.4893
0.518572	0.285191	-0.382096	Q14699	Q14699	Raftlin	RFTN1	Color2 [A=255, R=169, G=169, B=169]	1	4					3	3	3	10.6	10.6	10.6	63.145	0	11.266	60419000	4	23.2019	23.4273	23.3506	23.0281	24.7671	23.3309
0.567332	0.246163	0.338713	Q14738	Q14738	Serine/threonine-protein phosphatase 2A 56 kDa regulatory subunit delta isoform	PPP2R5D	Color2 [A=255, R=169, G=169, B=169]	1	4					12	12	7	29.9	29.9	15.4	69.991	0	83.819	763470000	45	27.6299	27.2652	27.332	27.4996	26.0118	27.6996
0.55901	0.252581	-0.312922	Q14739	Q14739	Lamin-B receptor	LBR	Color2 [A=255, R=169, G=169, B=169]	1	4					6	6	6	13.8	13.8	13.8	70.702	0	27.522	914870000	18	27.6905	26.7638	27.3665	28.087	26.7742	27.8983
0.185373	0.731952	-0.250055	Q14764	Q14764	Major vault protein	MVP	Color2 [A=255, R=169, G=169, B=169]	1	4					35	35	35	57	57	57	99.326	0	323.31	8682600000	205	30.7047	30.6626	30.7151	30.7644	31.2543	30.814
0.0751667	1.12397	-0.51812	Q14789	Q14789	Golgin subfamily B member 1	GOLGB1	Color2 [A=255, R=169, G=169, B=169]	1	4					16	16	15	6.4	6.4	6.1	376.01	0	47.11	523200000	25	26.3449	26.681	26.3932	26.9082	27.3533	26.712
0.0109057	1.96235	-0.787141	Q9BUR5	Q9BUR5	Apolipoprotein O	APOO	Color2 [A=255, R=169, G=169, B=169]	1	4					4	4	4	30.8	30.8	30.8	22.284	0	14.799	327420000	13	25.5775	25.8084	25.7249	26.3302	26.8143	26.3277
0.395435	0.402925	0.235882	Q14839;Q8TDI0	Q14839	Chromodomain-helicase-DNA-binding protein 4	CHD4	Color2 [A=255, R=169, G=169, B=169]	1	4					30	30	23	20.6	20.6	16.1	218	0	195.38	2380000000	101	29.0619	28.9534	28.9821	29.0988	28.2841	28.9068
0.0728629	1.13749	0.651572	Q14847	Q14847	LIM and SH3 domain protein 1	LASP1	Color2 [A=255, R=169, G=169, B=169]	1	4					12	12	12	41	41	41	29.717	0	113.23	2555500000	59	29.4074	29.2956	29.2391	28.5002	29.1802	28.307
0.302271	0.519604	0.351115	Q14914	Q14914	Prostaglandin reductase 1	PTGR1	Color2 [A=255, R=169, G=169, B=169]	1	4					6	6	6	29.5	29.5	29.5	35.869	0	32.496	364130000	22	26.0604	26.6203	26.4977	26.0997	25.5943	26.4311
0.844211	0.0735488	0.0637353	Q14919	Q14919	Dr1-associated corepressor	DRAP1	Color2 [A=255, R=169, G=169, B=169]	1	4					4	4	4	27.3	27.3	27.3	22.35	0	19.286	868390000	20	27.2246	27.1118	27.6349	27.7737	27.0636	26.9427
0.982757	0.00755364	-0.0169252	Q14966	Q14966	Zinc finger protein 638	ZNF638	Color2 [A=255, R=169, G=169, B=169]	1	4					5	5	5	5.2	5.2	5.2	220.62	0	12.643	127950000	10	24.9204	23.191	24.7881	23.638	25.2507	24.0616
0.106109	0.974248	0.20134	Q14974	Q14974	Importin subunit beta-1	KPNB1	Color2 [A=255, R=169, G=169, B=169]	1	4					40	40	40	61.3	61.3	61.3	97.169	0	323.31	18412000000	339	31.9359	31.896	32.1128	31.6471	31.8859	31.8075
0.150217	0.823282	0.268296	Q14978	Q14978	Nucleolar and coiled-body phosphoprotein 1	NOLC1	Color2 [A=255, R=169, G=169, B=169]	1	4					6	6	6	10.2	10.2	10.2	73.602	0	15.723	514810000	18	26.8146	26.8316	26.7904	26.3687	26.8435	26.4195
0.0813746	1.08951	-0.568895	Q14980	Q14980	Nuclear mitotic apparatus protein 1	NUMA1	Color2 [A=255, R=169, G=169, B=169]	1	4					38	38	38	23.5	23.5	23.5	238.26	0	140.51	2076200000	89	28.623	28.3982	28.1951	28.8073	29.3956	28.7201
0.966862	0.0146355	0.0177689	Q14997	Q14997	Proteasome activator complex subunit 4	PSME4	Color2 [A=255, R=169, G=169, B=169]	1	4					7	7	7	5.4	5.4	5.4	211.33	0	15.672	77170000	7	23.6271	24.4256	24.3776	23.511	24.4031	24.4629
0.190233	0.720715	1.34123	Q149N8	Q149N8	E3 ubiquitin-protein ligase SHPRH	SHPRH	Color2 [A=255, R=169, G=169, B=169]	1	4					2	2	2	1	1	1	193.08	0.0040827	2.5901	207510000	4	25.1446	25.2592	25.2063	25.5627	22.9734	23.0503
0.207464	0.683057	0.798841	Q14C86	Q14C86	GTPase-activating protein and VPS9 domain-containing protein 1	GAPVD1	Color2 [A=255, R=169, G=169, B=169]	1	4					4	4	4	4.8	4.8	4.8	164.98	0	26.023	164070000	9	25.0666	25.5239	25.0553	24.0482	25.4222	23.7788
0.314187	0.502812	0.759554	Q14CX7	Q14CX7	N-alpha-acetyltransferase 25, NatB auxiliary subunit	NAA25	Color2 [A=255, R=169, G=169, B=169]	1	4					4	4	4	7.3	7.3	7.3	112.29	0	15.983	87918000	6	24.3717	24.8868	24.6923	25.1422	23.0078	23.5221
0.993388	0.00288122	-0.00338745	Q15003	Q15003	Condensin complex subunit 2	NCAPH	Color2 [A=255, R=169, G=169, B=169]	1	4					6	6	6	12.3	12.3	12.3	82.562	0	22.694	683860000	21	26.8005	27.5086	27.1316	26.6089	27.1087	27.7332
0.176084	0.754281	-0.402813	Q15005	Q15005	Signal peptidase complex subunit 2	SPCS2	Color2 [A=255, R=169, G=169, B=169]	1	4					9	9	9	39.8	39.8	39.8	25.003	0	70.692	1571600000	39	27.8413	28.1421	27.9074	28.2418	28.8083	28.0492
0.0165252	1.78185	-0.40848	Q15006	Q15006	ER membrane protein complex subunit 2	EMC2	Color2 [A=255, R=169, G=169, B=169]	1	4					9	9	9	52.2	52.2	52.2	34.833	0	110.09	1043800000	35	27.6075	27.4531	27.7261	28.0138	28.1129	27.8854
0.213853	0.669885	0.85671	Q15007	Q15007	Pre-mRNA-splicing regulator WTAP	WTAP	Color2 [A=255, R=169, G=169, B=169]	1	4					6	6	6	20.2	20.2	20.2	44.243	0	18.39	236060000	8	25.3225	25.3099	23.8592	24.2232	23.3435	24.3548
0.67757	0.169046	0.106995	Q15008	Q15008	26S proteasome non-ATPase regulatory subunit 6	PSMD6	Color2 [A=255, R=169, G=169, B=169]	1	4					21	21	21	52.7	52.7	52.7	45.531	0	77.447	1744900000	61	28.535	28.4773	28.4653	28.1793	28.8603	28.117
0.353695	0.451371	-0.139788	Q15019	Q15019	Septin-2	2020-09-02	Color2 [A=255, R=169, G=169, B=169]	1	4					16	15	15	64.8	60.4	60.4	41.487	0	214.72	5550400000	97	30.2786	30.0682	30.053	30.2154	30.4888	30.115
0.630441	0.200355	0.525846	Q15020	Q15020	Squamous cell carcinoma antigen recognized by T-cells 3	SART3	Color2 [A=255, R=169, G=169, B=169]	1	4					8	8	8	13.9	13.9	13.9	109.93	0	44.058	381010000	16	26.0185	26.3154	26.0234	23.5819	26.6575	26.5404
0.0135539	1.86793	0.516086	Q15021;REV__Q02790	Q15021	Condensin complex subunit 1	NCAPD2	Color2 [A=255, R=169, G=169, B=169]	1	4					22	22	22	22.4	22.4	22.4	157.18	0	89.919	1073300000	52	28.0329	27.8598	28.1828	27.3945	27.4712	27.6615
0.132764	0.876921	0.736312	Q15024	Q15024	Exosome complex component RRP42	EXOSC7	Color2 [A=255, R=169, G=169, B=169]	1	4					8	8	8	41.2	41.2	41.2	31.821	0	40.137	287910000	22	26.1643	26.478	26.228	25.712	24.8326	26.1168
0.784565	0.105371	0.0300802	Q15029	Q15029	116 kDa U5 small nuclear ribonucleoprotein component	EFTUD2	Color2 [A=255, R=169, G=169, B=169]	1	4					36	35	35	55.2	54.2	54.2	109.43	0	323.31	4765400000	161	30.2002	29.9781	29.9239	30.0811	30.0422	29.8888
0.570902	0.243438	-0.195279	Q15041	Q15041	ADP-ribosylation factor-like protein 6-interacting protein 1	ARL6IP1	Color2 [A=255, R=169, G=169, B=169]	1	4					2	2	2	8.9	8.9	8.9	23.362	0	6.9813	506640000	10	26.4237	26.6963	26.5941	26.4624	27.3798	26.4577
0.685043	0.164282	-0.43399	Q15042	Q15042	Rab3 GTPase-activating protein catalytic subunit	RAB3GAP1	Color2 [A=255, R=169, G=169, B=169]	1	4					2	2	2	2	2	2	110.52	0	4.5847	101410000	7	22.0838	24.7238	24.6054	24.3855	25.0171	23.3124
0.0563488	1.24912	0.246051	Q15046	Q15046	Lysine--tRNA ligase	KARS	Color2 [A=255, R=169, G=169, B=169]	1	4					25	25	25	63.3	63.3	63.3	68.047	0	161.65	4224300000	112	29.8986	29.9259	29.8571	29.7562	29.7188	29.4686
0.802632	0.0954836	-0.0401586	Q15050	Q15050	Ribosome biogenesis regulatory protein homolog	RRS1	Color2 [A=255, R=169, G=169, B=169]	1	4					8	8	8	28.5	28.5	28.5	41.193	0	89.996	926510000	30	27.4981	27.7987	27.6239	27.7758	27.4371	27.8281
0.132512	0.877744	0.827695	Q15054	Q15054	DNA polymerase delta subunit 3	POLD3	Color2 [A=255, R=169, G=169, B=169]	1	4					2	2	2	6.7	6.7	6.7	51.4	0	7.5902	68061000	4	24.4855	23.5737	23.9581	23.7252	22.5246	23.2844
0.0215279	1.667	0.633266	Q15056	Q15056	Eukaryotic translation initiation factor 4H	EIF4H	Color2 [A=255, R=169, G=169, B=169]	1	4					11	11	11	53.6	53.6	53.6	27.385	0	82.131	3836900000	54	29.6978	30.0452	29.8582	29.2091	29.489	29.0033
0.133921	0.87315	-0.270797	Q15067	Q15067	Peroxisomal acyl-coenzyme A oxidase 1	ACOX1	Color2 [A=255, R=169, G=169, B=169]	1	4					10	10	10	31.7	31.7	31.7	74.423	0	43.3	591810000	29	26.8505	26.9028	26.8551	26.8591	27.2319	27.3298
0.279449	0.553698	-1.25735	Q15070	Q15070	Mitochondrial inner membrane protein OXA1L	OXA1L	Color2 [A=255, R=169, G=169, B=169]	1	4					3	3	3	6	6	6	48.547	0	4.7428	178650000	6	22.3212	23.5934	25.4183	24.2914	25.8509	24.9626
0.187568	0.726841	-0.427137	Q15075	Q15075	Early endosome antigen 1	EEA1	Color2 [A=255, R=169, G=169, B=169]	1	4					19	19	19	16	16	16	162.46	0	67.903	590550000	35	26.8162	26.5452	26.7528	27.0567	27.6085	26.7303
0.0113468	1.94513	-0.664426	Q15084	Q15084	Protein disulfide-isomerase A6	PDIA6	Color2 [A=255, R=169, G=169, B=169]	1	4					17	17	17	50.2	50.2	50.2	48.121	0	323.31	22521000000	186	31.8008	31.9751	31.7835	32.3624	32.7899	32.4003
0.0349604	1.45642	0.710658	Q15102	Q15102	Platelet-activating factor acetylhydrolase IB subunit gamma	PAFAH1B3	Color2 [A=255, R=169, G=169, B=169]	1	4					7	7	7	48.5	48.5	48.5	25.734	0	35.487	381920000	25	26.4439	26.6274	26.7987	25.8098	26.3026	25.6256
0.0100478	1.99793	-0.78797	P67812	P67812	Signal peptidase complex catalytic subunit SEC11A	SEC11A	Color2 [A=255, R=169, G=169, B=169]	1	4					4	4	4	16.2	16.2	16.2	20.625	0	38.058	1574100000	23	27.8651	27.9865	27.9959	28.4217	28.9853	28.8043
0.841952	0.0747128	-0.0714823	Q15125	Q15125	3-beta-hydroxysteroid-Delta(8),Delta(7)-isomerase	EBP	Color2 [A=255, R=169, G=169, B=169]	1	4					2	2	2	12.2	12.2	12.2	26.352	0	23.27	499650000	15	26.6543	26.4755	26.5102	26.3033	27.281	26.2702
0.211485	0.67472	1.55134	Q15126	Q15126	Phosphomevalonate kinase	PMVK	Color2 [A=255, R=169, G=169, B=169]	1	4					3	3	3	33.3	33.3	33.3	21.995	0	22.65	122530000	7	25.1123	25.2515	25.2656	23.7785	21.7951	25.4017
0.0371855	1.42963	-0.733425	Q15149;P58107	Q15149	Plectin	PLEC	Color2 [A=255, R=169, G=169, B=169]	1	4					273	273	271	63.6	63.6	63.2	531.78	0	323.31	122830000000	1816	34.2151	34.2422	34.181	34.7747	35.4165	34.6474
0.00112933	2.94718	-0.473324	Q15155;P69849;Q5JPE7	Q15155;P69849;Q5JPE7	Nodal modulator 1;Nodal modulator 3;Nodal modulator 2	NOMO1;NOMO3;NOMO2	Color2 [A=255, R=169, G=169, B=169]	1	4					33	33	33	44.7	44.7	44.7	134.32	0	172.96	2606400000	139	28.9107	28.791	28.7959	29.3469	29.347	29.2236
0.453795	0.34314	-0.108983	Q15165	Q15165	Serum paraoxonase/arylesterase 2	PON2	Color2 [A=255, R=169, G=169, B=169]	1	4					11	11	11	61	61	61	39.38	0	152.76	2938800000	81	29.3439	28.9444	29.1515	29.3115	29.1296	29.3256
0.00804231	2.09462	0.691252	Q15181	Q15181	Inorganic pyrophosphatase	PPA1	Color2 [A=255, R=169, G=169, B=169]	1	4					14	14	14	61.2	61.2	61.2	32.66	0	113.99	2658300000	77	29.3614	29.5612	29.3843	28.6796	28.9879	28.5655
0.00149235	2.82613	0.654612	Q15185	Q15185	Prostaglandin E synthase 3	PTGES3	Color2 [A=255, R=169, G=169, B=169]	1	4					6	6	6	40	40	40	18.697	0	54.712	3763100000	33	29.8329	30.002	29.9234	29.3034	29.36	29.1309
0.384723	0.414852	-0.267604	Q15233	Q15233	Non-POU domain-containing octamer-binding protein	NONO	Color2 [A=255, R=169, G=169, B=169]	1	4					25	24	23	58.6	56.9	55.4	54.231	0	323.31	14443000000	227	31.1791	31.3223	31.1596	31.2643	32.0247	31.1749
0.269797	0.568962	1.12994	Q15257	Q15257	Serine/threonine-protein phosphatase 2A activator	PPP2R4	Color2 [A=255, R=169, G=169, B=169]	1	4					5	5	5	27.4	27.4	27.4	40.667	0	33.24	430590000	15	26.8134	26.8465	26.4696	23.8312	26.495	26.4134
0.806361	0.0934704	-0.0972551	Q15269	Q15269	Periodic tryptophan protein 2 homolog	PWP2	Color2 [A=255, R=169, G=169, B=169]	1	4					5	5	5	7.3	7.3	7.3	102.45	0	15.47	144260000	12	24.9489	24.9396	24.7443	25.1779	24.2654	25.4812
0.818919	0.0867592	0.0360483	Q15286	Q15286	Ras-related protein Rab-35	RAB35	Color2 [A=255, R=169, G=169, B=169]	1	4					4	4	4	23.9	23.9	23.9	23.025	0	67.712	348940000	12	25.9203	26.1613	26.2314	26.2649	25.8719	26.0681
0.560402	0.2515	-0.0830358	Q15287	Q15287	RNA-binding protein with serine-rich domain 1	RNPS1	Color2 [A=255, R=169, G=169, B=169]	1	4					3	3	3	11.5	11.5	11.5	34.208	0	30.641	439200000	19	26.4916	26.4944	26.5066	26.3588	26.8118	26.5711
0.1655	0.781202	-0.4223	Q15291	Q15291	Retinoblastoma-binding protein 5	RBBP5	Color2 [A=255, R=169, G=169, B=169]	1	4					4	4	4	10.2	10.2	10.2	59.152	0	11.026	114700000	10	24.5289	24.5191	24.4273	24.4831	25.3393	24.9198
0.138855	0.857437	-0.412786	Q15293	Q15293	Reticulocalbin-1	RCN1	Color2 [A=255, R=169, G=169, B=169]	1	4					20	20	20	71.9	71.9	71.9	38.89	0	300.04	15232000000	190	31.3686	31.3904	31.3524	31.5109	32.2264	31.6124
0.156357	0.805883	-0.414935	Q15363	Q15363	Transmembrane emp24 domain-containing protein 2	TMED2	Color2 [A=255, R=169, G=169, B=169]	1	4					5	5	5	30.8	30.8	30.8	22.761	0	38.346	1441100000	28	27.8378	28.1295	28.0202	28.0463	28.8138	28.3722
0.928113	0.0323992	-0.0138054	Q15365	Q15365	Poly(rC)-binding protein 1	PCBP1	Color2 [A=255, R=169, G=169, B=169]	1	4					14	10	10	74.4	63.5	63.5	37.497	0	194.5	2219500000	57	28.7412	28.9463	28.7703	28.8046	29.0688	28.6258
0.0444466	1.35216	0.25681	Q15366	Q15366	Poly(rC)-binding protein 2	PCBP2	Color2 [A=255, R=169, G=169, B=169]	1	4					16	16	11	60	60	45.5	38.58	0	208.87	5061800000	107	30.1142	30.2306	30.129	29.9265	30.0268	29.75
0.374674	0.426346	0.25856	Q15369	Q15369	Transcription elongation factor B polypeptide 1	TCEB1	Color2 [A=255, R=169, G=169, B=169]	1	4					6	6	6	65.2	65.2	65.2	12.473	0	43.416	1106200000	29	27.8796	27.9093	27.8118	27.3784	28.1222	27.3244
0.717006	0.144477	0.13197	Q15370	Q15370	Transcription elongation factor B polypeptide 2	TCEB2	Color2 [A=255, R=169, G=169, B=169]	1	4					9	9	9	90.7	90.7	90.7	13.133	0	58.602	1847200000	51	28.4727	28.6655	28.6095	28.1236	29.1191	28.1091
0.30782	0.511703	0.221905	Q15382	Q15382	GTP-binding protein Rheb	RHEB	Color2 [A=255, R=169, G=169, B=169]	1	4					7	7	7	46.2	46.2	46.2	20.497	0	25.593	681580000	19	27.2299	27.0515	27.0886	26.7347	27.2653	26.7044
0.705831	0.1513	0.305848	Q15386	Q15386	Ubiquitin-protein ligase E3C	UBE3C	Color2 [A=255, R=169, G=169, B=169]	1	4					3	3	3	3.5	3.5	3.5	123.92	0	5.567	93434000	12	23.0081	24.9071	24.9995	23.2872	24.6056	24.1044
0.283379	0.547633	-0.783866	Q15388	Q15388	Mitochondrial import receptor subunit TOM20 homolog	TOMM20	Color2 [A=255, R=169, G=169, B=169]	1	4					2	2	2	22.8	22.8	22.8	16.298	0	43.908	1558400000	33	27.1212	28.0665	28.103	28.6966	27.5369	29.4088
0.757475	0.120631	0.073768	Q15392	Q15392	Delta(24)-sterol reductase	DHCR24	Color2 [A=255, R=169, G=169, B=169]	1	4					17	17	17	39.7	39.7	39.7	60.101	0	221.12	6134500000	95	30.4453	30.2605	30.2139	30.2996	29.8375	30.5612
0.0750125	1.12487	-0.549192	Q15393	Q15393	Splicing factor 3B subunit 3	SF3B3	Color2 [A=255, R=169, G=169, B=169]	1	4					34	34	34	44.1	44.1	44.1	135.58	0	291.41	4854000000	130	29.7011	29.6014	29.6172	29.9475	30.6438	29.976
0.0648866	1.18784	-0.400497	Q15397	Q15397	Pumilio domain-containing protein KIAA0020	KIAA0020	Color2 [A=255, R=169, G=169, B=169]	1	4					8	8	8	16.7	16.7	16.7	73.584	0	54.488	389370000	26	26.1798	25.9814	26.1983	26.3189	26.4465	26.7956
0.361412	0.441998	-0.171984	Q15404	Q15404	Ras suppressor protein 1	RSU1	Color2 [A=255, R=169, G=169, B=169]	1	4					11	11	11	58.5	58.5	58.5	31.54	0	105.63	1459500000	50	28.0354	28.4259	28.186	28.1846	28.3712	28.6076
0.176512	0.753227	0.173572	Q15417	Q15417	Calponin-3	CNN3	Color2 [A=255, R=169, G=169, B=169]	1	4					12	12	12	53.8	53.8	53.8	36.413	0	236.2	9360500000	133	31.0031	30.9652	30.9699	30.5955	30.9163	30.9056
0.198658	0.701893	1.35287	Q15418;Q15349	Q15418;Q15349	Ribosomal protein S6 kinase alpha-1;Ribosomal protein S6 kinase alpha-2	RPS6KA1;RPS6KA2	Color2 [A=255, R=169, G=169, B=169]	1	4					6	6	4	11.7	11.7	9.3	82.722	0	19.737	198710000	14	25.503	24.6042	26.2138	24.9051	22.5986	24.7586
0.422758	0.373909	-0.285661	Q15424	Q15424	Scaffold attachment factor B1	SAFB	Color2 [A=255, R=169, G=169, B=169]	1	4					11	11	8	18.9	18.9	11.5	102.64	0	82.894	837760000	40	27.2257	27.2436	27.2317	27.1026	28.1487	27.3067
0.885614	0.0527556	0.108357	Q15427	Q15427	Splicing factor 3B subunit 4	SF3B4	Color2 [A=255, R=169, G=169, B=169]	1	4					8	8	7	36.8	36.8	34.9	44.385	0	76.291	850900000	33	27.7201	27.0875	27.773	28.2304	26.0853	27.9398
0.214144	0.669294	-0.359102	Q15428	Q15428	Splicing factor 3A subunit 2	SF3A2	Color2 [A=255, R=169, G=169, B=169]	1	4					9	9	9	26.1	26.1	26.1	49.255	0	112.32	1319200000	41	27.7917	27.9379	27.8072	27.9591	28.6825	27.9724
0.122627	0.911412	0.492137	Q15435	Q15435	Protein phosphatase 1 regulatory subunit 7	PPP1R7	Color2 [A=255, R=169, G=169, B=169]	1	4					5	5	5	22.2	22.2	22.2	41.564	0	20.243	189760000	10	25.674	25.5235	25.3216	24.7737	24.7939	25.475
0.161693	0.791309	0.478224	Q15436	Q15436	Protein transport protein Sec23A	SEC23A	Color2 [A=255, R=169, G=169, B=169]	1	4					25	25	23	52.8	52.8	49.7	86.16	0	305.66	2123800000	98	29.1654	28.905	29.0289	29.0558	28.1359	28.473
0.124542	0.904684	1.61965	Q15437	Q15437	Protein transport protein Sec23B	SEC23B	Color2 [A=255, R=169, G=169, B=169]	1	4					8	6	6	18.4	15.3	15.3	86.478	0	37.18	210340000	8	26.2337	25.8503	26.1551	25.0259	22.8308	25.5233
0.299484	0.523627	-0.324996	Q15459	Q15459	Splicing factor 3A subunit 1	SF3A1	Color2 [A=255, R=169, G=169, B=169]	1	4					23	23	23	38.7	38.7	38.7	88.885	0	122.68	3752300000	105	29.3739	29.4824	29.3592	29.5264	30.2653	29.3988
0.00537994	2.26922	-0.793068	P14406	P14406	Cytochrome c oxidase subunit 7A2, mitochondrial	COX7A2	Color2 [A=255, R=169, G=169, B=169]	1	4					2	2	2	27.7	27.7	27.7	9.3959	0	12.732	1159100000	11	27.3896	27.4669	27.657	28.1572	28.538	28.1975
0.661142	0.179705	0.660518	Q15629	Q15629	Translocating chain-associated membrane protein 1	TRAM1	Color2 [A=255, R=169, G=169, B=169]	1	4					4	4	4	10.7	10.7	10.7	43.071	0	17.958	441930000	11	26.4861	26.2678	23.3635	23.9127	23.581	26.6421
0.0384579	1.41501	0.524984	Q15631	Q15631	Translin	TSN	Color2 [A=255, R=169, G=169, B=169]	1	4					8	8	8	52.6	52.6	52.6	26.183	0	38.253	827350000	25	27.5478	27.7247	27.7535	27.4438	27.1156	26.8916
0.314757	0.502025	-0.233124	Q15637	Q15637	Splicing factor 1	SF1	Color2 [A=255, R=169, G=169, B=169]	1	4					11	11	11	27.4	27.4	27.4	68.329	0	95.647	1775900000	53	28.1775	28.4617	28.4958	28.2812	28.8827	28.6706
0.514837	0.288331	0.418304	Q15642	Q15642	Cdc42-interacting protein 4	TRIP10	Color2 [A=255, R=169, G=169, B=169]	1	4					6	6	6	14.3	14.3	14.3	68.351	0	19.529	127570000	12	24.5212	25.2224	24.6684	25.0205	24.8375	23.2992
0.476106	0.322296	0.138512	Q15645	Q15645	Pachytene checkpoint protein 2 homolog	TRIP13	Color2 [A=255, R=169, G=169, B=169]	1	4					12	12	12	35.6	35.6	35.6	48.55	0	45.414	1189500000	32	28.0722	28.0256	27.7542	27.6345	28.1013	27.7007
0.36843	0.433644	-0.412195	Q15651;P05204	Q15651	High mobility group nucleosome-binding domain-containing protein 3	HMGN3	Color2 [A=255, R=169, G=169, B=169]	1	4					3	3	3	36.4	36.4	36.4	10.666	0.00028474	4.0874	46869000	7	23.4172	23.3419	23.2721	24.4293	23.8086	23.0299
0.624254	0.204639	0.432194	Q15678	Q15678	Tyrosine-protein phosphatase non-receptor type 14	PTPN14	Color2 [A=255, R=169, G=169, B=169]	1	4					3	3	3	5.7	5.7	5.7	135.26	0	16.979	140950000	8	23.8697	24.8338	25.3148	24.8879	24.9847	22.8492
0.0376022	1.42479	0.443886	Q15691;Q9UPY8	Q15691	Microtubule-associated protein RP/EB family member 1	MAPRE1	Color2 [A=255, R=169, G=169, B=169]	1	4					12	12	12	71.3	71.3	71.3	29.999	0	148.31	2942500000	76	29.2451	29.5191	29.4046	28.9139	29.1699	28.7534
0.407974	0.389368	-0.307974	Q15717	Q15717	ELAV-like protein 1	ELAVL1	Color2 [A=255, R=169, G=169, B=169]	1	4					12	12	11	48.5	48.5	45.7	36.091	0	107.7	4423400000	76	29.5173	29.685	29.4926	29.6072	30.5251	29.4865
0.0984726	1.00668	-0.560464	Q15738	Q15738	Sterol-4-alpha-carboxylate 3-dehydrogenase, decarboxylating	NSDHL	Color2 [A=255, R=169, G=169, B=169]	1	4					10	10	10	40.5	40.5	40.5	41.9	0	36.859	584090000	24	27.0481	26.3069	26.5058	27.4354	27.1478	26.959
0.0652751	1.18525	0.905652	Q15746	Q15746	Myosin light chain kinase, smooth muscle;Myosin light chain kinase, smooth muscle, deglutamylated form	MYLK	Color2 [A=255, R=169, G=169, B=169]	1	4					4	4	4	2.1	2.1	2.1	210.71	0	8.6563	665930000	19	27.882	27.5183	26.8143	26.7335	26.1555	26.6087
0.260254	0.584603	-0.572639	Q15758	Q15758	Neutral amino acid transporter B(0)	SLC1A5	Color2 [A=255, R=169, G=169, B=169]	1	4					8	8	8	25.5	25.5	25.5	56.598	0	47.946	971180000	34	27.704	27.5131	27.4177	28.107	27.3802	28.8656
0.151809	0.818703	0.16976	Q15785	Q15785	Mitochondrial import receptor subunit TOM34	TOMM34	Color2 [A=255, R=169, G=169, B=169]	1	4					7	7	7	33	33	33	34.559	0	62.932	466230000	21	26.7768	26.7374	26.6803	26.4575	26.7448	26.4829
0.121588	0.91511	1.22281	Q15813	Q15813	Tubulin-specific chaperone E	TBCE	Color2 [A=255, R=169, G=169, B=169]	1	4					7	7	7	21.8	21.8	21.8	59.345	0	27.651	234770000	16	26.1619	25.7161	25.8562	25.9046	24.1641	23.9971
0.616785	0.209866	-0.0793387	Q15836;P63027;P23763	Q15836;P63027	Vesicle-associated membrane protein 3;Vesicle-associated membrane protein 2	VAMP3;VAMP2	Color2 [A=255, R=169, G=169, B=169]	1	4					4	4	4	40	40	40	11.309	0	68.262	1574300000	30	28.5165	28.3354	28.2293	28.6768	28.3548	28.2877
0.0510583	1.29193	2.56056	Q15843	Q15843	NEDD8	NEDD8	Color2 [A=255, R=169, G=169, B=169]	1	4					2	2	2	34.6	34.6	34.6	9.0714	0	32.817	434340000	10	26.4844	27.3901	27.1853	24.0894	23.1406	26.1481
0.199911	0.699164	-0.34282	Q15907;P62491;P57735	Q15907;P62491	Ras-related protein Rab-11B;Ras-related protein Rab-11A	RAB11B;RAB11A	Color2 [A=255, R=169, G=169, B=169]	1	4					13	13	13	61	61	61	24.488	0	61.949	5893300000	57	30.0946	30.1349	30.0285	30.3819	30.8336	30.071
0.101284	0.99446	0.442509	Q15942	Q15942	Zyxin	ZYX	Color2 [A=255, R=169, G=169, B=169]	1	4					15	15	15	41.4	41.4	41.4	61.277	0	239.12	2593000000	76	29.4125	29.264	29.1825	28.6262	29.2382	28.6672
0.696756	0.15692	-0.107923	Q16181;Q6ZU15	Q16181	Septin-7	2020-09-07	Color2 [A=255, R=169, G=169, B=169]	1	4					17	17	16	50.1	50.1	46.5	50.679	0	201.18	5711200000	97	29.9499	30.0267	29.9556	29.9004	30.592	29.7636
0.363875	0.439048	0.274669	Q16186	Q16186	Proteasomal ubiquitin receptor ADRM1	ADRM1	Color2 [A=255, R=169, G=169, B=169]	1	4					8	8	8	24.1	24.1	24.1	42.153	0	41.099	722420000	27	27.507	27.2635	27.2523	27.5445	26.673	26.9812
0.146539	0.834045	1.56395	Q16204	Q16204	Coiled-coil domain-containing protein 6	CCDC6	Color2 [A=255, R=169, G=169, B=169]	1	4					4	4	4	10.8	10.8	10.8	53.29	0	15.754	76243000	8	23.0195	25.3689	25.3948	23.3179	23.4756	22.2979
0.15294	0.815479	0.165295	Q16222;Q3KQV9	Q16222	UDP-N-acetylhexosamine pyrophosphorylase;UDP-N-acetylgalactosamine pyrophosphorylase;UDP-N-acetylglucosamine pyrophosphorylase	UAP1	Color2 [A=255, R=169, G=169, B=169]	1	4					9	9	9	24.9	24.9	24.9	58.768	0	41.759	686620000	29	27.4701	27.2159	27.1887	27.1682	27.0736	27.1371
0.0263638	1.57899	-0.796631	P07339	P07339	Cathepsin D;Cathepsin D light chain;Cathepsin D heavy chain	CTSD	Color2 [A=255, R=169, G=169, B=169]	1	4					18	18	18	60.4	60.4	60.4	44.552	0	323.31	15564000000	197	31.1594	31.2316	31.2445	31.8679	32.4585	31.6989
0.699872	0.154981	0.289078	Q16401	Q16401	26S proteasome non-ATPase regulatory subunit 5	PSMD5	Color2 [A=255, R=169, G=169, B=169]	1	4					10	10	10	30.2	30.2	30.2	56.195	0	65.029	705200000	28	27.1434	27.4637	27.4172	27.5573	25.6868	27.913
0.184078	0.734997	0.909396	Q16513	Q16513	Serine/threonine-protein kinase N2	PKN2	Color2 [A=255, R=169, G=169, B=169]	1	4					7	7	7	9.1	9.1	9.1	112.03	0	15.544	229770000	13	25.8479	25.8207	25.8397	23.7943	25.5469	25.4389
0.385966	0.413451	-0.33221	Q16527	Q16527	Cysteine and glycine-rich protein 2	CSRP2	Color2 [A=255, R=169, G=169, B=169]	1	4					2	2	2	11.9	11.9	11.9	20.954	0	5.1079	79772000	4	23.8985	23.4675	24.0172	24.2078	24.5975	23.5745
0.414849	0.38211	-0.255402	Q16531	Q16531	DNA damage-binding protein 1	DDB1	Color2 [A=255, R=169, G=169, B=169]	1	4					30	30	30	38.2	38.2	38.2	126.97	0	126.83	1796800000	83	28.2492	28.4201	28.5277	28.4263	29.1906	28.3464
0.176084	0.754279	0.690394	Q16539	Q16539	Mitogen-activated protein kinase 14	MAPK14	Color2 [A=255, R=169, G=169, B=169]	1	4					5	5	5	20	20	20	41.293	0	15.709	177240000	16	25.4822	25.4319	25.4468	24.0609	25.5147	24.7141
0.000339473	3.46919	0.561717	Q16543	Q16543	Hsp90 co-chaperone Cdc37;Hsp90 co-chaperone Cdc37, N-terminally processed	CDC37	Color2 [A=255, R=169, G=169, B=169]	1	4					12	12	12	44.2	44.2	44.2	44.468	0	176.69	2706900000	59	29.396	29.3437	29.311	28.7978	28.7104	28.8574
0.164756	0.783159	0.250013	Q16555	Q16555	Dihydropyrimidinase-related protein 2	DPYSL2	Color2 [A=255, R=169, G=169, B=169]	1	4					18	14	13	47.4	38.5	36.2	62.293	0	87.686	2083500000	52	28.9912	28.7534	28.8956	28.4682	28.8873	28.5347
0.247372	0.606649	1.18967	Q16563	Q16563	Synaptophysin-like protein 1	SYPL1	Color2 [A=255, R=169, G=169, B=169]	1	4					3	3	3	19.7	19.7	19.7	28.565	0	7.8622	460950000	8	26.3129	26.469	26.6092	24.5985	27.0097	24.2139
0.944088	0.0249875	-0.016269	Q16576	Q16576	Histone-binding protein RBBP7	RBBP7	Color2 [A=255, R=169, G=169, B=169]	1	4					16	16	11	67.5	67.5	60.2	47.82	0	123.81	4432500000	89	29.6809	29.907	29.7978	29.6769	30.2196	29.5379
0.159036	0.798506	-0.40129	Q16629	Q16629	Serine/arginine-rich splicing factor 7	SRSF7	Color2 [A=255, R=169, G=169, B=169]	1	4					7	6	6	26.1	26.1	26.1	27.366	0	23.173	2204700000	37	28.6454	28.4195	28.5076	28.7915	29.3603	28.6245
0.883677	0.0537065	0.0491263	Q16630	Q16630	Cleavage and polyadenylation specificity factor subunit 6	CPSF6	Color2 [A=255, R=169, G=169, B=169]	1	4					5	5	5	15.4	15.4	15.4	59.209	0	88.633	708410000	26	27.1721	26.9811	27.1093	26.5614	27.6202	26.9335
0.00136774	2.864	-0.800355	Q14108	Q14108	Lysosome membrane protein 2	SCARB2	Color2 [A=255, R=169, G=169, B=169]	1	4					13	13	13	38.3	38.3	38.3	54.29	0	100.76	3725600000	68	29.2375	29.2165	29.2693	29.8838	30.0145	30.2261
0.08709	1.06003	0.56712	Q16658	Q16658	Fascin	FSCN1	Color2 [A=255, R=169, G=169, B=169]	1	4					33	33	33	82.2	82.2	82.2	54.529	0	323.31	15132000000	249	31.793	31.8965	31.7865	30.9906	31.7555	31.0285
0.092931	1.03184	-0.652711	Q16666	Q16666	Gamma-interferon-inducible protein 16	IFI16	Color2 [A=255, R=169, G=169, B=169]	1	4					9	9	9	14.8	14.8	14.8	88.255	0	44.653	611370000	27	26.5687	26.5342	26.6769	26.9204	27.8327	26.985
0.050796	1.29417	-0.889181	Q16698	Q16698	2,4-dienoyl-CoA reductase, mitochondrial	DECR1	Color2 [A=255, R=169, G=169, B=169]	1	4					11	11	11	42.1	42.1	42.1	36.067	0	36.988	1217600000	38	27.541	27.29	27.4582	28.1183	28.9336	27.9048
0.00587255	2.23117	-0.511426	Q16706;P49641	Q16706	Alpha-mannosidase 2	MAN2A1	Color2 [A=255, R=169, G=169, B=169]	1	4					21	21	21	24.7	24.7	24.7	131.14	0	91.749	935780000	39	27.5172	27.4795	27.2939	27.8881	28.073	27.8638
0.403943	0.39368	0.406507	Q16718	Q16718	NADH dehydrogenase [ubiquinone] 1 alpha subcomplex subunit 5	NDUFA5	Color2 [A=255, R=169, G=169, B=169]	1	4					3	3	3	31	31	31	13.459	0	10.908	81913000	6	24.6684	23.2921	24.4194	23.8978	23.7253	23.5373
0.730739	0.136237	0.320501	Q16740	Q16740	ATP-dependent Clp protease proteolytic subunit, mitochondrial	CLPP	Color2 [A=255, R=169, G=169, B=169]	1	4					3	3	3	14.8	14.8	14.8	30.18	0	20.608	373730000	10	26.1538	26.1737	26.0668	24.0829	26.8121	26.5377
0.1529	0.815592	-1.84391	Q16762	Q16762	Thiosulfate sulfurtransferase	TST	Color2 [A=255, R=169, G=169, B=169]	1	4					6	6	6	37	37	37	33.429	0	23.934	370570000	9	26.1232	25.8135	22.9305	26.3619	27.2243	26.8129
0.0953584	1.02064	-0.463154	Q16795	Q16795	NADH dehydrogenase [ubiquinone] 1 alpha subcomplex subunit 9, mitochondrial	NDUFA9	Color2 [A=255, R=169, G=169, B=169]	1	4					10	10	10	31.8	31.8	31.8	42.509	0	24.42	449370000	19	26.4084	26.3933	26.0213	26.5388	27.0786	26.5951
0.01134	1.94539	-0.809271	Q92791	Q92791	Synaptonemal complex protein SC65	LEPREL4	Color2 [A=255, R=169, G=169, B=169]	1	4					7	7	7	23.1	23.1	23.1	50.381	0	23.039	638290000	20	26.2777	26.5961	26.7615	27.1272	27.4908	27.4451
0.0665466	1.17687	-0.824511	Q16836	Q16836	Hydroxyacyl-coenzyme A dehydrogenase, mitochondrial	HADH	Color2 [A=255, R=169, G=169, B=169]	1	4					8	8	8	46.2	46.2	46.2	34.293	0	33.412	971630000	48	27.0566	27.0255	27.5443	28.0697	27.5254	28.5049
0.423022	0.373637	-0.734201	Q16850	Q16850	Lanosterol 14-alpha demethylase	CYP51A1	Color2 [A=255, R=169, G=169, B=169]	1	4					3	3	3	9.3	9.3	9.3	56.805	0	22.447	150720000	9	24.3996	24.4985	24.9989	26.5761	23.8485	25.675
0.0700336	1.15469	0.294249	Q16851	Q16851	UTP--glucose-1-phosphate uridylyltransferase	UGP2	Color2 [A=255, R=169, G=169, B=169]	1	4					10	10	10	35.2	35.2	35.2	56.94	0	53.255	437290000	32	26.8539	26.7221	26.5179	26.5383	26.3075	26.3653
0.606511	0.217161	0.403825	Q16864	Q16864	V-type proton ATPase subunit F	ATP6V1F	Color2 [A=255, R=169, G=169, B=169]	1	4					2	2	2	34.5	34.5	34.5	13.37	0	18.384	126490000	10	24.3717	25.2062	24.8135	23.2293	24.3588	25.5917
0.0485967	1.31339	-0.549772	Q16880	Q16880	2-hydroxyacylsphingosine 1-beta-galactosyltransferase	UGT8	Color2 [A=255, R=169, G=169, B=169]	1	4					10	10	10	25.7	25.7	25.7	61.437	0	32.237	350820000	29	26.2457	25.8581	25.825	26.2588	26.5759	26.7434
0.426487	0.370094	0.309469	Q16881	Q16881	Thioredoxin reductase 1, cytoplasmic	TXNRD1	Color2 [A=255, R=169, G=169, B=169]	1	4					16	16	15	43.6	43.6	41.3	70.905	0	207.64	2726500000	101	29.457	29.0446	29.2746	29.3093	28.2923	29.2462
0.0734209	1.13418	-0.62162	Q16891	Q16891	MICOS complex subunit MIC60	IMMT	Color2 [A=255, R=169, G=169, B=169]	1	4					30	30	30	53	53	53	83.677	0	206.4	5335500000	130	29.7355	29.8034	29.684	30.121	30.8732	30.0936
0.00965715	2.01515	-0.630093	Q1KMD3	Q1KMD3	Heterogeneous nuclear ribonucleoprotein U-like protein 2	HNRNPUL2	Color2 [A=255, R=169, G=169, B=169]	1	4					17	17	17	34	34	34	85.104	0	136.09	2154500000	66	28.5239	28.6131	28.5423	29.128	29.4444	28.9972
0.22618	0.645547	-0.146441	Q27J81	Q27J81	Inverted formin-2	INF2	Color2 [A=255, R=169, G=169, B=169]	1	4					21	21	21	27.3	27.3	27.3	135.62	0	120.07	1207300000	61	27.9709	28.033	27.7409	28.149	27.9721	28.063
0.933994	0.0296557	0.0617962	Q29963	Q29963	HLA class I histocompatibility antigen, Cw-6 alpha chain	HLA-C	Color2 [A=255, R=169, G=169, B=169]	1	4					11	2	0	38.8	7.7	0	40.968	0	28.715	225860000	12	25.0064	25.4624	25.6125	23.9792	26.2212	25.6955
0.233977	0.630827	-0.372457	Q29RF7	Q29RF7	Sister chromatid cohesion protein PDS5 homolog A	PDS5A	Color2 [A=255, R=169, G=169, B=169]	1	4					15	15	13	17.1	17.1	15.7	150.83	0	121.63	734840000	57	27.0055	27.1671	27.0376	27.0653	27.9444	27.3179
0.415988	0.380919	0.51488	Q2M389	Q2M389	WASH complex subunit 7	KIAA1033	Color2 [A=255, R=169, G=169, B=169]	1	4					10	10	10	13.3	13.3	13.3	136.4	0	25.402	205660000	11	26.4382	24.8647	25.6423	24.9664	24.6443	25.7899
0.789045	0.102898	0.180886	Q2NKX8	Q2NKX8	DNA excision repair protein ERCC-6-like	ERCC6L	Color2 [A=255, R=169, G=169, B=169]	1	4					6	6	6	7.8	7.8	7.8	141.1	0	20.271	156970000	13	25.3424	24.9304	24.9755	24.6153	24.0025	26.0877
0.268103	0.571698	0.943404	Q2NL82	Q2NL82	Pre-rRNA-processing protein TSR1 homolog	TSR1	Color2 [A=255, R=169, G=169, B=169]	1	4					12	12	12	19.7	19.7	19.7	91.809	0	36.557	620940000	21	27.5162	27.5805	27.4181	25.099	27.3681	27.2174
0.420116	0.376631	-0.339617	Q2TAY7	Q2TAY7	WD40 repeat-containing protein SMU1;WD40 repeat-containing protein SMU1, N-terminally processed	SMU1	Color2 [A=255, R=169, G=169, B=169]	1	4					8	8	8	19.5	19.5	19.5	57.543	0	35.695	913040000	24	27.19	27.541	27.037	27.276	28.2902	27.2207
0.542622	0.265502	-0.759554	Q2TB90	Q2TB90	Putative hexokinase HKDC1	HKDC1	Color2 [A=255, R=169, G=169, B=169]	1	4					10	8	8	13	11.2	11.2	102.54	0	22.669	343970000	6	23.1984	25.6007	25.8191	26.2233	24.0953	26.5783
0.642292	0.192268	0.122808	Q32MZ4	Q32MZ4	Leucine-rich repeat flightless-interacting protein 1	LRRFIP1	Color2 [A=255, R=169, G=169, B=169]	1	4					19	19	18	34.2	34.2	32.7	89.252	0	140.03	1578800000	61	28.4797	28.4019	28.3416	28.0259	28.7676	28.0613
0.0420861	1.37586	-0.454543	Q32P28	Q32P28	Prolyl 3-hydroxylase 1	LEPRE1	Color2 [A=255, R=169, G=169, B=169]	1	4					25	25	24	55.4	55.4	54.3	83.393	0	207.3	6252200000	143	30.1653	30.2526	30.0351	30.5114	30.8823	30.423
0.823818	0.0841686	0.0927283	Q3KQU3	Q3KQU3	MAP7 domain-containing protein 1	MAP7D1	Color2 [A=255, R=169, G=169, B=169]	1	4					3	3	3	4.6	4.6	4.6	92.819	0	8.9154	45119000	5	24.2305	23.5662	23.8431	24.4591	23.3689	23.5335
0.866029	0.0624677	0.0574188	Q3YEC7	Q3YEC7	Rab-like protein 6	RABL6	Color2 [A=255, R=169, G=169, B=169]	1	4					3	3	3	5.3	5.3	5.3	79.548	0	8.2531	73278000	6	24.6276	24.3645	23.7892	23.9499	24.0577	24.6016
0.0922501	1.03503	0.535645	Q3ZCM7	Q3ZCM7	Tubulin beta-8 chain	TUBB8	Color2 [A=255, R=169, G=169, B=169]	1	4					9	2	2	22.3	7.4	7.4	49.775	0	162.36	5460000000	31	30.5815	30.2666	30.2816	29.5614	30.2757	29.6857
0.00540438	2.26725	-0.415296	Q3ZCQ8	Q3ZCQ8	Mitochondrial import inner membrane translocase subunit TIM50	TIMM50	Color2 [A=255, R=169, G=169, B=169]	1	4					7	7	7	25.2	25.2	25.2	39.646	0	83.511	844090000	33	27.2373	27.3287	27.3569	27.6031	27.8334	27.7323
0.2456	0.609772	0.484893	Q49A26	Q49A26	Putative oxidoreductase GLYR1	GLYR1	Color2 [A=255, R=169, G=169, B=169]	1	4					5	5	5	17.2	17.2	17.2	60.547	0	24.582	111190000	11	25.0579	25.022	24.4867	24.7788	23.7736	24.5596
0.37203	0.429422	0.510926	Q4G0J3	Q4G0J3	La-related protein 7	LARP7	Color2 [A=255, R=169, G=169, B=169]	1	4					6	6	6	15.1	15.1	15.1	66.898	0	32.162	214760000	13	25.6473	25.6277	25.4862	24.1916	25.9448	25.092
0.509465	0.292886	-0.24742	Q4G0N4	Q4G0N4	NAD kinase 2, mitochondrial	NADK2	Color2 [A=255, R=169, G=169, B=169]	1	4					8	8	8	21.5	21.5	21.5	49.432	0	18.197	678890000	25	26.9953	26.813	26.7972	26.5265	27.6904	27.1308
0.27202	0.565399	-0.380221	Q4VC31	Q4VC31	Coiled-coil domain-containing protein 58	CCDC58	Color2 [A=255, R=169, G=169, B=169]	1	4					4	4	4	42.4	42.4	42.4	16.62	0	17.294	555080000	23	26.6655	26.6371	26.5798	26.7199	27.6029	26.7003
0.768392	0.114417	0.114317	Q52LJ0	Q52LJ0	Protein FAM98B	FAM98B	Color2 [A=255, R=169, G=169, B=169]	1	4					8	8	8	32.3	32.3	32.3	45.547	0	50.961	487770000	25	26.738	26.5408	26.8119	27.1033	25.9079	26.7366
[truncated: 1,071 more rows]
