# Supplementary material for: PGK1 contributes to tumorigenesis and sorafenib resistance of renal clear cell carcinoma via activating CXCR4/ERK signaling pathway and accelerating glycolysis
Source: Cell Death Dis. 2022 Feb 4;13(2):118. doi: 10.1038/s41419-022-04576-4 (PMC8816910; doi:10.1038/s41419-022-04576-4)
Supplement: Supplementary file 8 — Dataset 5 [file 41419_2022_4576_MOESM8_ESM.xlsx]

## Sheet: Sheet1
Supplementary Table 5. Tissue microarray assay of PGK1 expression in clear cell renal cell carcinoma
Case no.	Pathological classification	Gender	Age	Tumor size	T	N	M	Clinical stage	Pathological grade	Survival state	Survival time	Explanation of loss to follow-up	Scoring of PGK1 (KIRC)	Scoring of PGK1 (NAT)
1	Clear cell renal cell carcinoma	Male	42	8×6×5cm	T2a	N0	M0	2	Ⅰ-Ⅱ	Survival		Lost to follow-up	12	8
2	Clear cell renal cell carcinoma	Female	43	6.5×6.5cm	T1b	N0	M0	1	Ⅰ	Survival			12	6
3	Clear cell renal cell carcinoma	Female	76	6.5×4.5×4cm	T1b	N0	M0	1	Ⅱ	Survival		Lost to follow-up	12	4
4	Clear cell renal cell carcinoma	Female	48	2.7×2.1×2cm	T1a	N0	M0	1	Ⅰ	Death	36		12	6
5	Clear cell renal cell carcinoma	Female	49	9×8×6cm	T2a	N0	M0	2	Ⅰ	Survival		Lost to follow-up	9	9
6	Clear cell renal cell carcinoma	Female	66	7.5×6×6cm	T2a	N0	M0	2	Ⅲ	Death	6		8	4
7	Clear cell renal cell carcinoma	Male	29	4×3.7×3.5cm	T1a	N0	M0	1	Ⅱ	Survival	106		12	2
8	Clear cell renal cell carcinoma	Female	66	10×6×5cm	T2a	N0	M0	2	Ⅱ	Survival	106		12	2
9	Clear cell renal cell carcinoma	Male	71	8×7.5×6.5cm	T2a	N0	M0	2	Ⅱ	Survival	106		12	4
10	Clear cell renal cell carcinoma	Male	62	5.5×4×5cm	T1b	——	M0	——	Ⅰ	Survival	105		12	2
11	Clear cell renal cell carcinoma	Male	42	6×5×5cm	T1b	N0	M0	1	Ⅱ	Survival		Lost to follow-up	12	1
12	Clear cell renal cell carcinoma	Female	65	4.5×4×3.2cm	——	N0	M0	——	Ⅰ	Survival		Lost to follow-up	9	6
13	Clear cell renal cell carcinoma	Female	50	5×5×4cm	T1b	N0	M0	1	Ⅰ-Ⅱ	Survival		Lost to follow-up	12	8
14	Clear cell renal cell carcinoma	Male	62	5×4.5×4cm	T1b	N0	M0	1	Ⅰ-Ⅱ	Survival		Lost to follow-up	12	2
15	Clear cell renal cell carcinoma	Male	79	4×3×3cm	T1a	N0	M0	1	Ⅰ	Death	32		12	1
16	Clear cell renal cell carcinoma	Female	73	8×7×6cm	T2a	N0	M0	2	Ⅱ-Ⅲ	Death	67		12	2
17	Clear cell renal cell carcinoma	Male	44	3×2.5×2cm	T1a	N0	M0	1	Ⅰ	Survival	105		9	6
18	Clear cell renal cell carcinoma	Female	52	2.5×2.5×2cm	T1a	N0	M0	1	Ⅰ	Survival	105		9	4
19	Clear cell renal cell carcinoma	Female	73	3.5×2×2cm	T1a	N0	M0	1	Ⅰ-Ⅱ	Survival	105		9	8
20	Clear cell renal cell carcinoma	Male	73	2×1.7×1.5cm	T1a	N0	M0	1	Ⅰ-Ⅱ	Survival	105		9	9
21	Clear cell renal cell carcinoma	Male	44	7×6.5×6cm	T1b	N0	M0	1	Ⅱ	Survival	105		9	3
22	Clear cell renal cell carcinoma	Female	52	8×8.5×5.4cm	——	N0	M0	——	Ⅰ-Ⅱ	Survival		Lost to follow-up	12	6
23	Clear cell renal cell carcinoma	Female	57	8×7×6cm	T2a	N0	M0	2	Ⅱ	Death	41		9	6
24	Clear cell renal cell carcinoma	Male	78	7×5×4cm	T1b	N0	M0	1	Ⅱ	Death	61		12	4
25	Clear cell renal cell carcinoma	Male	55	4×3.5×3.5cm	T1a	N0	M0	1	Ⅰ	Death	2		12	2
26	Clear cell renal cell carcinoma	Female	49	3×2.5×1.5，5×3×2.5cm	T1b	N0	M0	1	Ⅰ	Survival	104		12	8
27	Clear cell renal cell carcinoma	Male	61	3.5×3×1cm	T1a	N0	M0	1	Ⅰ	Survival	103		9	4
28	Clear cell renal cell carcinoma	Female	67	4×4×3cm	T1a	N1	M0	3	Ⅱ-Ⅲ	Death	8		12	6
29	Clear cell renal cell carcinoma	Male	52	10×10×8.2cm	T2a	N0	M0	2	Ⅱ	Survival	103		9	6
30	Clear cell renal cell carcinoma	Male	62	14×10×7cm	T2b	N0	M0	2	Ⅱ-Ⅲ	Death	72		12	3
31	Clear cell renal cell carcinoma	Female	44	10×10×8.2cm	T2a	N0	M0	2	Ⅰ-Ⅱ	Survival	103		12	2
32	Clear cell renal cell carcinoma	Male	57	5.5×4.5×3.5cm	——	N0	M0	——	Ⅱ-Ⅲ	Survival	103		12	6
33	Clear cell renal cell carcinoma	Female	74	0.2-2.5×1.5×1cm	T3	N0	M0	3	Ⅲ	Death	8		9	6
34	Clear cell renal cell carcinoma	Male	65	7×7×4cm	T1b	N0	M0	1	Ⅰ-Ⅱ	Death	34		9	3
35	Clear cell renal cell carcinoma	Female	60	7×6×4.5cm	T1b	——	M0	——	Ⅲ	Survival	101		12	4
36	Clear cell renal cell carcinoma	Female	57	4×3.5×3cm	T1a	N0	M0	1	Ⅰ	Survival	101		8	6
37	Clear cell renal cell carcinoma	Female	48	2.5×2.5×2.5cm	T1a	N0	M0	1	Ⅱ	Survival	101		8	4
38	Clear cell renal cell carcinoma	Male	72	4×3×2.5cm，2.5×2×1.5cm	T1a	N0	M0	1	Ⅰ	Survival	101		9	2
39	Clear cell renal cell carcinoma	Female	42	7×7×4cm	——	N0	M0	——	Ⅱ	Death	35		12	6
40	Clear cell renal cell carcinoma	Female	78	3.8×3.5×3cm	T1a	N0	M0	1	Ⅰ	Death	80		12	3
41	Clear cell renal cell carcinoma	Female	44	7×5×4cm	T1b	N0	M0	1	Ⅰ	Survival	100		12	1
42	Clear cell renal cell carcinoma	Male	60	3.5×2.5×2cm	T1a	N0	M0	1	Ⅰ-Ⅱ	Survival	100		12	6
43	Clear cell renal cell carcinoma	Male	37	9×6×4cm	T2a	N0	M0	2	Ⅲ	Death	63		12	2
44	Clear cell renal cell carcinoma	Male	50	2.4×2×2cm	T1a	N0	M0	1	Ⅰ	Survival	100		12	1
45	Clear cell renal cell carcinoma	Male	57	11×8×8cm	T3	N0	M0	3	Ⅲ	Death	3		9	2
46	Clear cell renal cell carcinoma	Male	67	3.5×3.5×3cm	T1a	N0	M0	1	Ⅱ	Death	45		6	4
47	Clear cell renal cell carcinoma	Female	57	5×5×3cm	T1b	N0	M0	1	Ⅰ	Survival	99		9	4
48	Clear cell renal cell carcinoma	Male	65	5×4.5×4cm	T1b	N0	M0	1	Ⅰ-Ⅱ	Survival	99		9	6
49	Clear cell renal cell carcinoma	Female	71	8×6×5.5cm	T2a	N0	M0	2	Ⅱ	Death	48		12	4
50	Clear cell renal cell carcinoma	Female	39	3.5×3.5×3cm	T1a	N0	M0	1	Ⅱ	Survival	99		9	8
51	Clear cell renal cell carcinoma	Female	72	10×8×5cm	T2a	N0	M0	2	Ⅰ-Ⅱ	Death	61		12	6
52	Clear cell renal cell carcinoma	Male	54	9×8×8cm	T3	N0	M1	4	Ⅲ	Death	8		12	2
53	Clear cell renal cell carcinoma	Male	55	9×8×7.5cm	T2a	N0	M0	2	Ⅱ	Survival	99		12	3
54	Clear cell renal cell carcinoma	Male	57	4×3.8×2.8cm	T1a	N0	M0	1	Ⅰ	Death	49		12	4
55	Clear cell renal cell carcinoma	Female	48	11×9.5×5.5cm	T3	N0	M0	3	Ⅰ	Survival	98		12	6
56	Clear cell renal cell carcinoma	Male	70	4×3.5×3cm	T1a	N0	M0	1	Ⅲ	Death	36		9	9
57	Clear cell renal cell carcinoma	Male	48	6×4×3.5cm	T1b	N0	M0	1	Ⅲ-Ⅳ	Survival	98		9	6
58	Clear cell renal cell carcinoma	Male	70	4×3.5×2.5cm	T1a	N0	M0	1	Ⅰ	Survival	98		9	4
59	Clear cell renal cell carcinoma	Male	77	5.5×4.5×4.5cm	T1b	N0	M0	1	Ⅰ-Ⅱ	Death	59		9	2
60	Clear cell renal cell carcinoma	Male	37	4×4×3.5cm	T1a	N0	M0	1	Ⅰ-Ⅱ	Survival	98		9	6
61	Clear cell renal cell carcinoma	Male	75	3×3×2cm	T1a	N0	M0	1	Ⅱ	Survival	98		9	4
62	Clear cell renal cell carcinoma	Male	51	5×4×3cm	T1b	N0	M0	1	Ⅱ	Survival	98		12	4
63	Clear cell renal cell carcinoma	Female	82	6.5×6.5×4cm	T1b	N0	M0	1	Ⅱ	Death	62		9	8
64	Clear cell renal cell carcinoma	Male	64	4×3×2.5cm	T1a	N0	M0	1	Ⅰ-Ⅱ	Survival	97		9	3
65	Clear cell renal cell carcinoma	Female	66	11×10×6.5cm	T3	N0	M1	4	Ⅱ	Death	32		12	6
66	Clear cell renal cell carcinoma	Female	55	5.5×5×4cm	T1b	N0	M0	1	Ⅰ	Survival	97		12	4
67	Clear cell renal cell carcinoma	Male	55	4.5×4×3.5cm	T1b	N0	M0	1	Ⅱ	Survival	97		9	9
68	Clear cell renal cell carcinoma	Female	61	8.5×6.5×6cm	T2a	N0	M0	2	Ⅲ	Death	66		12	2
69	Clear cell renal cell carcinoma	Male	54	3.5×3×3cm	T1a	N0	M0	1	Ⅰ	Survival	97		12	6
70	Clear cell renal cell carcinoma	Male	59	10×7×6.5cm	T2a	N0	M0	2	Ⅲ	Death	18		12	1
71	Clear cell renal cell carcinoma	Male	66	3.3×3.2×2.5cm	T1a	N0	M0	1	Ⅱ	Survival	95		9	3
72	Clear cell renal cell carcinoma	Female	73	7×6×4cm	T1b	N0	M0	1	Ⅰ	Survival	95		6	6
73	Clear cell renal cell carcinoma	Female	43	11×9×7cm	T2b	N0	M0	2	Ⅲ	Death	47		9	6
74	Clear cell renal cell carcinoma	Male	79	4×3×3cm	T1a	N0	M0	1	Ⅰ	Death	43		12	6
75	Clear cell renal cell carcinoma	Male	71	5.3×5×3.5cm	T1b	N0	M0	1	Ⅰ	Survival	94		8	6
76	Clear cell renal cell carcinoma	Male	54	5.5×5×4cm	T1b	N0	M0	1	Ⅱ	Survival	93		8	4
77	Clear cell renal cell carcinoma	Female	46	4.5×3.8×3.5cm	T1b	N0	M0	1	Ⅰ	Survival	93		9	3
78	Clear cell renal cell carcinoma	Male	55	4×4×4cm	T1a	N0	M0	1	Ⅰ	Survival	92		12	4
79	Clear cell renal cell carcinoma	Male	61	3.5×2.5×2.5cm	T1a	N0	M0	1	Ⅱ	Survival	92		8	4
80	Clear cell renal cell carcinoma	Male	51	2.5×2×1.7cm	T1a	N0	M0	1	Ⅱ	Survival	92		12	6
81	Clear cell renal cell carcinoma	Female	70	3×3×2.5cm	T1a	N0	M0	1	Ⅰ	Survival	92		9	3
82	Clear cell renal cell carcinoma	Female	55	3×2.2×1.7cm	T1a	N0	M0	1	Ⅰ	Survival	92		9	4
83	Clear cell renal cell carcinoma	Male	60	10.5×9×4.5cm	T2b	N0	M0	2	Ⅱ	Death	45		12	4
84	Clear cell renal cell carcinoma	Male	64	4.5×4.5×4cm	T1b	N0	M0	1	Ⅰ	Survival	92		9	4
85	Clear cell renal cell carcinoma	Female	57	5×4.8×4cm	T1b	N0	M0	1	Ⅱ	Survival	92		2	4
86	Clear cell renal cell carcinoma	Male	55	6×5×5cm	T1b	N0	M0	1	Ⅰ	Survival	92		12	4
87	Clear cell renal cell carcinoma	Female	64	5×5×4cm	T1b	N0	M0	1	Ⅱ	Death	73		12	4
88	Clear cell renal cell carcinoma	Male	59	7×6×5cm	T1b	N0	M0	1	Ⅰ	Survival	91		12	2
89	Clear cell renal cell carcinoma	Male	70	2×2×1.5cm	T1a	N0	M0	1	Ⅰ	Survival	90		12	6
90	Clear cell renal cell carcinoma	Male	64	5×4.5×3.5cm	T1b	N0	M0	1	Ⅱ	Death	30		12	2
